# Supplementary material for: Genome-wide differences in DNA methylation changes in caprine ovaries between oestrous and dioestrous phases
Source: J Anim Sci Biotechnol. 2018 Dec 4;9:85. doi: 10.1186/s40104-018-0301-x (PMC6277999; doi:10.1186/s40104-018-0301-x)
Supplement: Supplementary file 1 — Table S1. Distribution of WGBS reads in different chromosomes. (XLSX 18 kb) [file 40104_2018_301_MOESM1_ESM.xlsx]

## Sheet: DS
Table S1 Distribution of WGBS reads in differently chromosomes
	C			CG			CHG			CHH
chr	Total sites	Coverage sites	Coverage rate(%)	Total sites	Coverage sites	Coverage rate(%)	Total sites	Coverage sites	Coverage rate(%)	Total sites	Coverage sites	Coverage rate(%)
1	58696260	57602826	98.14	2406200	2329010	96.79	12570648	12344000	98.2	43719412	42929816	98.19
2	52201753	51211180	98.1	2270034	2192003	96.56	11282016	11074764	98.16	38649701	37944413	98.18
3	46169439	45240140	97.99	2123480	2047133	96.4	10147164	9949790	98.05	33898793	33243217	98.07
4	44536301	43691898	98.1	2019478	1949179	96.52	9644102	9464927	98.14	32872721	32277792	98.19
5	43809933	42826696	97.76	2152442	2067906	96.07	9641171	9431022	97.82	32016320	31327768	97.85
6	42817146	41803456	97.63	1804092	1721648	95.43	9099006	8879993	97.59	31914048	31201815	97.77
7	42363451	41491737	97.94	2044568	1969786	96.34	9344965	9159593	98.02	30973914	30362358	98.03
8	43351644	42557350	98.17	1926458	1863425	96.73	9471269	9304289	98.24	31953913	31389636	98.23
9	34320327	33719835	98.25	1555204	1505618	96.81	7365659	7239412	98.29	25399462	24974805	98.33
10	39213332	38497125	98.17	1847372	1788580	96.82	8607950	8456810	98.24	28758010	28251735	98.24
11	42615224	41683098	97.81	2193857	2106481	96.02	9562713	9359162	97.87	30858650	30217455	97.92
12	31514258	30786586	97.69	1519462	1464608	96.39	6803780	6649641	97.73	23191016	22672337	97.76
13	33643085	33006312	98.11	1802412	1745026	96.82	7668621	7532367	98.22	24172052	23728919	98.17
14	35788959	35097132	98.07	1686874	1629865	96.62	7797031	7650316	98.12	26305054	25816951	98.14
15	31339117	30690817	97.93	1468931	1417401	96.49	6904658	6767923	98.02	22965526	22505493	98
16	31340824	30709260	97.98	1562120	1507627	96.51	7005516	6869727	98.06	22773188	22331906	98.06
17	28543980	27924240	97.83	1493978	1436694	96.17	6339295	6205523	97.89	20710707	20282023	97.93
18	26359707	25658605	97.34	1660636	1589231	95.7	6110069	5955009	97.46	18588998	18114365	97.45
19	27330652	26629221	97.43	1777050	1703745	95.87	6400600	6243913	97.55	19152998	18681563	97.54
20	27761005	27212548	98.02	1311122	1265084	96.49	6050612	5934306	98.08	20399269	20013158	98.11
21	27168578	26543234	97.7	1455400	1396376	95.94	6126761	5989823	97.76	19586415	19157035	97.81
22	23889200	23386668	97.9	1328654	1278572	96.23	5430081	5318671	97.95	17130463	16789425	98.01
23	20438857	19964386	97.68	1230004	1182219	96.12	4607731	4504806	97.77	14601118	14277359	97.78
24	24477042	24011414	98.1	1299922	1257389	96.73	5418702	5319393	98.17	17758414	17434632	98.18
25	18354778	17825827	97.12	1275263	1214171	95.21	4337930	4216606	97.2	12741581	12395050	97.28
26	20312261	19718300	97.08	1097468	1042178	94.96	4555868	4422528	97.07	14658925	14253594	97.23
27	17546480	17211802	98.09	977800	947592	96.91	3896541	3825836	98.19	12672135	12438374	98.16
28	17425589	17077631	98	854552	826172	96.68	3902790	3829330	98.12	12668247	12422129	98.06
29	19959406	19422931	97.31	1163900	1110127	95.38	4558527	4438680	97.37	14236979	13874124	97.45
X	45951921	45088022	98.12	1589136	1538089	96.79	9535371	9360184	98.16	34827410	34189749	98.17

## Sheet: ES
Table S1 Distribution of WGBS reads in differently chromosomes
	C			CG			CHG			CHH
chr	Total sites	Coverage sites	Coverage rate(%)	Total sites	Coverage sites	Coverage rate(%)	Total sites	Coverage sites	Coverage rate(%)	Total sites	Coverage sites	Coverage rate(%)
1	58696260	57468325	97.91	2406200	2320125	96.42	12570648	12316958	97.98	43719412	42831242	97.97
2	52201753	51095168	97.88	2270034	2184428	96.23	11282016	11051740	97.96	38649701	37859000	97.95
3	46169439	45125922	97.74	2123480	2039145	96.03	10147164	9925885	97.82	33898793	33160892	97.82
4	44536301	43578076	97.85	2019478	1940559	96.09	9644102	9442029	97.9	32872721	32195488	97.94
5	43809933	42751789	97.58	2152442	2062533	95.82	9641171	9414212	97.65	32016320	31275044	97.68
6	42817146	41698319	97.39	1804092	1714379	95.03	9099006	8859954	97.37	31914048	31123986	97.52
7	42363451	41381612	97.68	2044568	1962453	95.98	9344965	9137051	97.78	30973914	30282108	97.77
8	43351644	42457679	97.94	1926458	1856788	96.38	9471269	9284979	98.03	31953913	31315912	98
9	34320327	33646772	98.04	1555204	1500553	96.49	7365659	7224896	98.09	25399462	24921323	98.12
10	39213332	38406992	97.94	1847372	1781954	96.46	8607950	8437915	98.02	28758010	28187123	98.01
11	42615224	41571722	97.55	2193857	2098684	95.66	9562713	9336117	97.63	30858650	30136921	97.66
12	31514258	30755170	97.59	1519462	1460596	96.13	6803780	6643580	97.65	23191016	22650994	97.67
13	33643085	32912877	97.83	1802412	1737942	96.42	7668621	7512899	97.97	24172052	23662036	97.89
14	35788959	35014021	97.83	1686874	1624109	96.28	7797031	7633073	97.9	26305054	25756839	97.92
15	31339117	30603395	97.65	1468931	1410673	96.03	6904658	6749970	97.76	22965526	22442752	97.72
16	31340824	30631406	97.74	1562120	1502970	96.21	7005516	6854335	97.84	22773188	22274101	97.81
17	28543980	27849196	97.57	1493978	1431409	95.81	6339295	6190111	97.65	20710707	20227676	97.67
18	26359707	25588859	97.08	1660636	1582863	95.32	6110069	5939689	97.21	18588998	18066307	97.19
19	27330652	26555170	97.16	1777050	1697144	95.5	6400600	6228406	97.31	19152998	18629620	97.27
20	27761005	27142682	97.77	1311122	1259972	96.1	6050612	5920411	97.85	20399269	19962299	97.86
21	27168578	26478642	97.46	1455400	1391653	95.62	6126761	5975995	97.54	19586415	19110992	97.57
22	23889200	23329367	97.66	1328654	1274052	95.89	5430081	5306546	97.72	17130463	16748769	97.77
23	20438857	19924498	97.48	1230004	1179545	95.9	4607731	4496703	97.59	14601118	14248248	97.58
24	24477042	23959798	97.89	1299922	1254030	96.47	5418702	5309125	97.98	17758414	17396643	97.96
25	18354778	17777740	96.86	1275263	1210143	94.89	4337930	4205924	96.96	12741581	12361673	97.02
26	20312261	19662478	96.8	1097468	1037610	94.55	4555868	4411022	96.82	14658925	14213846	96.96
27	17546480	17167499	97.84	977800	944053	96.55	3896541	3816560	97.95	12672135	12406886	97.91
28	17425589	17035729	97.76	854552	822778	96.28	3902790	3819805	97.87	12668247	12393146	97.83
29	19959406	19364703	97.02	1163900	1105616	94.99	4558527	4426421	97.1	14236979	13832666	97.16
X	45951921	45009894	97.95	1589136	1533921	96.53	9535371	9345164	98.01	34827410	34130809	98
