# Supplementary material for: Genome-wide differences in DNA methylation changes in caprine ovaries between oestrous and dioestrous phases
Source: J Anim Sci Biotechnol. 2018 Dec 4;9:85. doi: 10.1186/s40104-018-0301-x (PMC6277999; doi:10.1186/s40104-018-0301-x)
Supplement: Supplementary file 2 — Table S2. Distribution of three mC types in gene regions. (XLSX 11 kb) [file 40104_2018_301_MOESM2_ESM.xlsx]

## Sheet: region.methyC
Table S2 Distribution of three mC types in gene regions.
	region	C(%)	CG(%)	CHG(%)	CHH(%)
DS	Genebody	3.7	75.23	0.64	0.63
	Upstream_2k	3.8	50.8	0.67	0.62
	Downstream_2k	3.82	69.88	0.63	0.61
	Exon	6.15	73.9	0.67	0.64
	Intron	3.33	72.77	0.64	0.63
	CDS	8.03	78.08	0.7	0.67
	Five_UTR	3.3	71.07	0.64	0.64
	Three_UTR	3.36	71.85	0.64	0.63
ES	Genebody	3.89	75.58	0.74	0.72
	Upstream_2k	4.02	51.24	0.78	0.71
	Downstream_2k	4.02	70.05	0.74	0.7
	Exon	6.4	73.91	0.74	0.7
	Intron	3.51	73.27	0.74	0.72
	CDS	8.32	78.1	0.75	0.71
	Five_UTR	3.48	71.6	0.75	0.73
	Three_UTR	3.55	72.29	0.74	0.72
