# Supplementary material for: Genome-wide differences in DNA methylation changes in caprine ovaries between oestrous and dioestrous phases
Source: J Anim Sci Biotechnol. 2018 Dec 4;9:85. doi: 10.1186/s40104-018-0301-x (PMC6277999; doi:10.1186/s40104-018-0301-x)
Supplement: Supplementary file 3 — Table S3. Three types (CpG, CHG and CHH) of methylation characterisation of differentially methylated regions. The fold change of the average methylation level > 2 and Pearson’s chi-square test (χ2) value P ≤ 0.05. H = A/T/C. (XLSX 4649 kb) [file 40104_2018_301_MOESM3_ESM.xlsx]

## Sheet: DMR-CG
Chr	Start	End	P-value	Methylation_rate(DS)	Methylation_rate(ES)	Var-Methy(DS)	Var-Methy(ES)	Depth(DS)	Depth(ES)	Var-Depth(DS)	Var-Depth(ES)	Number_of_CG	Uncovered_CG_number(DS)	Uncovered_CG_number(ES)
10	36061	36223	1.79e-06	0.3	0.66	0.05	0.02	71	110	14.7	29	5	0	0
10	85121	85276	0.00156	0.58	0.24	0.03	0.01	57	37	0.8	1.3	5	0	0
10	105297	105423	0.000584	0.33	0.67	0.07	0.1	60	52	61.5	11.3	5	0	0
10	107935	108010	4.84e-06	0.5	1	0.03	0	24	32	0.7	1.8	5	0	0
10	135055	135286	1.18e-06	0.79	0.39	0.04	0.1	87	57	6.5	7	9	0	0
10	183127	183320	2.08e-07	0.29	0.64	0.08	0.05	122	99	39.62	8.81	7	0	0
10	183213	183377	3.04e-07	0.34	0.71	0.08	0.02	117	89	43.9	13.57	7	0	0
10	564333	564514	8.02e-05	0.69	0.33	0.05	0.08	54	73	1.6	20.46	10	0	0
10	564338	564526	0.00036	0.62	0.28	0.08	0.07	52	64	1.29	15.16	10	0	0
10	729690	729773	1.85e-05	0.48	1	0.17	0	33	22	3.8	2.8	5	0	0
10	731286	731511	0.000235	0.47	0.95	0.01	0.04	51	19	15.5	0.97	6	0	0
10	746344	746632	2.05e-05	0.55	0.27	0.04	0.01	112	108	6.29	42.57	8	0	0
10	746344	746799	5e-06	0.42	0.19	0.07	0.02	180	169	7.97	40.17	13	0	0
10	746432	746799	5.45e-06	0.39	0.16	0.06	0.02	167	152	8.63	42.24	12	0	0
10	872575	872942	1.67e-09	0.28	0.05	0.03	0	204	153	65.87	38.49	11	0	0
10	1116034	1116157	6.8e-10	0.79	0.35	0.03	0.04	145	71	6.9	0.48	7	0	0
10	1411188	1411249	0.000636	0.34	0.72	0.02	0.03	44	46	0.67	2.67	6	0	0
10	1411205	1411313	0.000148	0.36	0.74	0.02	0.05	53	50	1.41	3.07	8	0	0
10	1411210	1411313	0.000233	0.36	0.76	0.03	0.06	45	41	1.29	2.14	7	0	0
10	1875955	1876022	0.0016	0.23	0.49	0.01	0.01	81	65	0.2	3.5	5	0	0
10	2638235	2638466	0.000219	0.81	0.38	0.03	0.03	62	24	11.8	3.2	5	0	0
10	2739317	2739545	0.00032	0.38	0.86	0.03	0.02	29	28	7.7	23.3	5	0	0
10	2872868	2872941	0.000406	0.82	0.41	0.05	0.05	33	44	2.3	13.2	5	0	0
10	3043215	3043374	0.000343	0.35	0.82	0.09	0.08	23	38	9.8	65.8	5	0	0
10	3538141	3538343	3.25e-09	0.37	0.82	0.12	0.02	94	74	36.27	2.27	6	0	0
10	3604055	3604389	6.77e-06	0.43	0.2	0.02	0.02	200	149	7.43	4.27	8	0	0
10	3665855	3666147	0.000104	0.29	0.57	0.13	0.07	91	94	24.42	1.87	11	0	0
10	3773747	3773841	0.00455	0.64	0.32	0.03	0.07	39	47	6.7	5.8	5	0	0
10	3773777	3773941	0.000597	0.53	0.25	0.02	0.04	62	87	4.5	8.12	8	0	0
10	3773805	3773941	0.0059	0.51	0.25	0.02	0.04	47	67	3.77	9.37	6	0	0
10	3848079	3848265	0.00191	0.38	0.19	0.03	0.02	85	166	0.42	5.69	11	0	0
10	4239346	4239458	1.17e-08	0.35	0.72	0.04	0.05	119	124	1.35	1.52	14	0	0
10	4239346	4239692	4.17e-19	0.37	0.76	0.05	0.04	231	299	3.25	3.44	29	0	0
10	4239372	4239692	1.35e-19	0.36	0.77	0.05	0.04	201	274	3	3.3	26	0	0
10	4239458	4239644	3.08e-12	0.32	0.75	0.03	0.04	108	175	3.74	1.38	15	0	0
10	4260689	4260997	1.24e-06	0.28	0.59	0.02	0.05	151	104	9.84	10.86	8	0	0
10	4313734	4314040	1.37e-05	0.45	0.19	0.04	0.02	139	113	15.9	5.23	13	0	0
10	4399545	4399680	7.53e-05	0.26	0.59	0.03	0.04	65	90	26.5	88	5	0	0
10	4465797	4466205	7.37e-06	0.68	0.31	0.13	0.08	60	99	20.95	39.81	7	0	0
10	4467614	4467910	2.67e-06	0.57	0.27	0.06	0.18	115	135	19	39	5	0	0
10	4601695	4602034	0.000286	0.29	0.11	0.04	0.02	137	140	4.13	7.43	8	0	0
10	4622519	4622747	1.21e-05	0.35	0.73	0.1	0.03	49	98	12.97	7.07	6	0	0
10	4693987	4694195	0.000285	0.26	0.53	0.05	0.05	85	99	2.17	11.9	6	0	0
10	4696373	4696704	2.09e-06	0.38	0.81	0.09	0.06	60	59	4.57	1.41	8	0	0
10	4696538	4696764	3.27e-06	0.42	0.86	0.09	0.02	57	49	4.14	1	7	0	0
10	4764965	4765054	0.000891	0.28	0.59	0	0.02	39	130	0.47	9.76	11	0	0
10	4900482	4901071	0.000208	0.21	0.06	0.03	0.01	132	171	34.18	44.32	10	0	0
10	4942125	4942169	0.000342	0.17	0.63	0.03	0.04	23	49	0.3	4.7	5	0	0
10	5110404	5110587	1.52e-08	0.43	0.91	0.13	0.04	51	67	3.2	4.8	5	0	0
10	5112686	5112817	7.92e-08	0.4	0.88	0.03	0.04	58	57	15.24	0.81	7	0	0
10	5224256	5224572	0.0061	0.34	0.7	0.08	0.13	35	30	4	2	5	0	0
10	5250394	5250486	0.000984	0.7	0.31	0.09	0.04	54	29	1.2	0.7	5	0	0
10	5250394	5250712	1.78e-05	0.66	0.27	0.2	0.07	70	59	16.19	1.28	9	0	0
10	5250428	5250712	6.5e-05	0.6	0.23	0.18	0.05	60	53	17.71	1.41	8	0	0
10	5264801	5265172	7.44e-10	0.33	0.75	0.16	0.08	115	106	24.99	5.97	12	0	0
10	5265600	5265740	3.39e-06	0.34	0.76	0.05	0.05	97	49	12.8	6.2	5	0	0
10	5271764	5271844	8.48e-07	0.44	0.9	0.03	0.04	72	42	16.4	0.8	6	0	0
10	5286982	5287029	6.91e-05	0.42	0.86	0.12	0.01	33	49	2.3	2.2	5	0	0
10	5292209	5292514	7.23e-13	0.43	0.88	0.01	0.03	176	84	38.04	4.71	10	0	0
10	5292269	5292514	2.03e-12	0.43	0.93	0.01	0.01	161	60	12.41	1.43	8	0	0
10	5292269	5292590	3.52e-14	0.46	0.95	0.05	0.01	170	73	24.61	4.61	9	0	0
10	5298175	5298427	0.000379	0.33	0.1	0.03	0.01	89	80	4.63	3.52	12	0	0
10	5314932	5315197	6.78e-07	0.2	0.41	0.02	0.03	249	225	0.8	4.33	16	0	0
10	5314932	5315344	5.45e-07	0.2	0.41	0.02	0.03	267	235	1.1	5.03	17	0	0
10	5314981	5315387	8.61e-07	0.19	0.4	0.02	0.03	255	218	1.8	5.85	16	0	0
10	5351460	5351762	0.000342	0.16	0.32	0.03	0.04	167	192	3.76	2.87	11	0	0
10	5370568	5370691	1.65e-06	0.33	0.69	0.04	0.05	85	96	8.27	0.86	8	0	0
10	5370636	5370707	1.75e-05	0.37	0.75	0.09	0.06	65	64	0.5	0.2	5	0	0
10	5454751	5454810	0.000284	0.42	0.84	0.02	0.05	43	32	0.8	2.3	5	0	0
10	5491345	5491668	5.45e-06	0.16	0.38	0.01	0.02	175	167	9.55	29.27	8	0	0
10	5491345	5491679	6.42e-05	0.18	0.37	0.01	0.02	192	178	11	36.44	9	0	0
10	5491668	5492249	9.51e-07	0.26	0.08	0.03	0.02	223	182	11.61	18.77	14	0	0
10	5491668	5492319	7.34e-06	0.29	0.12	0.04	0.05	241	194	11.07	17.5	15	0	0
10	5642765	5642927	6.02e-06	0.67	0.3	0.01	0.1	88	69	16.3	11.2	5	0	0
10	5709310	5709374	0.000855	0.2	0.46	0.02	0.01	65	102	4	10.8	5	0	0
10	5729143	5729373	0.00382	0.09	0.24	0.01	0.01	105	99	20.7	25.12	8	0	0
10	5948155	5948813	1.3e-08	0.23	0.5	0.02	0.08	248	174	38.63	22.44	17	0	0
10	5948172	5948813	3.52e-08	0.2	0.48	0.02	0.08	218	153	24.38	15.73	16	0	0
10	6053395	6053569	0.00763	0.17	0.35	0.03	0.04	83	79	6.8	2.2	5	0	0
10	6062251	6062371	2.44e-12	0.68	0.22	0.04	0.12	124	105	21.47	27.9	6	0	0
10	6062323	6062411	7.58e-12	0.79	0.32	0.01	0.18	127	85	23.8	38	5	0	0
10	6080604	6080731	7.97e-09	0.72	0.33	0.04	0.1	136	93	7.07	64.7	6	0	0
10	6528280	6528552	1.04e-06	0.55	0.26	0.03	0.02	216	101	6.04	7.88	10	0	0
10	6528334	6528552	1.97e-07	0.55	0.22	0.03	0.02	195	89	6.75	8.36	9	0	0
10	6564052	6564196	0.000715	0.54	0.26	0.03	0.03	71	78	5.2	11.3	5	0	0
10	6645881	6646257	1.95e-08	0.53	0.24	0.1	0.1	171	206	59.7	92.79	8	0	0
10	6813033	6813146	1.43e-09	0.38	0.93	0.01	0	42	60	8	11.2	6	0	0
10	7270549	7270741	0.000891	0.39	0.19	0.01	0.01	110	130	9.24	7.62	7	0	0
10	7341339	7341668	0.000743	0.28	0.13	0.02	0	178	166	5.44	10.53	9	0	0
10	7341339	7341856	0.000832	0.27	0.13	0.02	0	195	183	5.61	9.57	10	0	0
10	7341639	7341953	0.00117	0.39	0.19	0.01	0	115	105	2.57	9.1	6	0	0
10	7403710	7403860	4.84e-05	0.88	0.39	0	0.14	48	23	2.4	0.17	6	0	0
10	7498583	7498742	0.000215	0.33	0.66	0.06	0.06	58	73	7.07	2.97	6	0	0
10	7564072	7564246	7.02e-09	0.47	0.98	0.02	0	34	57	4.2	5.8	5	0	0
10	7682844	7683075	0.0104	0.18	0.41	0.01	0.01	55	69	11.5	39.7	5	0	0
10	7689300	7689491	8e-08	0.66	0.3	0.03	0	115	109	4.27	42.27	8	0	0
10	7689300	7689534	4.16e-08	0.64	0.31	0.03	0	138	134	12	51.36	9	0	0
10	7689394	7689534	2.12e-06	0.67	0.32	0.01	0	86	99	14.2	16.7	5	0	0
10	7710981	7711513	1.27e-07	0.27	0.54	0.06	0.12	149	242	2.81	23.61	12	0	0
10	7711148	7711513	1.53e-08	0.2	0.51	0.04	0.13	122	207	3.07	25.57	10	0	0
10	8010232	8010312	2e-06	0.39	0.92	0.15	0.02	23	53	0.09	5.56	11	0	0
10	8010232	8010315	1.01e-06	0.4	0.93	0.14	0.02	25	55	0.08	5.72	12	0	0
10	8010775	8010817	0.00347	0.3	0.8	0.07	0.08	10	46	0	8.7	5	0	0
10	8102455	8102901	0.000111	0.36	0.16	0.02	0.01	148	122	3.7	4.52	12	0	0
10	8102455	8102934	0.000133	0.39	0.19	0.02	0.02	165	135	5.06	4.76	13	0	0
10	8233536	8234024	0.000321	0.48	0.19	0.12	0.08	86	67	4.49	2.23	10	0	0
10	8379328	8379874	4.14e-06	0.5	0.24	0.05	0.03	141	156	8.99	6.04	10	0	0
10	8725769	8725974	6.8e-06	0.27	0.06	0.01	0.02	154	104	0.86	24.28	9	0	0
10	8726265	8726311	0.00548	0.4	0.18	0.01	0.01	75	67	1.5	0.3	5	0	0
10	8814171	8814701	3.82e-07	0.35	0.7	0.04	0.09	101	105	81.19	13	9	0	0
10	8855629	8855777	9.79e-05	0.36	0.15	0.02	0	110	136	3.87	7.07	6	0	0
10	9347602	9347736	0.00131	0.27	0.68	0.04	0.1	30	34	5.9	9.14	7	0	0
10	9348925	9349030	0.00332	0.03	0.28	0.02	0.03	38	40	1.47	5.25	11	0	0
10	9349014	9349157	0.000218	0.05	0.2	0	0.01	131	159	19.94	15.63	14	0	0
10	9393602	9393866	2.27e-08	0.7	0.31	0.09	0.06	105	105	10.2	4.2	20	0	0
10	9488394	9488585	4.51e-06	0.31	0.65	0.03	0.06	96	89	2.29	9.27	8	0	0
10	9488451	9488585	0.000456	0.24	0.54	0.02	0.06	68	57	1.07	0.3	6	0	0
10	9637874	9638163	0.00116	0.29	0.12	0.01	0.01	140	118	4.22	22.84	10	0	0
10	9717917	9717977	3.09e-07	0.4	0.85	0.01	0	52	68	6.67	0.67	6	0	0
10	9717917	9717993	8.77e-06	0.36	0.73	0.02	0.11	64	79	7.14	0.57	7	0	0
10	9717993	9718324	0.000247	0.24	0.08	0.01	0	137	140	7.67	4.82	11	0	0
10	9752868	9753076	0.00539	0.3	0.14	0.03	0.01	145	101	29	25.7	5	0	0
10	9761648	9761811	0.000489	0.3	0.62	0.04	0.01	93	47	2.3	2.3	5	0	0
10	9762475	9762576	0.00131	0.51	0.25	0.03	0.04	74	76	0.62	0.48	7	0	0
10	9762482	9762576	0.000833	0.51	0.22	0.03	0.04	63	65	0.7	0.57	6	0	0
10	9949498	9949603	0.00298	0.42	0.18	0.01	0.01	72	67	14.3	27.8	5	0	0
10	10403814	10404205	0.000221	0.43	0.19	0.06	0.03	103	119	42.57	58.67	7	0	0
10	10559038	10559364	0.000524	0.54	0.25	0.2	0.23	84	71	43.6	112.57	6	0	0
10	10776441	10776567	4.32e-05	0.36	0.77	0.22	0.14	59	40	33.95	8.24	7	0	0
10	10870995	10871211	0.00401	0.4	0.17	0.07	0.02	60	86	12.8	5.07	6	0	0
10	10891784	10892217	0.000185	0.36	0.15	0.09	0.08	114	127	41.9	27.81	7	0	0
10	11359393	11359500	3.72e-07	0.36	0.77	0.01	0.03	103	61	36.3	5.2	5	0	0
10	11548743	11549162	4.24e-06	0.59	0.26	0.03	0.07	99	103	22.7	86.97	6	0	0
10	11610035	11610377	1.8e-06	0.89	0.38	0.02	0.2	47	34	2.24	10.81	7	0	0
10	11614484	11615108	2.64e-16	0.73	0.34	0.05	0.19	217	217	45.5	341.35	14	0	0
10	11614782	11615199	2.43e-09	0.64	0.31	0.07	0.17	141	193	33.81	398.29	7	0	0
10	11738577	11738623	1.24e-05	0.37	0.75	0.01	0.03	67	68	3.8	3.3	5	0	0
10	11739330	11739556	0.00157	0.5	1	0.05	0	20	15	1.14	0.14	7	0	0
10	11764655	11764864	1.18e-05	0.41	0.83	0.09	0.02	46	59	9.7	5.2	5	0	0
10	11764799	11764877	1.31e-07	0.39	0.86	0.01	0.02	54	63	1.7	0.8	5	0	0
10	11880249	11880495	1.63e-08	0.94	0.4	0.01	0.17	51	40	5.5	9.47	6	0	0
10	11889596	11890011	0.0003	0.3	0.08	0.06	0.03	80	98	1.14	3.85	14	0	0
10	11921451	11921854	8.59e-05	0.57	0.28	0.04	0.04	88	94	12	5.64	8	0	0
10	11921474	11921854	5.46e-05	0.61	0.29	0.04	0.05	75	84	13.24	6	7	0	0
10	11921507	11921963	0.000192	0.59	0.29	0.03	0.06	73	83	10.95	6.14	7	0	0
10	11989390	11989660	2.18e-05	0.34	0.74	0.08	0.03	67	53	28.57	2.17	6	0	0
10	11994629	11995057	1.19e-07	0.38	0.79	0.05	0.05	111	63	47.66	4.68	10	0	0
10	12002198	12002470	0.000714	0.22	0.47	0.06	0.06	86	85	61.64	42.55	8	0	0
10	12002596	12002776	2.16e-05	0.25	0.52	0.01	0.05	118	139	5.81	8.81	7	0	0
10	12092193	12092326	6.31e-06	0.37	0.75	0.02	0.04	112	55	21.47	1.77	6	0	0
10	12230605	12230912	0.00118	0.25	0.08	0.05	0.02	127	87	19.84	10.7	8	0	0
10	12304772	12304807	4.27e-08	0.49	1	0	0	99	30	6.2	0.5	5	0	0
10	12441440	12441697	5.94e-07	0.32	0.83	0.11	0.11	34	70	9.93	47.64	8	0	0
10	12441533	12441713	2.12e-06	0.36	0.83	0.12	0.11	36	76	12	62.86	8	0	0
10	12527045	12527121	1.2e-12	0.45	0.91	0.01	0.02	102	94	21.93	1.93	8	0	0
10	12527045	12527137	7.06e-14	0.45	0.91	0.01	0.02	122	106	25.03	1.69	9	0	0
10	12527081	12527137	3.45e-09	0.46	0.93	0	0.01	85	55	14	1	5	0	0
10	12642972	12643784	8.95e-10	0.32	0.12	0.04	0.02	326	322	17.46	16.43	21	0	0
10	12643224	12643784	3.24e-10	0.3	0.09	0.03	0.01	281	286	11.18	15.61	19	0	0
10	12797325	12797827	0.000317	0.11	0.26	0.03	0.02	195	172	29.83	16.62	10	0	0
10	12797773	12798264	6.33e-05	0.29	0.13	0.04	0.02	211	202	43.88	38.18	10	0	0
10	12818998	12819196	0.000295	0.24	0.02	0.01	0	95	50	10.5	3.5	5	0	0
10	12921554	12921738	3.34e-05	0.48	0.23	0.06	0.01	121	145	12.24	24.9	7	0	0
10	13057220	13057508	4.14e-05	0.68	0.32	0.03	0.01	74	65	2.62	5.57	7	0	0
10	13057334	13057518	6.85e-06	0.74	0.35	0.03	0.03	69	68	0.48	3.57	7	0	0
10	13057334	13057523	2.3e-06	0.74	0.36	0.02	0.02	78	78	0.5	3.07	8	0	0
10	13163895	13164026	0.000291	0.58	0.25	0.04	0.05	102	44	5.62	6.9	7	0	0
10	13163919	13164026	0.000193	0.6	0.23	0.05	0.06	85	39	5.37	7.9	6	0	0
10	13163921	13164101	0.00071	0.65	0.32	0.06	0.09	85	44	5.37	7.07	6	0	0
10	13163969	13164103	0.00109	0.62	0.3	0.07	0.11	74	43	4.2	4.3	5	0	0
10	13260353	13260676	2.17e-05	0.36	0.72	0.05	0.06	64	82	38.7	7.8	5	0	0
10	13273079	13273377	0.000321	0.25	0.51	0.01	0.04	88	102	10.95	40.95	7	0	0
10	13273105	13273377	0.000317	0.25	0.53	0.01	0.03	79	94	10.17	39.07	6	0	0
10	13296013	13296216	0.000194	0.38	0.15	0.01	0	96	110	3.5	4.44	9	0	0
10	13297013	13297396	1.18e-05	0.53	0.24	0.06	0.05	89	148	7.21	19.96	10	0	0
10	13307213	13307681	0.00454	0.43	0.21	0.07	0.06	122	58	12.78	1.78	9	0	0
10	13309111	13309409	9.18e-05	0.24	0.53	0.1	0.08	70	130	3.11	30	10	0	0
10	13341536	13341702	9.99e-05	0.62	0.22	0.03	0.05	61	40	6.17	10.27	6	0	0
10	13341536	13341736	0.00011	0.64	0.28	0.03	0.06	75	50	6.55	7.93	8	0	0
10	13367244	13367281	5.83e-05	0.45	0.93	0.09	0.02	38	27	12.8	2.3	5	0	0
10	13446328	13446658	0.00135	0.08	0.2	0.01	0.01	159	143	20.77	14.23	10	0	0
10	13491507	13491977	9.89e-07	0.63	0.31	0.04	0.09	110	121	3.2	16	11	0	0
10	13491561	13491977	1.66e-06	0.59	0.26	0.04	0.05	98	114	3.07	15.82	10	0	0
10	13508628	13509229	0.000116	0.31	0.68	0.04	0.06	59	50	6.62	2.81	7	0	0
10	13508628	13509342	9.51e-05	0.35	0.7	0.05	0.05	66	63	5.93	6.7	8	0	0
10	13628689	13628828	0.000185	0.27	0.57	0.01	0.02	91	70	3.7	4.5	5	0	0
10	13657275	13657489	0.0041	0.29	0.59	0.02	0.04	45	51	5.5	4.7	5	0	0
10	13691960	13692233	8.94e-11	0.44	0.91	0.1	0.15	95	75	76.17	22.7	6	0	0
10	13692008	13692298	1.52e-09	0.43	0.89	0.08	0.18	89	66	69.2	27.2	5	0	0
10	13711918	13712077	0.00122	0.24	0.54	0.04	0.01	58	59	2.67	2.97	6	0	0
10	13725989	13726149	0.000699	0.16	0.39	0.01	0.04	130	67	0.76	3.09	11	0	0
10	13726383	13726764	0.000848	0.13	0.32	0.01	0.01	105	142	11.47	15.89	11	0	0
10	13726383	13726792	0.00189	0.16	0.33	0.01	0.01	115	159	10.45	15.84	12	0	0
10	13732547	13732861	5.87e-09	0.43	0.88	0.07	0.04	67	84	37.95	19.67	7	0	0
10	13732586	13732878	8.59e-11	0.45	0.93	0.11	0.01	64	87	35.87	23.9	6	0	0
10	13744796	13745172	0.000702	0.11	0.29	0.02	0.02	129	105	5.84	5.84	12	0	0
10	13762405	13762545	0.00359	0.21	0.46	0.01	0.02	57	80	0.8	23.5	5	0	0
10	13818237	13818513	2e-06	0.24	0.54	0.01	0.05	121	124	9.55	10	8	0	0
10	13938950	13939130	0.00455	0.17	0.37	0.01	0.02	95	76	8.5	17.7	5	0	0
10	14007796	14007909	0.000774	0.45	0.91	0.08	0.01	20	32	1.48	4.95	7	0	0
10	14387278	14387481	1.04e-06	0.21	0.01	0.03	0	66	129	1.05	1.26	16	0	0
10	14481382	14481703	0.000359	0.26	0.56	0.02	0.01	69	75	3.1	2.7	6	0	0
10	14766731	14766961	2.99e-06	0.43	0.89	0.09	0.01	35	56	4.33	1.33	7	0	0
10	14766782	14766964	6.21e-06	0.42	0.87	0.06	0.01	36	55	4.14	1.48	7	0	0
10	14863931	14864105	1.98e-05	0.47	0.96	0.05	0.02	47	25	38.57	0.62	7	0	0
10	14863952	14864105	3.42e-05	0.44	0.95	0.04	0.02	43	22	44.57	0.67	6	0	0
10	14901372	14901477	0.00422	0.05	0.22	0	0.01	64	87	2.7	6.8	5	0	0
10	14905104	14905211	5.71e-05	0.43	0.9	0.12	0.06	23	49	0.9	6	7	0	0
10	14905126	14905226	0.000101	0.35	0.84	0.05	0.06	23	43	0.9	5.14	7	0	0
10	14905568	14905825	6.55e-05	0.38	0.78	0.06	0.04	95	36	3.39	1.16	10	0	0
10	14914371	14914554	0.00261	0.53	0.25	0.03	0.02	62	55	0.3	1.5	5	0	0
10	14915172	14915621	0.00187	0.26	0.12	0.03	0.03	186	135	110.49	32.82	11	0	0
10	15058552	15058681	0.000319	0.27	0.62	0.03	0.04	66	52	7.7	1.3	5	0	0
10	15071772	15072203	0.000315	0.24	0.08	0.05	0.02	203	119	18.81	9.72	12	0	0
10	15092115	15092367	9.54e-07	0.38	0.88	0.17	0.02	39	51	11.1	2.7	6	0	0
10	15098582	15099058	2.22e-06	0.37	0.13	0.05	0.04	156	141	21.38	16.77	10	0	0
10	15137821	15138106	0.000129	0.67	0.32	0.04	0.06	48	82	3.48	6.57	7	0	0
10	15137832	15138111	7.05e-05	0.65	0.3	0.03	0.04	52	81	4.62	7.62	7	0	0
10	15147171	15147249	0.0109	0.23	0.48	0.02	0.03	53	44	1.3	15.7	5	0	0
10	15147338	15147445	0.00406	0.17	0.35	0	0.01	143	77	7.61	0.28	9	0	0
10	15147572	15147700	0.000498	0.3	0.62	0.03	0.14	66	56	5.7	7.7	5	0	0
10	15171873	15171976	4.37e-05	0.36	0.76	0.08	0.01	42	67	1.6	2.17	6	0	0
10	15178054	15178279	0.00154	0.12	0.25	0	0.01	221	156	6.83	4.67	13	0	0
10	15178087	15178313	0.00226	0.12	0.25	0	0.01	217	154	7.4	4.97	13	0	0
10	15178716	15178920	9.67e-05	0.05	0.32	0.02	0.1	55	98	7.36	6.77	13	0	0
10	15207792	15208348	2.66e-20	0.44	0.91	0.09	0.04	132	193	28.91	63.17	12	0	0
10	15211761	15211865	0.0013	0.28	0.56	0.01	0.03	58	71	2.27	11.77	6	0	0
10	15244227	15244492	0.00291	0.2	0.43	0.03	0.02	61	92	6.44	5.19	9	0	0
10	15275349	15275559	0.000123	0.3	0.69	0.01	0.02	69	39	5.1	1.1	6	0	0
10	15279496	15279809	2.67e-05	0.27	0.07	0.03	0.01	94	159	5.45	22.4	14	0	0
10	15515308	15515498	1.61e-08	0.27	0.59	0.03	0.03	197	133	15.11	8.94	9	0	0
10	15515308	15515593	8.7e-08	0.24	0.49	0.03	0.04	258	178	24.67	22.96	11	0	0
10	15515342	15515618	9.18e-08	0.21	0.44	0.01	0.05	273	194	25.76	42.45	11	0	0
10	15632988	15633363	0.000139	0.2	0.51	0.02	0.09	85	59	5.53	13.28	9	0	0
10	16069206	16069260	0.00226	0.36	0.89	0.04	0.02	14	19	0.7	1.2	5	0	0
10	16208558	16208621	1.24e-06	0.8	0.39	0.01	0.04	45	164	4.62	2.29	7	0	0
10	16208560	16208651	8.14e-06	0.72	0.36	0.02	0.02	50	165	10.81	1.95	7	0	0
10	16227818	16228023	3.85e-05	0.54	0.24	0.04	0.02	80	111	1.87	14.7	6	0	0
10	16409324	16409447	0.000686	0.38	0.86	0.1	0.06	21	29	2.2	12.7	5	0	0
10	16415410	16415684	0.000127	0.29	0.6	0.11	0.1	76	84	12.29	17.25	11	0	0
10	16415417	16415684	0.000156	0.24	0.55	0.1	0.09	67	74	13.12	18.49	10	0	0
10	16443327	16443580	9.12e-05	0.59	0.28	0.08	0.09	79	76	45.7	25.7	5	0	0
10	16466183	16466334	8.92e-05	0.81	0.38	0.07	0.07	72	29	10.3	8.7	5	0	0
10	16471896	16472145	6.05e-05	0.38	0.82	0.18	0.24	48	38	8	17.19	9	0	0
10	16495613	16495892	5.76e-06	0.4	0.83	0	0.04	75	42	45.5	6	6	0	0
10	16495646	16495895	2.92e-06	0.43	0.89	0.06	0.03	65	37	56.17	6.17	6	0	0
10	16495650	16495898	2.5e-07	0.49	1	0.08	0	51	30	54.3	6.4	6	0	0
10	16645467	16645696	1.48e-08	0.33	0.76	0.05	0.12	94	82	9.16	1.96	10	0	0
10	16645467	16645732	4.26e-08	0.37	0.76	0.08	0.1	101	89	12.81	4.99	12	0	0
10	16665478	16665609	1.67e-07	0.5	1	0.07	0	28	43	0.8	3.3	5	0	0
10	16665540	16665678	1.34e-07	0.5	1	0.07	0	28	44	0.8	4.7	5	0	0
10	16668159	16668228	0.000154	0.47	0.95	0.19	0.01	15	41	1	1.7	5	0	0
10	16741846	16742410	5.35e-09	0.26	0.04	0.01	0	144	185	1.26	26.11	17	0	0
10	16779291	16779468	0.00117	0.36	0.77	0.1	0.04	33	31	4.41	4.7	8	0	0
10	16815446	16815576	1.02e-08	0.4	0.82	0.02	0.07	111	73	22.7	2.97	6	0	0
10	16833021	16833401	1.65e-07	0.49	1	0	0	37	36	3.11	3	9	0	0
10	16842991	16843158	2.18e-05	0.38	0.85	0.02	0	37	40	2.3	4.5	5	0	0
10	16866647	16866727	0.00172	0.53	0.25	0.01	0.02	53	83	1.8	3.3	5	0	0
10	16926965	16927242	0.00187	0.34	0.15	0.03	0.02	85	110	14.48	52.57	7	0	0
10	17082156	17082347	0.000258	0.59	0.28	0.03	0.04	87	64	1.25	1.36	9	0	0
10	17082648	17082939	4.03e-06	0.24	0.5	0.02	0.02	124	193	7.44	2.14	13	0	0
10	17082682	17082743	0.000967	0.24	0.51	0.01	0.03	66	94	0.4	1.87	6	0	0
10	17092948	17093102	8.58e-05	0.35	0.72	0.01	0.02	51	72	0.7	0.4	6	0	0
10	17100589	17100863	6.07e-07	0.33	0.73	0.1	0.12	87	71	6.92	5.09	19	0	0
10	17100602	17100651	0.00102	0.5	1	0.03	0	14	18	0.2	0.3	5	0	0
10	17112840	17113155	1.84e-07	0.63	0.28	0.11	0.15	91	140	1.66	13.56	10	0	0
10	17117386	17117762	3.02e-14	0.44	0.92	0.07	0.01	97	112	30.12	3.14	8	0	0
10	17798646	17798820	4.46e-10	0.48	0.98	0.05	0	66	53	4.62	3.62	7	0	0
10	17798685	17798820	1.61e-10	0.44	1	0	0	61	42	0.97	1.6	6	0	0
10	18296625	18297030	1.23e-07	0.35	0.11	0.02	0.02	127	202	24.07	25.34	14	0	0
10	18296625	18297248	2.3e-07	0.44	0.2	0.04	0.08	163	233	33.5	26.13	16	0	0
10	18337841	18338178	1.18e-05	0.33	0.66	0.11	0.05	124	71	12.57	3.84	8	0	0
10	18352185	18352578	0.000242	0.31	0.15	0.01	0	153	246	24.23	73.16	10	0	0
10	18352218	18352661	0.000477	0.29	0.14	0.02	0	145	232	24.06	88.4	10	0	0
10	18612613	18612852	4.7e-07	0.62	0.27	0.12	0.08	112	97	9.8	207.8	5	0	0
10	19149347	19149597	0.000105	0.54	0.25	0.06	0.12	108	83	0.95	16.14	7	0	0
10	19250447	19250797	2.11e-06	0.61	0.28	0.06	0.04	80	138	6.42	9.87	11	0	0
10	19377932	19378172	3.46e-05	0.32	0.15	0	0	278	191	26.67	51.77	6	0	0
10	19635975	19636279	9.32e-06	0.67	0.3	0.11	0.07	63	99	64.8	97.7	5	0	0
10	19666804	19667000	2.81e-05	0.4	0.86	0.09	0.02	45	36	16	2.7	5	0	0
10	19672109	19672316	8.53e-09	0.39	0.88	0.03	0.13	51	80	3.98	15.43	8	0	0
10	20001010	20001275	6.32e-07	0.38	0.1	0.03	0.01	121	110	11.9	7.9	7	0	0
10	20027486	20028012	9.5e-06	0.47	0.2	0.08	0.05	140	109	18.42	16.29	11	0	0
10	20091644	20091957	0.000131	0.41	0.17	0.06	0.03	113	115	19.78	20.44	9	0	0
10	20186092	20186386	4.38e-06	0.09	0.49	0.01	0.14	44	82	7.2	21.8	5	0	0
10	20187756	20188118	0.000192	0.25	0.57	0.08	0.05	76	61	97.47	9.37	6	0	0
10	20187756	20188360	1.89e-05	0.26	0.58	0.08	0.1	101	72	71.41	13.14	8	0	0
10	20360405	20360663	0.00104	0.25	0.52	0.01	0.03	79	65	27.7	8.5	5	0	0
10	20360405	20360745	4.6e-05	0.2	0.44	0.02	0.03	129	122	29.27	17.93	8	0	0
10	20372509	20372899	4.79e-05	0.28	0.58	0.05	0.06	81	116	2.86	3.91	13	0	0
10	20372522	20372899	0.000102	0.25	0.55	0.05	0.06	71	107	1.72	4.27	12	0	0
10	20372899	20373077	0.00249	0.4	0.17	0.01	0.01	60	99	4.4	27.1	6	0	0
10	20377085	20377139	0.00385	0.49	0.24	0.01	0.01	111	54	3.88	0.49	10	0	0
10	20377172	20377242	0.0025	0.36	0.11	0.05	0.02	102	44	18.82	2.4	11	0	0
10	20385923	20386176	0.00123	0.25	0.09	0.02	0.01	133	112	9.29	4.16	11	0	0
10	20440869	20441022	0.00055	0.33	0.13	0.01	0.01	94	141	0.78	1.5	9	0	0
10	20440869	20441069	0.000653	0.36	0.18	0.03	0.02	111	171	1.29	1.47	11	0	0
10	20510313	20510514	3.5e-05	0.69	0.34	0.02	0.09	104	53	3.48	11.95	7	0	0
10	20510313	20510650	5.84e-07	0.51	0.24	0.06	0.07	216	130	5.11	8.24	15	0	0
10	20546092	20546172	6.33e-06	0.38	0.8	0.05	0.1	65	55	3.55	6.98	8	0	0
10	20604467	20604554	0.000105	0.36	0.75	0.04	0.03	47	53	0.24	0.62	7	0	0
10	20850857	20851183	0.000256	0.45	0.19	0.03	0.02	62	126	4.14	3	7	0	0
10	20884556	20884970	0.000376	0.53	0.25	0.07	0.02	59	121	7.29	51.9	7	0	0
10	20892370	20892708	6.62e-07	0.15	0.39	0.01	0.07	198	127	31.55	28.45	12	0	0
10	20911437	20911763	1.95e-07	0.47	0.2	0.09	0.03	187	166	20.09	20.75	14	0	0
10	20911490	20911763	2.87e-08	0.48	0.19	0.09	0.03	181	155	16.91	22.41	13	0	0
10	20925714	20926088	0.00223	0.17	0.37	0.02	0.06	88	107	8.29	6.84	8	0	0
10	20932474	20932699	1.78e-09	0.46	0.93	0	0.01	151	46	9.62	5.29	7	0	0
10	20932474	20932724	2.64e-12	0.47	0.95	0	0.01	190	58	8.11	4.03	9	0	0
10	20944601	20945273	1.58e-06	0.21	0.44	0.06	0.05	241	161	113.57	23.35	14	0	0
10	20944601	20945281	3.69e-06	0.21	0.43	0.05	0.06	250	166	109.95	24.5	15	0	0
10	20944605	20945281	5.74e-08	0.18	0.44	0.03	0.07	235	150	118.18	24.37	14	0	0
10	20952007	20952273	3.78e-07	0.36	0.81	0.08	0.04	56	64	24.27	1.87	6	0	0
10	20952883	20953195	0.000658	0.3	0.67	0.04	0.06	46	43	1.64	3.98	8	0	0
10	21024558	21024614	1.03e-05	0.5	1	0	0	36	24	9.6	2.4	6	0	0
10	21024558	21024727	1.81e-06	0.5	1	0	0	40	28	8.57	2	7	0	0
10	21024746	21024789	3e-06	0.48	1	0	0	50	24	2.27	1.6	6	0	0
10	21088652	21088734	5.46e-05	0.5	1	0.06	0	34	20	19.2	1.5	5	0	0
10	21123194	21123333	5.08e-05	0.85	0.4	0	0.06	33	57	6.3	8.8	5	0	0
10	21237566	21238105	1.21e-06	0.52	0.26	0.05	0.1	162	174	20.74	6.26	15	0	0
10	21263293	21263336	4.79e-05	0.36	0.79	0.04	0.12	47	43	4.12	2.55	8	0	0
10	21263399	21263534	0.0002	0.52	0.25	0.01	0.01	89	106	5.77	3.47	6	0	0
10	21271151	21271245	8.49e-07	0.76	0.18	0.07	0.04	88	22	2.18	1.29	10	0	1
10	21271151	21271252	6.41e-06	0.77	0.29	0.07	0.07	98	28	2.09	2.47	11	0	1
10	21271474	21271621	4.17e-11	0.4	0.87	0.13	0.01	93	89	13.98	0.98	8	0	0
10	21290864	21291020	0.000357	0.17	0.43	0.03	0.08	69	114	11.48	30.57	7	0	0
10	21418327	21418366	0.0159	0.48	0.22	0.02	0.01	50	40	0.5	0	5	0	0
10	21478039	21478377	0.000122	0.67	0.31	0.1	0.07	60	62	3.43	6.5	8	0	0
10	21497545	21497837	0.000144	0.3	0.63	0.06	0.11	64	73	13.43	4.98	8	0	0
10	21497586	21497837	0.00013	0.28	0.63	0.06	0.12	60	63	12.62	5.67	7	0	0
10	21499873	21499999	5.7e-07	0.42	0.88	0	0.02	50	57	6.48	7.14	7	0	0
10	21499873	21500004	8e-08	0.43	0.89	0	0.02	58	63	5.64	6.7	8	0	0
10	21500792	21501257	1.16e-07	0.36	0.76	0.09	0.19	84	88	3.56	4.53	17	0	0
10	21546722	21546821	0.000443	0.38	0.81	0.01	0.01	32	36	0.3	0.2	5	0	0
10	21669365	21669512	1.12e-09	0.33	0.71	0.08	0.04	153	117	139.5	37.1	6	0	0
10	21811357	21812138	5.68e-13	0.68	0.34	0.06	0.09	199	247	21.17	57.54	12	0	0
10	21870969	21871107	0.00148	0.21	0.44	0.02	0.03	136	66	9.47	10	6	0	0
10	22032705	22033712	1.11e-16	0.27	0.61	0.04	0.03	270	308	8.31	10.74	28	0	0
10	22032705	22033736	8.08e-16	0.27	0.6	0.04	0.03	277	323	8.26	10.91	29	0	0
10	22032881	22033736	2.19e-16	0.24	0.58	0.02	0.03	263	298	8.05	11.42	27	0	0
10	22033465	22033712	9.67e-06	0.29	0.61	0.01	0.05	96	104	2.86	5.71	8	0	0
10	22069402	22069741	0.000124	0.49	0.22	0.03	0.01	104	98	9.7	56.3	5	0	0
10	22254034	22254313	7.73e-05	0.77	0.36	0.01	0.04	74	33	6.7	7.3	5	0	0
10	22560756	22561210	5.59e-09	0.37	0.77	0.03	0.12	123	96	78.27	40.86	8	0	0
10	22630075	22630111	0.000214	0.5	1	0.07	0	30	18	1.2	0	6	0	0
10	22633146	22633241	7.05e-05	0.23	0.52	0.03	0.09	96	91	0.49	1.66	10	0	0
10	22633200	22633245	0.000128	0.36	0.73	0.06	0.07	58	52	1.07	1.47	6	0	0
10	22673941	22674229	0.000122	0.23	0.48	0.04	0.05	126	100	2.79	6.29	8	0	0
10	22704346	22704456	9.1e-06	0.36	0.02	0.01	0	74	44	0.7	0.7	5	0	0
10	22708012	22708221	0.00225	0.03	0.2	0	0.01	62	110	15.86	5.69	9	0	0
10	22766936	22767117	0.00182	0.22	0.07	0	0	64	200	1.88	2.97	12	0	0
10	22982399	22982464	0.000254	0.48	0.24	0.04	0.02	120	100	9.2	8.67	6	0	0
10	23018041	23018434	7.18e-11	0.49	0.22	0.02	0.01	357	236	41.2	4.39	21	0	0
10	23018041	23018466	2.4e-10	0.49	0.23	0.02	0.01	364	245	43.78	4.41	22	0	0
10	23018144	23018466	2.9e-10	0.52	0.22	0.02	0.01	250	176	39.47	2.12	17	0	0
10	23255200	23255437	0.000159	0.07	0.32	0.01	0.04	67	111	1.12	1.88	10	0	0
10	23255790	23256314	1.62e-14	0.32	0.05	0.03	0.01	205	220	6.04	23.43	22	0	0
10	23255808	23256314	9.58e-16	0.33	0.04	0.03	0	198	214	6.06	23.76	21	0	0
10	23308226	23308428	4.68e-08	0.37	0.77	0.02	0.06	103	80	40.24	5.29	7	0	0
10	23547187	23547272	3.11e-11	0.77	0.26	0.1	0.18	78	89	7.65	10.71	14	0	0
10	23547187	23547276	6.59e-10	0.77	0.31	0.1	0.19	86	96	7.5	9.97	15	0	0
10	23547276	23547601	3.35e-06	0.33	0.69	0.04	0.05	95	77	28.57	31.37	6	0	0
10	23635143	23635380	4.18e-05	0.36	0.76	0.01	0.03	61	46	7.77	11.47	6	0	0
10	23635245	23635398	1.35e-05	0.42	0.85	0.08	0.02	57	46	17.81	14.95	7	0	0
10	23635264	23635402	3.63e-06	0.45	0.92	0.11	0.01	49	37	22	13.24	7	0	0
10	23664698	23664851	2.62e-05	0.26	0.76	0.05	0.08	27	55	10.8	24	5	0	0
10	23902933	23903088	6.77e-05	0.42	0.88	0.15	0.01	38	33	1.3	17.3	5	0	0
10	24282390	24282721	0.000466	0.22	0.46	0.03	0.07	78	114	0.5	48.5	9	0	0
10	24282692	24282816	4.77e-05	0.41	0.85	0.06	0.04	51	34	0.3	0.27	6	0	0
10	25325720	25325813	2.6e-07	0.38	0.82	0.12	0.03	79	56	4.97	2.67	6	0	0
10	25329603	25330074	3.28e-05	0.48	0.22	0.05	0.05	126	123	16.71	7.79	10	0	0
10	25578077	25578374	0.00125	0.14	0.37	0.03	0.03	65	99	4	17.7	5	0	0
10	25602409	25602800	0.000114	0.63	0.3	0.13	0.08	73	69	20.3	71.7	5	0	0
10	25905986	25906281	8.73e-07	0.37	0.13	0.03	0.03	163	142	60.57	99.07	6	0	0
10	26481113	26481642	0.0001	0.31	0.14	0.09	0.09	161	202	8.27	9.97	12	0	0
10	26767414	26767557	7.59e-07	0.36	0.82	0.07	0.01	44	74	7.87	2.27	6	0	0
10	26901387	26901583	1.44e-07	0.3	0.68	0.12	0.03	74	139	3.95	7.14	7	0	0
10	27260935	27261152	0.000524	0.24	0.49	0	0.01	114	76	54.2	3.7	5	0	0
10	27868661	27868821	1.76e-08	0.4	0.9	0.14	0.01	42	78	4.33	33.14	7	0	0
10	28139463	28139501	0.00197	0.44	0.94	0.05	0.05	16	18	1.2	0.8	5	0	0
10	29160939	29161387	2.11e-05	0.23	0.06	0.01	0.01	190	156	4.38	5.4	15	0	0
10	29166310	29166409	0.000108	0.2	0.43	0.01	0.05	138	127	2.25	6.11	9	0	0
10	29166310	29166411	0.000198	0.19	0.4	0.01	0.05	154	144	2.04	6.27	10	0	0
10	29166339	29166423	5.15e-05	0.2	0.41	0.01	0.04	153	147	1.79	6.9	10	0	0
10	29166437	29166483	0.000195	0.27	0.56	0	0	85	88	1.77	0.27	6	0	0
10	30163161	30163414	0.000481	0.49	0.21	0.03	0.01	74	73	13.47	2.57	6	0	0
10	30512199	30512242	0.00586	0.38	0.19	0.01	0.01	94	94	3.7	0.7	5	0	0
10	30549563	30549685	0.00142	0.45	0.22	0.05	0.04	85	96	10	3.7	5	0	0
10	31632792	31633013	0.00108	0.33	0.12	0.04	0.01	83	106	6.81	3.14	7	0	0
10	31845231	31845431	0.000134	0.48	0.18	0.03	0.05	113	60	17.48	3.62	7	0	0
10	32059693	32059992	0.000515	0.6	0.28	0.05	0.08	57	68	44.3	3.07	6	0	0
10	32247656	32247744	0.00122	0.38	0.14	0.03	0.03	95	63	1.17	2.2	12	0	0
10	32276865	32277085	1.44e-08	0.42	0.87	0	0.01	74	69	23.47	1.1	6	0	0
10	32518124	32518234	0.000149	0.32	0.14	0.04	0.02	122	218	1.28	3.19	9	0	0
10	32664811	32664909	1.45e-06	0.33	0.66	0.08	0.1	116	100	3.95	2.24	7	0	0
10	32664819	32664944	4.8e-05	0.25	0.51	0.05	0.14	114	105	4.9	2	7	0	0
10	32750369	32750619	3.24e-11	0.43	0.13	0.02	0.03	174	212	4.41	4.98	27	0	0
10	32776030	32776482	0.000155	0.59	0.28	0.19	0.13	108	58	38.86	23.93	8	0	0
10	32827795	32828119	5.84e-05	0.1	0.31	0.02	0.1	141	93	26.84	0.55	8	0	0
10	32835268	32835859	2.26e-05	0.66	0.31	0.02	0.08	91	64	19.36	12.11	9	0	0
10	32863859	32864205	7.1e-05	0.33	0.71	0.06	0.03	48	72	8.75	5.5	9	0	0
10	32863965	32864276	1.04e-05	0.36	0.75	0.09	0.03	50	92	5.33	5.07	10	0	0
10	32914828	32915212	7.46e-07	0.42	0.16	0.03	0.04	154	147	7.47	31.9	6	0	0
10	32914828	32915298	4e-06	0.48	0.23	0.07	0.12	172	160	14.62	45.48	7	0	0
10	33301544	33301575	0.000566	0.36	0.76	0.01	0.11	45	33	2	0.3	5	0	0
10	33301556	33301580	5.6e-05	0.45	0.91	0.03	0.04	42	32	2.3	0.3	5	0	0
10	33306420	33306520	0.000146	0.31	0.63	0.02	0.05	111	51	1.25	1	9	0	0
10	33328938	33329084	0.000244	0.35	0.79	0.1	0.08	31	39	2.62	7.29	7	0	0
10	33355897	33356221	0.000591	0.48	0.21	0.05	0.04	62	78	4.48	13.48	7	0	0
10	33607737	33608201	6.85e-08	0.22	0.47	0.01	0.03	220	211	9.58	2.69	13	0	0
10	33607817	33608201	1.26e-05	0.2	0.46	0.02	0.05	122	124	6.5	2	8	0	0
10	33613881	33614214	0.00228	0.45	0.22	0.05	0.06	67	104	6.95	10.81	7	0	0
10	33614306	33614676	4.39e-05	0.18	0.39	0.03	0.03	125	175	6.65	11.69	11	0	0
10	33632172	33632304	3.05e-07	0.43	0.9	0.03	0.01	92	40	29.3	9.5	5	0	0
10	33650398	33650467	4.88e-07	0.45	0.97	0.01	0.01	60	30	0	0.5	5	0	0
10	33773450	33773547	0.00166	0.25	0.54	0	0.01	59	63	1.77	2.3	6	0	0
10	33773460	33773559	0.00222	0.25	0.55	0	0.01	55	60	4.17	2	6	0	0
10	33790939	33791117	1.09e-09	0.4	0.9	0.06	0	53	73	0.84	2.12	8	0	0
10	34383612	34383706	0.000254	0.8	0.39	0.06	0.05	41	41	0.2	1.7	5	0	0
10	34994188	34994856	2.5e-07	0.15	0.51	0.15	0.15	123	68	70.55	21.43	8	0	0
10	35104644	35105054	1.39e-07	0.32	0.7	0.12	0.09	100	91	60.36	61.36	9	0	0
10	35511866	35512044	0.00154	0.68	0.33	0.12	0.12	50	42	5.5	4.8	5	0	0
10	36110781	36110908	1.19e-05	0.6	0.29	0.05	0.07	103	102	103.3	210.8	5	0	0
10	36962482	36962914	2.24e-08	0.32	0.72	0.04	0.14	100	100	66.9	92.57	7	0	0
10	37735304	37735475	0.00035	0.42	0.88	0.1	0.02	33	26	7.5	3.47	6	0	0
10	37927459	37927710	3.2e-07	0.68	0.33	0.13	0.09	121	95	28.24	11.29	7	0	0
10	38248977	38249063	0.000122	0.44	0.9	0.08	0.01	18	61	1.3	2.7	5	0	0
10	38473150	38473243	2.78e-06	0.23	0.72	0.01	0.15	30	98	9.5	48.8	5	0	0
10	39047461	39047497	0.000147	0.5	1	0	0	10	38	0	7.3	5	0	0
10	39470988	39471503	0.000414	0.09	0.21	0.02	0.03	186	205	23.55	26.27	12	0	0
10	40483107	40483318	8.03e-12	0.42	0.87	0.01	0.02	132	92	73.71	29.71	8	0	0
10	40483123	40483318	3.67e-12	0.41	0.91	0.01	0.02	102	76	51.29	30.81	7	0	0
10	40548167	40548252	2.03e-11	0.41	0.92	0.04	0	46	124	1.07	51.47	6	0	0
10	40564529	40564725	0.00173	0.19	0.44	0.04	0.06	69	68	9.2	14.3	5	0	0
10	40615426	40615541	4.86e-06	0.18	0.41	0.02	0.06	159	172	1283.2	1605.3	5	0	0
10	40898593	40899078	7.04e-05	0.23	0.49	0.07	0.11	118	104	38.52	22.97	12	0	0
10	40898685	40899078	6.24e-05	0.21	0.48	0.06	0.12	114	96	38.65	25.22	11	0	0
10	40908352	40908687	3.02e-08	0.19	0.56	0.15	0.06	137	78	185.77	32.8	6	0	0
10	40908352	40908719	4.75e-07	0.29	0.62	0.21	0.08	156	90	156.9	27.48	7	0	0
10	41221276	41221452	1.66e-05	0.34	0.78	0.06	0.12	47	54	22.17	31.6	6	0	0
10	41273537	41274014	7.09e-05	0.32	0.14	0.05	0.04	247	151	235.57	155.95	7	0	0
10	41449095	41449151	7.87e-08	0.47	0.95	0.01	0	32	66	7.29	6.62	7	0	0
10	41594369	41594468	0.00505	0.62	0.28	0.1	0.05	42	32	12.3	0.3	5	0	0
10	41645905	41645987	0.00749	0.5	1	0	0	10	13	0	0.8	5	0	0
10	41648642	41648943	0.000254	0.8	0.4	0.09	0.08	41	40	3.77	15.07	6	0	0
10	42105008	42105307	2.38e-06	0.06	0.24	0.02	0.01	176	190	37.44	6.42	13	0	0
10	42105008	42105432	4.73e-05	0.08	0.22	0.02	0.01	195	208	36.69	6.75	14	0	0
10	42171636	42171877	1.41e-06	0.18	0.39	0.03	0.08	215	203	44.99	93.9	12	0	0
10	42171644	42171877	1.3e-08	0.12	0.37	0.02	0.08	182	172	24.67	81.65	11	0	0
10	42252369	42252516	0.000657	0.33	0.75	0.02	0.06	30	44	1.6	2.67	6	0	0
10	42271503	42271792	0.00725	0.57	0.26	0.03	0.05	44	38	5.7	2.8	5	0	0
10	42654897	42655063	0.000781	0.5	0.25	0.11	0.07	78	93	18.4	6.9	10	0	0
10	42657866	42658051	0.00447	0.37	0.17	0.05	0.04	123	64	1	1.36	9	0	0
10	42726633	42726928	9.16e-05	0.21	0.47	0.02	0.01	87	130	7.62	11.95	7	0	0
10	42726633	42726983	5.79e-05	0.24	0.49	0.02	0.01	107	151	13.7	10.98	8	0	0
10	42764355	42764487	0.00382	0.23	0.48	0	0.02	53	82	7.8	12.3	5	0	0
10	42787814	42787955	0.000998	0.3	0.14	0.01	0.01	133	163	4	9.57	7	0	0
10	42787814	42788243	8.8e-07	0.39	0.17	0.02	0.03	197	211	13.72	58.63	12	0	0
10	42787814	42788363	1.65e-06	0.4	0.2	0.02	0.05	220	225	17.91	64.99	14	0	0
10	42934786	42934982	1.08e-05	0.36	0.72	0.06	0.03	70	88	23.5	19.3	5	0	0
10	43017982	43018332	9.46e-06	0.27	0.06	0.01	0	119	129	45.33	10.95	7	0	0
10	43056134	43056714	0.000455	0.28	0.14	0.05	0.04	217	195	35.22	26.62	11	0	0
10	43056224	43056714	0.000137	0.26	0.1	0.05	0.03	190	172	32.11	21.36	9	0	0
10	43058128	43058190	9.15e-05	0.36	0.16	0	0.01	211	141	5.48	8.81	7	0	0
10	43075169	43075783	0.000323	0.21	0.46	0.04	0.03	99	103	5.75	11.78	9	0	0
10	43249907	43249999	0.000429	0.09	0.23	0	0	197	168	1.54	8.18	12	0	0
10	43260016	43260405	0.000367	0.07	0.23	0.01	0.01	123	114	1.84	26.45	12	0	0
10	43262342	43262504	1.17e-05	0.33	0.73	0.03	0.03	54	75	2.8	0.3	6	0	0
10	43268891	43269138	1.3e-06	0.9	0.44	0.01	0	40	62	0.5	12.8	5	0	0
10	43304491	43304608	8.63e-09	0.45	0.93	0.06	0.01	77	54	200.3	124.7	5	0	0
10	43537089	43537594	1.81e-11	0.53	0.16	0.1	0.03	176	127	17.74	3.76	17	0	0
10	43537097	43537594	9.71e-12	0.54	0.16	0.09	0.03	171	120	16.9	4	16	0	0
10	43682360	43682534	0.000268	0.39	0.19	0.01	0.02	119	135	2	2.57	7	0	0
10	43791084	43791388	5.1e-06	0.57	0.28	0.05	0.01	134	109	43.87	8.97	6	0	0
10	43936422	43936670	0.00274	0.39	0.18	0	0	83	105	4.8	1.5	5	0	0
10	43936422	43936819	0.00014	0.42	0.21	0.04	0.01	121	168	6.98	1.14	8	0	0
10	43936437	43936819	0.000154	0.43	0.2	0.05	0.01	105	147	8	1.33	7	0	0
10	44046651	44047031	0.000151	0.39	0.19	0.01	0	172	133	74.27	23.37	6	0	0
10	44616293	44616357	2.83e-05	0.36	0.75	0.08	0.27	50	68	24.67	63.07	6	0	0
10	44693320	44693511	0.000128	0.63	0.3	0.06	0.04	68	64	6.8	4.7	5	0	0
10	44855946	44856301	0.00121	0.35	0.12	0.05	0.07	119	57	12.97	4.3	6	0	0
10	45157430	45157488	3.36e-05	0.45	0.97	0.04	0.04	20	31	1.07	7.77	6	0	0
10	45389764	45390280	7.31e-14	0.34	0.76	0.14	0.06	178	139	206.62	4.81	7	0	0
10	45389764	45390325	1.3e-14	0.39	0.79	0.15	0.06	197	162	182.27	5.36	8	0	0
10	45539182	45539637	3.81e-10	0.55	0.18	0.13	0.05	117	142	65.5	20.94	9	0	0
10	45539182	45539732	6e-09	0.6	0.29	0.13	0.08	157	188	62.22	26.09	11	0	0
10	45539577	45539648	1.09e-06	0.7	0.35	0	0.04	109	92	1.2	4.3	5	0	0
10	45644186	45644694	2.09e-05	0.24	0.09	0.02	0.02	197	199	4.27	1.07	15	0	0
10	45865929	45866078	5.33e-05	0.34	0.69	0.02	0.05	82	64	2.9	4.48	7	0	0
10	45865968	45866162	3.92e-07	0.37	0.76	0.04	0.06	84	80	4	5.14	8	0	0
10	46627914	46628070	4.2e-05	0.34	0.77	0.07	0.07	38	61	1.07	12.17	6	0	0
10	46668948	46669397	0.000124	0.31	0.12	0.04	0.03	241	112	7.89	9.16	11	0	0
10	46764154	46764251	5.93e-09	0.38	0.82	0.02	0.06	112	68	36.3	2.8	5	0	0
10	47153733	47153930	0.000591	0.38	0.86	0.05	0.04	29	22	11.37	1.07	6	0	0
10	47172112	47172646	0.000153	0.13	0.32	0.03	0.12	147	117	13.79	11.34	10	0	0
10	48006540	48006761	3.99e-06	0.33	0.69	0.01	0.04	115	70	11	15.5	5	0	0
10	48145772	48146372	3.12e-06	0.39	0.18	0.03	0.03	259	183	11.36	13.73	16	0	0
10	48582228	48582572	1.8e-05	0.5	1	0.1	0	20	30	1.07	5.6	6	0	0
10	48671211	48671578	0.000702	0.41	0.2	0.02	0.01	110	107	61.93	23.7	8	0	0
10	48899289	48899466	0.0053	0.13	0.29	0.01	0.02	110	97	19.36	11.84	8	0	0
10	48899289	48899484	0.00677	0.12	0.26	0.01	0.02	139	125	42.78	38.36	9	0	0
10	49001757	49002030	0.00195	0.26	0.13	0.03	0	171	196	36.95	26.67	7	0	0
10	49075694	49075965	5.88e-07	0.34	0.72	0.03	0.01	93	86	13.5	13.07	6	0	0
10	49094866	49095086	0.00558	0.37	0.15	0.04	0.02	67	65	6.8	3.5	5	0	0
10	49138488	49138856	2.1e-05	0.28	0.58	0.04	0.07	97	106	60.98	17.07	8	0	0
10	49138733	49138856	0.000281	0.24	0.57	0.03	0.07	49	82	3.77	21.47	6	0	0
10	49187369	49187580	1.43e-05	0.32	0.68	0.02	0.04	57	105	4	4.25	9	0	0
10	49187463	49187580	0.000196	0.32	0.67	0.02	0.04	44	84	4.57	5	7	0	0
10	50255645	50255896	2.73e-05	0.36	0.77	0.05	0.24	47	57	0.92	5.59	13	0	0
10	50335982	50336118	5.28e-07	0.43	0.91	0.06	0.02	30	78	6	16.4	6	0	0
10	50392872	50393270	6.48e-06	0.3	0.61	0.05	0.14	194	76	21.79	10.79	12	0	0
10	50533343	50533469	2.82e-05	0.5	1	0.06	0	20	28	4	10.8	5	0	0
10	50883389	50883738	0.000121	0.54	0.27	0.04	0.03	119	90	76.7	15.5	5	0	0
10	50883555	50883793	0.000375	0.44	0.21	0	0.01	171	89	63.7	18.7	5	0	0
10	51088492	51088898	0.00037	0.12	0.26	0.02	0.02	266	178	45.82	82.4	10	0	0
10	51088712	51088898	0.00306	0.14	0.29	0.01	0.01	159	110	28.7	130	5	0	0
10	51493101	51493391	1.5e-09	0.27	0.73	0.1	0.03	95	79	54.57	8.57	6	0	0
10	52250291	52250403	7.91e-06	0.31	0.67	0.02	0.04	59	101	4.97	20.97	6	0	0
10	53298696	53299091	0.00137	0.38	0.14	0.09	0.09	95	69	1.78	10.25	9	0	0
10	54634269	54634370	0.0325	0.5	1	0	0	10	10	0	0	5	0	0
10	54715085	54715787	5.07e-05	0.5	0.23	0.09	0.19	141	88	38.54	31.51	10	0	0
10	56491979	56492077	1.08e-07	0.43	0.98	0.05	0.01	23	52	6.8	8.3	5	0	0
10	56568736	56569301	1.71e-05	0.3	0.14	0	0.02	240	245	84.67	124.72	10	0	0
10	56568878	56569378	1.93e-05	0.29	0.12	0	0.03	218	226	54.84	133.38	10	0	0
10	56627916	56628115	0.00114	0.42	0.2	0	0.02	134	84	3.2	19.7	5	0	0
10	57564174	57564222	7.77e-18	0.48	0.98	0	0	126	92	1.2	1.47	6	0	0
10	57564174	57564274	3.4e-18	0.48	0.96	0	0	143	105	3.29	2	7	0	0
10	58330276	58330394	0.00108	0.4	0.2	0.01	0.01	96	143	7.2	42.8	5	0	0
10	59961640	59961755	0.0325	0.5	1	0	0	10	10	0	0	5	0	0
10	60283355	60283645	0.000132	0.5	0.19	0.05	0.03	80	68	18	24.8	5	0	0
10	61287898	61288129	1.72e-05	0.33	0.66	0.04	0.04	129	67	136.7	66.3	5	0	0
10	61468171	61468351	0.0002	0.26	0.06	0.02	0.01	54	187	0.53	5	17	0	0
10	61468184	61468351	1.66e-05	0.27	0.05	0.02	0	52	176	0.47	5.33	16	0	0
10	61793371	61793830	4.42e-10	0.34	0.02	0.05	0	102	100	75.36	2	8	0	0
10	62626346	62626644	2.85e-07	0.16	0.35	0.04	0.05	219	377	5.09	14.22	22	0	0
10	62626346	62626762	4.99e-07	0.17	0.36	0.04	0.05	234	402	5.15	15.24	24	0	0
10	62626365	62626762	2.27e-08	0.14	0.35	0.02	0.04	224	393	5.38	13.08	23	0	0
10	62948030	62948342	0.000101	0.23	0	0.07	0	64	53	12.81	8.62	7	0	0
10	63380490	63380858	5.89e-08	0.23	0.5	0.02	0.06	212	161	28.44	8.27	14	0	0
10	63380552	63380894	2.8e-06	0.27	0.56	0.02	0.03	135	126	9.42	13.47	11	0	0
10	63389949	63390166	1.18e-07	0.36	0.75	0.01	0.09	112	73	11.67	19.62	7	0	0
10	63390009	63390205	8.64e-08	0.38	0.79	0.04	0.01	94	77	19.47	3.77	6	0	0
10	63402071	63402221	1.21e-05	0.28	0.56	0.02	0.06	141	94	3.48	23.29	7	0	0
10	63441098	63441257	0.000138	0.27	0.57	0.05	0.01	93	76	22.3	4.2	5	0	0
10	63633948	63634082	2.33e-05	0.23	0.54	0.05	0.07	74	115	8.67	5.37	6	0	0
10	63666240	63666442	0.000301	0.27	0.54	0.05	0.06	86	99	6.2	2.2	5	0	0
10	64344883	64345043	0.00927	0.32	0.67	0.06	0.19	59	21	34.2	2.7	5	0	0
10	65295737	65295992	0.000888	0.22	0.08	0.03	0.01	135	157	1.26	3.91	13	0	0
10	65321815	65322155	2.12e-08	0.62	0.29	0.09	0.1	168	115	30.25	11.19	9	0	0
10	65321916	65322155	9.44e-07	0.55	0.22	0.09	0.1	122	95	30.95	11.62	7	0	0
10	66273224	66273787	0.000792	0.23	0.45	0.05	0.05	106	106	21.81	36.48	7	0	0
10	66273369	66273787	0.000407	0.13	0.38	0.01	0.02	89	85	25.37	35.77	6	0	0
10	66868442	66868568	5.66e-05	0.53	0.22	0.02	0.03	85	81	5.37	1.1	6	0	0
10	66988041	66988199	0.00019	0.38	0.76	0.03	0.05	77	34	8.3	0.7	5	0	0
10	67545926	67546493	4.75e-05	0.21	0.46	0.07	0.07	181	87	6.87	3.09	11	0	0
10	67546165	67546699	2.74e-05	0.24	0.49	0.1	0.07	178	106	11.96	33.38	10	0	0
10	67573633	67573840	0.000145	0.47	0.93	0.04	0.17	30	30	6	6	6	0	0
10	67726016	67726545	6.53e-06	0.1	0.34	0.02	0.05	115	118	9.17	21.73	10	0	0
10	68091763	68092025	3.43e-05	0.28	0.59	0.02	0.06	88	100	17.3	26.5	5	0	0
10	68159253	68159586	0.000345	0.3	0.12	0.07	0.06	122	146	1.95	27.81	7	0	0
10	68733336	68733412	1.42e-08	0.44	0.89	0.08	0.02	63	81	32.8	30.7	5	0	0
10	68882065	68882149	0.00107	0.22	0.46	0.04	0.03	68	124	0.62	2.04	10	0	0
10	68882065	68882176	4.72e-05	0.19	0.43	0.04	0.03	97	163	3.1	1.6	13	0	0
10	69321138	69321314	0.000414	0.5	0.24	0.05	0.02	90	95	2.8	0.17	6	0	0
10	69601654	69601771	3.56e-07	0.77	0.37	0.02	0.13	83	83	5.3	1.8	5	0	0
10	69657521	69658251	2.19e-08	0.11	0.35	0.01	0.07	200	173	6.04	4.88	19	0	0
10	69748146	69748243	3.31e-06	0.39	0.82	0.06	0.06	56	61	1.87	0.97	6	0	0
10	69748166	69748257	0.000209	0.37	0.75	0.07	0.05	49	48	1.7	0.8	5	0	0
10	69772143	69772626	1.06e-12	0.06	0.3	0.01	0.01	284	219	7.61	3.86	31	0	0
10	70203969	70204098	7.25e-12	0.45	0.91	0.02	0.02	110	85	29.87	9.77	6	0	0
10	70216214	70216264	0.01	0.21	0.48	0	0	42	54	1.2	0.8	6	0	0
10	70358954	70359067	4.72e-07	0.3	0.7	0.08	0.04	79	87	23.9	0.95	7	0	0
10	70580675	70580865	0.000964	0.25	0.08	0	0	108	109	13.3	12.2	5	0	0
10	71754243	71754669	6.24e-05	0.4	0.19	0.02	0.03	141	148	9.9	11.47	6	0	0
10	71986791	71987129	0.00193	0.64	0.27	0.14	0.05	28	51	12.29	26.84	8	0	0
10	72183080	72183300	2.63e-06	0.19	0.46	0.01	0.08	130	155	21.62	28.14	7	0	0
10	72427966	72428475	0.000133	0.08	0.25	0.01	0.01	146	147	8.94	4	9	0	0
10	72462467	72462581	0.000533	0.32	0.11	0.02	0.01	113	83	1.84	5.7	8	0	0
10	72884635	72884774	3.03e-07	0.91	0.44	0.01	0.11	45	68	5	35.3	5	0	0
10	72990730	72990776	6.33e-05	0.46	0.92	0.07	0.01	59	25	16.7	0	5	0	0
10	72990740	72990786	2.99e-05	0.44	0.92	0.04	0.01	63	25	12.3	0	5	0	0
10	72990745	72990798	0.000105	0.42	0.88	0.03	0.01	66	25	5.7	0	5	0	0
10	72994532	72994692	1.05e-06	0.36	0.79	0.04	0.03	50	81	8.81	17.62	7	0	0
10	72994532	72994721	1.19e-07	0.36	0.8	0.04	0.03	58	93	8.53	19.25	9	0	0
10	72994532	72994743	7.7e-08	0.38	0.8	0.04	0.03	61	97	8.77	21.12	10	0	0
10	72994592	72994743	1.25e-05	0.4	0.83	0.05	0.03	40	64	2.57	10.57	8	0	0
10	73011640	73011878	0.00061	0.44	0.2	0.06	0.01	97	93	40.97	10.7	6	0	0
10	73032721	73032901	0.000434	0.82	0.41	0.08	0.12	40	32	21	1.3	5	0	0
10	73252474	73252792	2.01e-07	0.45	0.94	0.15	0.03	33	64	1.57	5.82	10	0	0
10	73252527	73252696	0.000798	0.38	0.87	0.14	0.04	16	31	0.67	2.17	6	0	0
10	73252527	73252792	1.19e-06	0.38	0.92	0.14	0.03	24	51	0.86	6.84	8	0	0
10	73278601	73279053	1.66e-06	0.42	0.17	0.04	0.02	217	126	33.46	5.45	16	0	0
10	73278601	73279177	4.28e-09	0.52	0.23	0.07	0.09	285	142	25.36	8.89	21	0	0
10	73534771	73535060	1.05e-09	0.37	0.83	0.1	0.02	84	82	14.29	26.5	8	0	0
10	73534867	73535103	9.61e-10	0.38	0.82	0.11	0.02	94	90	14.03	24.75	9	0	0
10	73952450	73952747	0.00207	0.37	0.74	0.04	0.03	35	39	11.37	10.7	6	0	0
10	73978759	73978944	0.000115	0.19	0.48	0.01	0.05	105	64	16.67	3.48	7	0	0
10	73978759	73978985	0.000429	0.25	0.51	0.06	0.06	116	70	16.29	4.21	8	0	0
10	74115130	74115563	1.92e-05	0.44	0.2	0.03	0.07	146	147	2.62	26.85	11	0	0
10	74115235	74115563	4.54e-05	0.4	0.17	0.03	0.01	121	135	2.53	16.75	9	0	0
10	74507090	74507156	3.63e-06	0.41	0.93	0.13	0.01	22	55	0.3	2	5	0	0
10	74507099	74507160	7.69e-06	0.48	0.96	0.21	0	21	50	0.2	4.5	5	0	0
10	75352863	75353011	0.000306	0.11	0.34	0	0.01	82	113	2.9	3.48	7	0	0
10	75407900	75407984	0.00104	0.69	0.34	0	0.04	101	29	2.2	0.2	5	0	0
10	75511416	75511573	0.000506	0.69	0.31	0.04	0.06	55	36	3.5	24.2	5	0	0
10	75520688	75520793	0.000329	0.37	0.15	0.01	0.01	119	95	28.7	3.5	5	0	0
10	75953338	75953727	0.00119	0.32	0.15	0.01	0	121	146	6.24	33.14	7	0	0
10	76148180	76148795	9.25e-06	0.46	0.2	0.04	0.1	182	111	49.94	41.75	9	0	0
10	76189334	76189727	4e-05	0.52	0.24	0.06	0.05	100	119	11.5	66.2	5	0	0
10	76370424	76370711	0.0028	0.32	0.12	0.02	0.02	107	80	8.8	8	5	0	0
10	76374400	76374642	0.000211	0.33	0.7	0.13	0.13	54	50	3.89	2.27	11	0	0
10	76384666	76384980	0.00187	0.35	0.14	0.02	0.02	78	87	3.3	12.3	5	0	0
10	76441935	76442258	5.59e-05	0.35	0.12	0	0.01	202	78	4.52	14.27	12	0	0
10	76442287	76442415	4.66e-05	0.33	0.67	0.01	0.01	99	63	8.99	3.57	10	0	0
10	76442299	76442458	0.000297	0.33	0.67	0.01	0.02	81	51	10	3.5	9	0	0
10	76512750	76512918	1.47e-06	0.39	0.89	0.09	0.01	33	55	4.13	1.84	8	0	0
10	76513335	76513765	0.00128	0.4	0.2	0.01	0.01	116	107	108.86	18.55	8	0	0
10	76515084	76515419	2.88e-07	0.61	0.29	0.05	0.02	113	139	52.41	5.12	8	0	0
10	76575245	76575527	1.26e-05	0.62	0.27	0.02	0.01	80	77	7.95	1.67	7	0	0
10	76583580	76583950	0.000205	0.22	0.45	0.11	0.06	139	109	5.17	0.45	12	0	0
10	76584117	76584497	1.13e-07	0.36	0.73	0.06	0.09	109	102	39.7	31.93	8	0	0
10	76639589	76639993	7.57e-07	0.55	0.25	0.03	0.03	178	107	47.47	22.97	6	0	0
10	76696853	76696971	0.00541	0.39	0.17	0.03	0.03	75	70	0.3	0.67	6	0	0
10	76784187	76784543	3.2e-07	0.38	0.79	0.08	0.03	55	110	4.36	7.44	9	0	0
10	76784299	76784612	1.57e-07	0.4	0.83	0.09	0.03	53	103	6.84	5.27	8	0	0
10	76788977	76789074	0.00236	0.26	0.54	0	0	70	52	0.67	1.07	6	0	0
10	76793436	76793718	0.0117	0.09	0.27	0.09	0.12	56	70	3.47	8.27	6	0	0
10	76820192	76820512	0.00122	0.22	0.06	0.03	0.02	113	87	7.54	3.48	12	0	0
10	76820192	76820608	0.00348	0.24	0.09	0.03	0.03	123	93	6.94	3.31	13	0	0
10	77072412	77072588	7.55e-06	0.65	0.29	0.01	0.03	95	68	6.5	8.3	5	0	0
10	77117268	77117329	0.000104	0.45	0.94	0.04	0.01	22	32	5.47	0.67	6	0	0
10	77233637	77233835	1.48e-05	0.79	0.39	0.07	0.12	52	67	3.82	1.49	11	0	0
10	77233653	77233835	3.34e-05	0.75	0.34	0.07	0.09	44	62	2.93	1.51	10	0	0
10	77233720	77233938	9.97e-05	0.67	0.32	0.06	0.07	54	78	1.91	1.73	12	0	0
10	77325467	77325897	1.98e-05	0.41	0.14	0.06	0.03	105	101	9.66	26.08	12	0	0
10	77429453	77429687	0.000122	0.4	0.8	0.02	0.03	53	41	6.97	12.97	6	0	0
10	77528123	77528260	0.000291	0.49	0.19	0.01	0.01	72	64	5.6	0.27	6	0	0
10	77632121	77632143	1.59e-05	0.82	0.36	0.05	0.04	34	66	1.07	2.8	6	0	0
10	77684283	77684423	0.000401	0.58	0.25	0.05	0.08	69	52	4.7	1.3	5	0	0
10	77724390	77724510	4.89e-05	0.45	0.92	0.07	0.01	20	51	0	3.7	5	0	0
10	77734113	77734418	2.76e-07	0.26	0.55	0.1	0.09	140	182	19.33	18.52	12	0	0
10	77734128	77734482	7.61e-06	0.22	0.47	0.07	0.1	141	164	16.56	23.49	11	0	0
10	77753202	77753599	2e-08	0.55	0.21	0.03	0.02	151	114	22.54	1.82	10	0	0
10	77753202	77753626	1.47e-07	0.54	0.24	0.03	0.02	166	131	20.29	4.49	11	0	0
10	77777283	77777347	0.00079	0.42	0.92	0.05	0.02	12	37	0.8	3.8	5	0	0
10	77777301	77777364	0.000353	0.45	0.97	0.06	0.01	11	34	0.2	4.7	5	0	0
10	77968776	77969697	2.06e-14	0.67	0.29	0.1	0.2	222	195	125.76	245.22	11	0	0
10	78345481	78345708	0.00371	0.52	0.24	0.02	0.03	44	59	9.2	3.2	5	0	0
10	78345506	78345743	0.00332	0.57	0.28	0.03	0.07	51	57	16.2	3.8	5	0	0
10	78799439	78799607	0.00363	0.23	0.51	0.15	0.12	43	78	4.55	3.36	8	0	0
10	78824954	78825174	0.00117	0.71	0.33	0.04	0.09	52	30	6.27	9.6	6	0	0
10	78825642	78825783	0.000402	0.3	0.62	0.09	0.05	81	48	2.7	22.3	5	0	0
10	78886084	78886188	1.52e-05	0.28	0.56	0.06	0.03	105	119	56	27.2	5	0	0
10	79316897	79317056	4.8e-05	0.38	0.79	0.18	0.04	40	62	18.9	49.14	7	0	0
10	79353847	79354147	0.000909	0.34	0.12	0.04	0.01	86	84	9.9	17	7	0	0
10	79976232	79976415	7.92e-05	0.19	0.43	0.02	0.04	124	105	23.7	51.5	5	0	0
10	80088522	80088941	0.000622	0.34	0.16	0.04	0.02	138	122	15.5	1.28	9	0	0
10	80146264	80146501	4.6e-05	0.33	0.67	0.06	0.04	63	100	3.84	18.86	8	0	0
10	80146296	80146501	1.36e-06	0.25	0.68	0.04	0.05	52	84	2.62	19.67	7	0	0
10	80270511	80270792	0.00336	0.12	0.29	0.01	0.03	108	85	1.73	9.83	10	0	0
10	80288001	80288326	0.0011	0.3	0.63	0.06	0.01	44	52	42.24	17.62	7	0	0
10	80308652	80309205	1.11e-08	0.33	0.14	0.01	0.01	329	286	34.92	21.92	15	0	0
10	80308652	80309327	6e-08	0.34	0.16	0.01	0.02	367	311	31.63	24.22	17	0	0
10	80308679	80309327	2.17e-08	0.35	0.16	0.01	0.02	340	290	31.67	25.32	16	0	0
10	80349215	80349394	8.76e-10	0.52	0.19	0.02	0.02	153	162	1.17	8.31	15	0	0
10	80349215	80349550	9.41e-09	0.54	0.26	0.02	0.04	194	207	3.24	10.97	18	0	0
10	80349331	80349428	0.000465	0.57	0.28	0.04	0.05	69	79	1.9	0.57	6	0	0
10	80354591	80354741	0.000454	0.09	0.33	0.02	0.01	76	70	7.14	2.67	7	0	0
10	80679626	80679874	1.73e-07	0.39	0.8	0.02	0.01	84	76	4.4	13.47	6	0	0
10	80691398	80691460	0.00151	0.4	0.15	0.02	0	81	60	4.3	2.8	6	0	0
10	81025247	81025675	0.000346	0.37	0.18	0.08	0.05	153	128	11.12	27.73	10	0	0
10	81237692	81237960	1.27e-05	0.15	0.38	0.03	0.03	148	123	7.34	2.95	14	0	0
10	81237692	81238032	0.000201	0.17	0.36	0.03	0.03	166	139	10.5	6.21	15	0	0
10	81436149	81436431	2.19e-06	0.53	0.24	0.12	0.14	144	131	12	69.41	8	0	0
10	81656672	81656707	2.49e-05	0.37	0.78	0.03	0.02	46	59	0.7	0.2	5	0	0
10	81755589	81755657	5.32e-07	0.38	0.84	0.03	0.04	53	58	3.3	3.3	5	0	0
10	81841712	81842047	1.76e-06	0.45	0.97	0.06	0.01	29	35	0.84	5.7	8	0	0
10	81841745	81842063	2.68e-06	0.48	0.97	0.09	0	29	38	0.84	5.64	8	0	0
10	81844469	81844641	0.00025	0.41	0.84	0.05	0.07	37	37	5.77	6.97	6	0	0
10	81845038	81845275	0.000422	0.86	0.36	0.17	0.09	28	22	4.8	2.8	5	0	0
10	81847207	81847530	0.00537	0.26	0.57	0.04	0.03	38	53	3.07	7.37	6	0	0
10	81855148	81855450	2.94e-06	0.43	0.88	0.04	0.01	44	58	5.47	2.27	6	0	0
10	81855185	81855482	7.79e-06	0.44	0.88	0.05	0.01	39	51	5.2	1.7	5	0	0
10	81864954	81865352	0.000558	0.49	0.23	0.09	0.09	98	77	14.61	13.03	9	0	0
10	81869583	81869788	5.8e-06	0.26	0.62	0.05	0.16	93	71	5.9	8.48	7	0	0
10	81898135	81898260	1.93e-05	0.37	0.91	0.19	0.02	27	32	3.8	1.8	5	0	0
10	81933496	81933684	8.18e-05	0.22	0.02	0.02	0	89	65	5.81	2.33	13	0	0
10	81949984	81950236	3.06e-11	0.24	0	0.06	0	78	177	2.8	14.24	24	0	0
10	81949990	81950236	2.38e-11	0.25	0	0.06	0	76	175	2.86	13.52	23	0	0
10	81955793	81956135	0.00071	0.18	0.39	0.02	0.05	96	132	3.82	1.73	10	0	0
10	81970525	81970804	4.31e-06	0.37	0.75	0.12	0.2	105	60	22.67	27.29	7	0	0
10	81997079	81997172	0.00534	0.54	0.18	0.05	0.06	56	22	3.33	2.81	7	0	0
10	82217811	82217882	0.00367	0.29	0.6	0.05	0.07	34	73	0.27	2.17	6	0	0
10	82221326	82221855	1.24e-10	0.32	0.66	0.07	0.07	172	195	6.56	7.41	21	0	0
10	82221364	82221953	1.16e-08	0.28	0.56	0.06	0.09	172	229	8.62	7.04	23	0	0
10	82236379	82236461	0.000376	0.41	0.12	0.06	0.01	37	112	1.41	4.86	8	0	0
10	82246377	82246651	1.77e-05	0.29	0.61	0.03	0.05	112	74	17.96	0.71	10	0	0
10	82246377	82246818	2.21e-08	0.33	0.68	0.03	0.05	158	114	16.81	8.69	13	0	0
10	82381505	82381876	2.67e-06	0.67	0.26	0.06	0.19	93	54	9.57	2.24	7	0	0
10	82381505	82381878	7.21e-06	0.69	0.32	0.06	0.23	104	59	8.86	2.84	8	0	0
10	82517856	82518111	0.0039	0.33	0.15	0.01	0.01	164	84	24.29	57.43	8	0	0
10	82530887	82531197	0.000908	0.56	0.28	0.05	0.02	88	65	22.67	17.37	6	0	0
10	82538415	82538631	7.14e-10	0.42	0.93	0.04	0.01	45	76	1	3.53	9	0	0
10	82538415	82538658	1.83e-10	0.44	0.9	0.04	0.01	61	111	0.81	4.75	12	0	0
10	82552111	82552177	6.55e-06	0.39	0.86	0.02	0.01	67	35	1.3	3.5	5	0	0
10	82673562	82673734	0.00328	0.27	0.57	0	0.02	44	67	1.07	0.17	6	0	0
10	82680612	82680761	0.000263	0.59	0.29	0.12	0.08	73	77	1.3	19.8	5	0	0
10	82708752	82708839	9.4e-09	0.38	0.78	0.07	0.02	76	145	15.14	9.9	7	0	0
10	82708757	82708845	4.51e-10	0.4	0.81	0.07	0.02	78	150	13.14	7.29	7	0	0
10	82795942	82796199	2.74e-05	0.77	0.35	0.05	0.03	44	62	3.86	1.61	9	0	0
10	82807432	82807595	4.46e-05	0.14	0.4	0.01	0.01	81	128	6.29	26.24	7	0	0
10	82807432	82807606	0.000113	0.15	0.39	0.01	0.01	91	140	5.7	27.43	8	0	0
10	82818886	82819361	0.000341	0.36	0.77	0.06	0.21	44	39	6.4	3.07	11	0	0
10	82871905	82872070	7.91e-08	0.41	0.83	0.03	0.04	78	76	20.81	3.14	7	0	0
10	82871928	82872132	3.11e-07	0.42	0.85	0.07	0.05	72	61	18.8	3.37	6	0	0
10	82889074	82889290	0.000118	0.23	0.09	0.01	0	247	169	94.78	2.94	9	0	0
10	83230461	83230919	6.08e-06	0.4	0.17	0.03	0.01	186	127	153.93	12.12	8	0	0
10	83230461	83230984	6.51e-06	0.38	0.16	0.03	0.01	198	144	148.75	10.75	9	0	0
10	83298347	83298518	0.000191	0.33	0.67	0.13	0.16	84	51	125.7	12.2	5	0	0
10	83352216	83352493	3.16e-05	0.5	0.23	0.03	0.01	125	115	7.86	21.19	9	0	0
10	83439465	83439514	0.000514	0.24	0.54	0.02	0.04	71	71	1.2	0.2	5	0	0
10	83592179	83592409	8.61e-14	0.81	0.35	0.02	0.03	104	159	5.6	4.32	10	0	0
10	83592179	83592571	6.7e-16	0.83	0.41	0.02	0.05	148	201	10.09	4.1	13	0	0
10	83667983	83668126	0.000326	0.53	0.25	0.04	0.03	83	73	3.37	6.57	6	0	0
10	83668092	83668141	0.000345	0.66	0.31	0.02	0.08	64	52	0.2	0.8	5	0	0
10	83714606	83714712	0.000687	0.28	0.6	0.09	0.07	57	58	11.3	15.3	5	0	0
10	83731586	83731904	0.00049	0.39	0.19	0.06	0.02	145	124	2.12	22.57	8	0	0
10	83731668	83731904	0.000714	0.48	0.23	0.03	0.02	89	79	2.2	38.7	5	0	0
10	83742093	83742440	4.06e-11	0.69	0.32	0.09	0.09	146	172	59.6	30.62	10	0	0
10	83742180	83742612	2.6e-09	0.65	0.3	0.12	0.09	130	181	26.76	31.47	11	0	0
10	83742180	83742838	2.14e-09	0.62	0.31	0.1	0.08	158	206	23.14	28.47	13	0	0
10	83746789	83747289	1.45e-12	0.41	0.83	0.04	0.02	216	100	51.27	11.15	12	0	0
10	83747093	83747289	5.95e-11	0.38	0.82	0.01	0.03	174	77	26.5	10.55	8	0	0
10	83889134	83889546	6.58e-10	0.23	0.57	0.02	0.08	160	152	5.81	7.11	19	0	0
10	83889149	83889546	7.11e-09	0.22	0.58	0.02	0.09	137	116	6.8	4.73	16	0	0
10	83905720	83906141	4.14e-06	0.65	0.29	0.14	0.09	74	91	9.42	20.22	11	0	0
10	83950055	83950463	0.000407	0.21	0.07	0.01	0	173	144	13.12	6.71	10	0	0
10	83976455	83976578	0.000229	0.26	0.56	0.05	0.05	68	98	0.57	4.21	8	0	0
10	83995060	83995183	0.000316	0.3	0.64	0.1	0.11	74	47	42.7	2.3	5	0	0
10	84087021	84087311	0.00429	0.35	0.16	0.04	0.03	91	97	14.67	25.14	7	0	0
10	84122088	84122406	0.000289	0.23	0.51	0.04	0.05	102	61	11.93	5.12	8	0	0
10	84130167	84130389	0.000139	0.43	0.88	0.03	0.02	28	40	3.33	11.24	7	0	0
10	84184628	84184986	0.000141	0.53	0.25	0.07	0.08	89	96	14.7	42.7	5	0	0
10	84222367	84222437	0.000136	0.47	0.95	0.06	0.02	66	19	12.4	0.17	6	0	0
10	84280622	84280882	0.000129	0.31	0.63	0.04	0.04	58	95	4.9	4.62	7	0	0
10	84315929	84315952	0.00123	0.7	0.35	0.02	0.03	37	52	1.3	0.3	5	0	0
10	84315929	84316062	0.000123	0.71	0.35	0.01	0.02	55	68	1.48	1.57	7	0	0
10	84315936	84316062	0.000183	0.69	0.32	0.01	0.01	49	57	0.97	1.5	6	0	0
10	84335126	84335594	9.76e-13	0.5	0.21	0.03	0.04	301	266	10.37	1.24	25	0	0
10	84335267	84335594	4.23e-14	0.48	0.17	0.03	0.02	257	241	1.42	0.81	23	0	0
10	84420938	84421377	9.32e-07	0.11	0.34	0.02	0.04	132	197	1.62	10.56	20	0	0
10	84420938	84421425	5.92e-06	0.13	0.34	0.03	0.04	140	209	1.63	10.25	21	0	0
10	84420956	84421425	6.81e-07	0.11	0.35	0.03	0.04	132	193	1.62	8.77	20	0	0
10	84436618	84436816	2.03e-06	0.18	0.45	0.03	0.11	154	109	10.62	3.41	14	0	0
10	84455210	84455685	0.000397	0.12	0.33	0.02	0.04	113	97	7.42	2.16	11	0	0
10	84529332	84529438	1.98e-05	0.33	0.73	0.12	0.07	54	66	3.2	16.7	5	0	0
10	84551429	84551750	6.52e-05	0.46	0.2	0.03	0.02	124	99	2.97	2.02	12	0	0
10	84555816	84556390	1.28e-05	0.22	0.48	0.05	0.07	139	122	2.64	6.55	15	0	0
10	84649612	84649679	0.00351	0.25	0.51	0.04	0.06	108	43	6.4	3.77	6	0	0
10	84712434	84712964	2.8e-05	0.59	0.28	0.02	0.06	95	86	7.03	17.28	9	0	0
10	84768681	84769025	2.11e-10	0.36	0.81	0.2	0.25	127	83	6.23	66.9	10	0	0
10	84768742	84769025	3.73e-09	0.31	0.77	0.19	0.25	114	64	7	59.36	9	0	0
10	84768771	84769025	1.9e-07	0.21	0.67	0.13	0.22	100	45	7.71	45.12	8	0	0
10	84854350	84854638	2.21e-05	0.4	0.15	0.06	0.01	132	101	82.3	41.2	5	0	0
10	85101013	85101105	0.0112	0.38	0.92	0.07	0.02	13	12	0.8	0.3	5	0	0
10	85197954	85197999	0.00257	0.45	0.93	0.06	0.02	11	29	0.2	0.2	5	0	0
10	85197979	85198015	0.000685	0.42	0.92	0.14	0.02	12	38	0	0.67	6	0	0
10	85272715	85272839	0.0019	0.48	0.21	0.05	0.06	77	57	3.3	10.3	5	0	0
10	85280008	85280272	0.000111	0.57	0.27	0.03	0.04	95	77	24.97	6.97	6	0	0
10	85280141	85280282	0.000354	0.55	0.26	0.04	0.05	86	73	19.87	10.97	6	0	0
10	85407345	85407488	2.69e-05	0.39	0.82	0.07	0.05	59	39	21.7	6.7	5	0	0
10	85407491	85407775	1.78e-05	0.25	0.52	0.06	0.07	107	144	1.96	0.8	16	0	0
10	85407502	85407775	3.51e-06	0.19	0.48	0.03	0.05	97	133	1.27	0.55	15	0	0
10	85452812	85452927	1.75e-06	0.48	0.97	0.03	0.02	65	30	57.5	9	5	0	0
10	85849269	85849350	0.00125	0.33	0.68	0.06	0.03	52	38	0.67	1.07	6	0	0
10	86042740	86042830	1.68e-06	0.36	0.76	0.01	0.01	98	55	0.8	3	5	0	0
10	86111341	86111739	1.27e-05	0.54	0.26	0.06	0.1	93	158	9.57	33.62	7	0	0
10	86416881	86417190	0.00175	0.47	0.23	0.09	0.04	62	102	51.47	110.4	6	0	0
10	86427490	86427584	5.89e-05	0.61	0.28	0.04	0.04	64	90	3.2	57.5	5	0	0
10	86427525	86427757	6e-06	0.55	0.25	0.03	0.03	113	108	6.7	21.14	8	0	0
10	86791399	86791563	8.13e-12	0.48	0.97	0.01	0	115	59	9.87	6.45	11	0	0
10	87933078	87933204	2.83e-05	0.26	0.08	0	0	145	183	48.5	35.3	5	0	0
10	88404446	88404522	0.000145	0.4	0.83	0	0.06	40	36	2	0.7	5	0	0
10	88867407	88867691	6.23e-07	0.54	0.23	0.01	0.04	130	118	15	68.3	5	0	0
10	89100855	89101167	7.39e-06	0.26	0.1	0.01	0.02	252	231	21.25	78.5	9	0	0
10	89189941	89190061	2.1e-08	0.47	0.97	0.03	0	62	39	32.27	6.3	6	0	0
10	89306702	89307253	0.000236	0.14	0.32	0.02	0.04	157	152	21.42	36.16	11	0	0
10	89306723	89307253	8.61e-05	0.16	0.37	0.02	0.03	141	130	23.43	32	10	0	0
10	89452632	89452793	0.00119	0.24	0.53	0.02	0.01	66	66	2.7	11.2	5	0	0
10	90180357	90180527	0.0011	0.36	0.82	0.02	0.04	39	22	33.2	3.3	5	0	0
10	90284346	90284499	0.000258	0.31	0.64	0.02	0.02	62	59	54.8	15.2	5	0	0
10	90921268	90921313	0.00165	0.42	1	0.04	0	12	13	0	0.17	6	0	0
10	90921268	90921323	0.00169	0.5	1	0.08	0	14	16	0	0.24	7	0	0
10	91156849	91157430	1.58e-09	0.21	0.48	0.08	0.04	215	226	154.41	178.5	8	0	0
10	93258258	93258761	6.39e-05	0.2	0.07	0.02	0	238	184	54.45	43.82	11	0	0
10	93266185	93266363	0.000382	0.34	0.15	0.03	0.04	200	117	26.29	22.84	8	0	0
10	93915196	93915388	2.46e-05	0.77	0.3	0.12	0.09	61	30	8.9	0.9	7	0	0
10	94895174	94895296	0.00043	0.43	0.92	0.12	0.2	23	25	3.8	21	5	0	0
10	94952868	94953115	4.84e-06	0.63	0.23	0.05	0.09	81	57	26.7	19.1	6	0	0
10	95292227	95292269	2.85e-05	0.32	0.87	0.16	0.18	25	31	0.5	8.7	5	0	0
10	95371442	95371629	4.73e-07	0.7	0.35	0.04	0.11	100	106	33.5	3.2	5	0	0
10	95465639	95465710	8.3e-05	0.57	0.25	0.03	0.07	84	72	7.7	11.3	5	0	0
10	95599384	95599560	1.78e-05	0.33	0.82	0.14	0.15	33	50	15.9	25.07	6	0	0
10	95805509	95805724	0.000128	0.72	0.35	0.05	0.05	104	37	2.57	3.41	8	0	0
10	95821576	95821766	2.46e-05	0.24	0.59	0.08	0.16	70	76	6.94	7.78	9	0	0
10	95874189	95874356	8.29e-12	0.37	0.85	0.01	0.02	122	80	23.51	5.11	10	0	0
10	95874189	95874493	1.73e-10	0.4	0.81	0.02	0.02	141	96	20.39	4.36	12	0	0
10	95876339	95876452	0.000281	0.3	0.69	0.02	0.03	33	71	0.3	41.2	5	0	0
10	95898427	95898557	1.7e-05	0.67	0.28	0.01	0.1	54	81	0.2	11.2	5	0	0
10	95979580	95979681	0.000642	0.38	0.75	0.02	0.03	32	65	0.29	4.24	7	0	0
10	95992525	95992784	1.33e-05	0.32	0.74	0.05	0.13	40	95	3.65	15.45	11	0	0
10	95992525	95992812	3.79e-05	0.37	0.74	0.06	0.12	46	100	3.79	15.15	12	0	0
10	96005832	96005911	0.002	0	0.21	0	0.02	41	52	0.53	0.44	9	0	0
10	96022608	96022826	2.79e-06	0.37	0.75	0.07	0.04	83	76	18.94	7.78	9	0	0
10	96022620	96022751	3.74e-05	0.4	0.8	0.03	0.04	48	51	4.8	4.3	6	0	0
10	96045976	96046195	2.5e-05	0.2	0.44	0.03	0.02	153	124	3.5	2.44	9	0	0
10	96046300	96046426	0.000288	0.3	0.61	0.02	0.09	69	82	4.55	16.79	8	0	0
10	96181616	96181734	0.00134	0.27	0.57	0.01	0.01	59	56	0.7	1.7	5	0	0
10	96184366	96184435	2.86e-05	0.44	0.94	0.09	0.01	18	50	0	3.03	9	0	0
10	96197106	96197288	9.06e-10	0.76	0.37	0.02	0.02	99	153	6.83	1.46	16	0	0
10	96197106	96197298	3.71e-12	0.78	0.37	0.02	0.02	121	177	8.45	1.91	18	0	0
10	96197150	96197352	7.87e-20	0.83	0.41	0.02	0.02	191	244	14.58	3.79	23	0	0
10	96212768	96212906	2.06e-06	0.32	0.66	0.04	0.03	92	102	11.3	8.3	5	0	0
10	96212867	96212953	5.6e-07	0.32	0.68	0.04	0.02	94	105	8.7	8	5	0	0
10	96212882	96212956	2.11e-06	0.34	0.68	0.05	0.02	94	104	8.7	7.2	5	0	0
10	96315363	96315499	0.000347	0.26	0.57	0.03	0.03	72	72	9.8	0.8	5	0	0
10	96320181	96320292	0.000438	0.31	0.65	0	0.02	54	62	1.2	5.3	5	0	0
10	96628057	96628193	0.000273	0.76	0.38	0.02	0.03	50	40	0.5	1.5	5	0	0
10	96648130	96648247	0.000576	0.18	0.42	0	0.03	104	83	9.07	2.87	11	0	0
10	96721635	96721829	7.13e-06	0.42	0.21	0.05	0.03	185	212	13.39	1.73	10	0	0
10	96735457	96735680	1.87e-05	0.26	0.56	0.04	0.12	92	114	5.49	9.67	14	0	0
10	96735512	96735680	1.36e-05	0.26	0.6	0.05	0.13	73	102	4.63	10.27	12	0	0
10	96750417	96750654	8.76e-06	0.31	0.69	0.07	0.03	68	71	3.57	3.48	7	0	0
10	96750456	96750686	6.02e-05	0.27	0.6	0.05	0.05	71	75	4.14	5.57	7	0	0
10	96750456	96750703	0.000119	0.29	0.59	0.05	0.05	85	88	5.41	5.43	8	0	0
10	96757109	96757417	1.55e-05	0.1	0.38	0.03	0.11	91	88	9.35	20.12	15	0	0
10	96757697	96757919	5.14e-06	0.25	0.53	0.02	0.01	121	128	6.11	3.51	17	0	0
10	96757743	96757919	9.57e-08	0.16	0.51	0.01	0.01	95	110	1.38	3.67	15	0	0
10	96767465	96767516	3.49e-06	0.84	0.39	0	0.1	49	56	0.2	1.2	5	0	0
10	96767487	96767525	6.15e-05	0.79	0.39	0.02	0.08	47	56	0.3	1.2	5	0	0
10	96768037	96768183	1.33e-05	0.29	0.65	0.05	0.16	65	99	11.69	30	9	0	0
10	96774571	96774614	2.58e-12	0.48	0.96	0.03	0.02	73	80	0.62	5.95	7	0	0
10	96774573	96774614	8.61e-16	0.43	1	0.01	0	63	71	0.7	5.77	6	0	0
10	96784378	96784549	0.000197	0.26	0.56	0.03	0.05	66	97	1.07	3.27	8	0	0
10	96784427	96784549	0.000306	0.25	0.59	0.03	0.02	48	69	1.2	2.7	6	0	0
10	96787087	96787281	7.36e-11	0.46	0.94	0	0	56	88	0.67	8.67	6	0	0
10	96819467	96819800	1.61e-05	0.39	0.18	0.02	0.03	178	191	30.06	6.56	13	0	0
10	96819554	96819800	0.000467	0.32	0.13	0.01	0.01	117	150	20.9	6.22	10	0	0
10	96819738	96819922	4.37e-05	0.28	0.09	0.01	0	109	149	8.29	1.07	11	0	0
10	96819738	96819955	0.000365	0.32	0.14	0.01	0.02	129	169	16.02	4.45	12	0	0
10	96833199	96833236	7.12e-06	0.41	0.9	0.02	0.01	37	40	3.8	3	5	0	0
10	96841602	96841657	1.92e-05	0.47	1	0.02	0	59	18	0.97	0	6	0	0
10	96916126	96916253	1.34e-08	0.47	1	0.02	0	30	46	13.5	3.2	5	0	0
10	96916529	96916776	1.53e-07	0.47	0.22	0.04	0.03	176	238	15.47	24.12	16	0	0
10	96916529	96916810	4.47e-07	0.47	0.23	0.04	0.05	180	243	17.38	28.35	17	0	0
10	96916555	96916810	2.29e-08	0.45	0.18	0.04	0.04	153	205	18.46	28.81	15	0	0
10	96923996	96924068	7.88e-06	0.5	1	0	0	24	30	4.8	0	6	0	0
10	96923996	96924074	7.48e-07	0.5	1	0	0	30	35	4.57	0	7	0	0
10	96944735	96944877	0.00159	0.22	0.48	0.01	0.03	76	67	1.16	3.57	10	0	0
10	96946006	96946483	2.31e-07	0.33	0.09	0.07	0.02	153	148	4.8	4.07	16	0	0
10	97000885	97001169	0.000563	0.44	0.15	0.04	0.05	88	47	1.69	7.44	9	0	0
10	97001333	97001436	0.000484	0.36	0.18	0.01	0.01	132	162	3.71	1.07	8	0	0
10	97001368	97001436	0.000531	0.39	0.18	0	0.01	102	122	3.6	1.47	6	0	0
10	97014372	97014529	2.62e-06	0.69	0.34	0.01	0.06	89	97	11.37	52.97	6	0	0
10	97067338	97067388	4.05e-08	0.43	0.89	0.03	0.01	54	66	3.2	0.7	5	0	0
10	97067357	97067455	3.79e-07	0.43	0.86	0.05	0.05	54	76	8.57	12.81	7	0	0
10	97078402	97079319	4.1e-16	0.31	0.08	0.01	0	371	364	20.31	21.4	22	0	0
10	97078451	97079319	1.84e-17	0.31	0.07	0.01	0	356	342	21.15	20.91	21	0	0
10	97104390	97104664	0.000837	0.52	0.25	0.08	0.05	73	79	23.3	29.2	5	0	0
10	97132373	97132986	1.93e-11	0.36	0.12	0.03	0.01	278	262	9.08	4.7	23	0	0
10	97132373	97133009	6.98e-10	0.37	0.14	0.03	0.02	290	273	8.69	4.51	24	0	0
10	97210024	97210074	0.000115	0.48	1	0	0	25	20	0.17	0.27	6	0	0
10	97210024	97210083	2.17e-05	0.48	1	0	0	29	24	0.14	0.29	7	0	0
10	97210100	97210171	3.39e-05	0.49	1	0.01	0	45	20	2.3	5.47	6	0	0
10	97259084	97259269	0.00013	0.55	0.24	0.04	0.03	86	68	20.57	3.9	7	0	0
10	97259084	97259286	0.000343	0.55	0.27	0.03	0.03	95	78	18.98	3.36	8	0	0
10	97306041	97306138	0.00423	0.31	0.15	0	0	103	126	14.8	36.7	5	0	0
10	97351508	97352031	0.00051	0.3	0.14	0.08	0.02	152	154	13.88	18.52	12	0	0
10	97392834	97393031	1.91e-08	0.37	0.78	0.11	0.16	68	125	35.3	114	5	0	0
10	97434983	97435156	5.47e-14	0.43	0.88	0.04	0.01	181	94	32.91	12.36	13	0	0
10	97435017	97435199	3.91e-15	0.4	0.82	0.02	0.02	225	133	29.21	7.78	18	0	0
10	97435091	97435202	1.05e-10	0.4	0.8	0.02	0.02	144	102	10.07	5.76	14	0	0
10	97435254	97435374	1.2e-05	0.34	0.71	0.04	0.02	68	75	24.8	1.5	5	0	0
10	97466771	97466975	7.67e-07	0.36	0.8	0.04	0.05	53	71	1.95	2.81	7	0	0
10	97466821	97467014	1.66e-07	0.42	0.86	0.07	0.05	55	72	1.48	2.9	7	0	0
10	97498466	97498532	7.88e-09	0.47	0.98	0	0	49	46	8.2	8.2	5	0	0
10	97498558	97498610	0.000396	0.43	0.88	0.05	0.02	35	26	2	1.2	5	0	0
10	97544369	97544435	2.91e-05	0.45	1	0.01	0	11	39	0.2	0.2	5	0	0
10	97569173	97569255	0.000338	0.44	0.9	0.11	0.02	16	50	1.2	3.5	5	0	0
10	97638607	97638680	5.49e-06	0.45	1	0	0	51	20	12.7	3.07	6	0	0
10	97650280	97650548	1.53e-05	0.89	0.43	0.02	0.13	28	80	1.07	24.89	10	0	0
10	97650311	97650579	8.95e-05	0.83	0.41	0.03	0.13	30	85	2	24.06	10	0	0
10	97650653	97650775	9.34e-07	0.45	0.9	0.09	0.01	47	52	0.81	4.79	12	0	0
10	97650679	97650775	6.9e-06	0.38	0.88	0.09	0.01	34	42	0.94	6	9	0	0
10	97793148	97793393	4.44e-05	0.43	0.88	0.07	0.01	40	40	11.07	10.27	6	0	0
10	97875464	97875637	8.62e-06	0.39	0.92	0.11	0.01	28	36	4.8	6.2	5	0	0
10	97875503	97875639	4.85e-05	0.38	0.9	0.15	0.01	26	31	5.2	9.2	5	0	0
10	97879783	97879926	0.000481	0.41	0.16	0.05	0.02	79	88	2.98	1.14	8	0	0
10	97887496	97887538	0.0015	0.92	0.43	0.01	0.04	25	14	0.29	0	7	0	0
10	97889965	97890028	0.000135	0.41	0.94	0.1	0.05	17	31	6.8	8.7	5	0	0
10	97949727	97949820	6.3e-05	0.44	0.9	0.02	0.02	32	39	0.95	2.62	7	0	0
10	97972765	97972992	0.000163	0.38	0.79	0.08	0.08	42	43	17.2	9.77	6	0	0
10	97989532	97989748	7.12e-05	0.22	0.45	0.01	0.01	147	120	2.85	3.09	11	0	0
10	97996142	97996225	0.000387	0.44	0.9	0.09	0.01	16	49	0.2	0.7	5	0	0
10	98029456	98029559	8.36e-06	0.41	0.84	0.01	0.05	46	57	4.27	3.9	6	0	0
10	98040766	98040902	0.000861	0.45	0.89	0.03	0.02	47	19	1.9	1.24	7	0	0
10	98041418	98041706	7.08e-10	0.43	0.87	0.1	0.02	56	156	4.1	18.65	17	0	0
10	98041471	98041706	3.32e-12	0.26	0.87	0.07	0.02	35	145	1.04	14.25	14	0	0
10	98041581	98041706	1.01e-12	0.19	0.9	0.06	0.01	26	121	0.33	15.54	12	0	0
10	98057573	98057677	0.00197	0.82	0.41	0.01	0.01	22	54	0.8	1.2	5	0	0
10	98071783	98071830	0.00442	0.64	0.32	0.12	0.13	33	63	2.3	5.3	5	0	0
10	98119782	98119852	0.000167	0.42	0.93	0.06	0.01	19	29	0.2	1.7	5	0	0
10	98122060	98122228	2e-07	0.6	0.28	0.1	0.04	96	185	5.62	13.36	11	0	0
10	98129265	98129406	4.84e-08	0.37	0.77	0.03	0.04	78	115	4.21	6.55	8	0	0
10	98153359	98153541	1.49e-06	0.39	0.81	0.06	0.11	87	53	5.62	7.95	7	0	0
10	98157340	98157425	1.03e-07	0.47	0.93	0.04	0.01	73	45	8.62	2.29	7	0	0
10	98157344	98157425	1.9e-08	0.45	0.97	0.04	0	65	37	8.97	2.17	6	0	0
10	98178089	98178287	1.06e-13	0.45	0.95	0	0	97	81	5.76	1.05	11	0	0
10	98178107	98178240	3e-07	0.48	0.96	0	0	46	46	3.87	0.67	6	0	0
10	98178114	98178287	3.23e-12	0.45	0.97	0	0	74	63	4.44	0.5	9	0	0
10	98183967	98184105	0.000816	0.47	1	0.09	0	15	16	2	2.7	5	0	0
10	98201524	98201602	0.00155	0.07	0.3	0.01	0.02	43	112	0.94	3.78	9	0	0
10	98203053	98203147	5.3e-12	0.49	1	0	0	65	59	4.57	3.37	6	0	0
10	98203053	98203160	2.57e-14	0.5	1	0	0	80	70	6.29	3	7	0	0
10	98203053	98203193	4.3e-17	0.46	0.97	0.01	0.01	108	96	7	4.25	9	0	0
10	98218827	98218872	1.24e-05	0.5	1	0	0	26	27	1.2	0.8	5	0	0
10	98254446	98254620	0.00218	0.42	0.2	0.02	0.03	106	75	22.7	12	5	0	0
10	98287655	98287749	5.03e-05	0.22	0.65	0.06	0.18	32	83	7.62	19.14	7	0	0
10	98287655	98287904	8.21e-10	0.38	0.78	0.08	0.11	78	197	10.01	29.01	17	0	0
10	98287773	98287872	2.72e-06	0.43	0.87	0.05	0.03	30	108	1.93	24.29	8	0	0
10	98287797	98287872	4.56e-06	0.38	0.86	0.04	0.04	24	88	1.29	20.29	7	0	0
10	98294372	98294657	0.000758	0.08	0.25	0.01	0.02	103	130	5.45	4.16	11	0	0
10	98294548	98294772	0.000175	0.06	0.26	0.01	0.06	84	102	3.83	10.46	15	0	0
10	98300045	98300092	0.000136	0.41	0.88	0.1	0.04	46	25	5.2	3	5	0	0
10	98300056	98300117	2.79e-05	0.37	0.82	0.01	0.04	57	34	3.1	4.27	6	0	0
10	98300056	98300146	6.67e-06	0.43	0.86	0.07	0.04	63	43	4.33	5.14	7	0	0
10	98305389	98305516	4.25e-05	0.45	0.97	0.07	0.01	20	30	0.86	0.21	8	0	0
10	98335625	98335799	9.64e-05	0.55	0.23	0.03	0.04	87	61	0.98	7.12	8	0	0
10	98335625	98335804	0.000199	0.58	0.28	0.03	0.1	98	65	0.86	7.69	9	0	0
10	98411543	98411774	0.00037	0.64	0.31	0.09	0.04	77	55	25.67	12.81	7	0	0
10	98418727	98419034	1.71e-07	0.52	0.23	0.02	0.03	162	143	7.8	7.87	14	0	0
10	98418727	98419118	3.91e-07	0.51	0.24	0.03	0.03	172	153	7.41	7.31	15	0	0
10	98419132	98419375	0.000786	0.51	0.25	0.03	0.03	84	84	1	4.25	9	0	0
10	98430024	98430142	3.94e-05	0.35	0.16	0.02	0.01	213	168	33.29	3.67	7	0	0
10	98472631	98472883	0.00029	0.23	0.47	0.01	0.01	108	120	4.18	7.82	12	0	0
10	98472915	98473232	0.00352	0.33	0.15	0	0.01	104	105	16	28.41	8	0	0
10	98473253	98473352	0.000325	0.39	0.15	0	0.01	96	98	0.5	0.61	9	0	0
10	98489880	98490403	4.71e-05	0.42	0.2	0.01	0.03	180	130	54.29	35.36	8	0	0
10	98489941	98490403	5.18e-05	0.4	0.17	0.01	0.03	159	113	62.9	41.14	7	0	0
10	98529789	98530019	2.16e-05	0.52	0.25	0.03	0.02	161	93	137	6.9	7	0	0
10	98529833	98530019	1.15e-05	0.52	0.22	0.03	0.02	146	81	149.47	7.9	6	0	0
10	98538332	98538418	0.000119	0.59	0.29	0.04	0.03	87	86	2.3	7.07	6	0	0
10	98560174	98560345	0.000145	0.12	0.29	0	0	185	160	2.28	4.44	9	0	0
10	98560174	98560379	0.000516	0.13	0.28	0	0	206	181	2.04	4.99	10	0	0
10	98611826	98611891	1.68e-06	0.42	0.92	0.02	0.01	33	50	0.3	0	5	0	0
10	98617502	98617544	5.87e-05	0.42	0.84	0.05	0.05	36	51	4.8	34.7	6	0	0
10	98617506	98617546	0.000186	0.41	0.84	0.11	0.06	32	38	7.47	29.07	6	0	0
10	98633885	98634110	5.8e-06	0.12	0.34	0.01	0.02	170	145	4.79	6.12	8	0	0
10	98633885	98634200	1.14e-05	0.16	0.37	0.04	0.04	182	157	13.69	9.53	9	0	0
10	98649739	98650010	5.58e-05	0.41	1	0.06	0	17	20	0.8	6	5	0	0
10	98650633	98650697	0.000468	0.45	0.94	0.06	0.03	49	16	10.98	0	8	0	0
10	98672449	98672724	1.75e-06	0.32	0.69	0.21	0.09	88	84	16.84	9.26	15	0	0
10	98672449	98672773	4.31e-06	0.28	0.58	0.19	0.13	130	103	40.12	9.81	17	0	0
10	98673825	98673892	2.79e-06	0.34	0.73	0.03	0.07	74	70	2.95	0.33	7	0	0
10	98696687	98696957	1.83e-05	0.23	0.01	0.03	0	96	74	9.47	2.92	16	0	0
10	98701238	98701357	2.63e-05	0.49	1	0.09	0	71	19	15.48	0.57	7	0	0
10	98701269	98701388	0.000129	0.46	0.94	0.04	0.01	70	18	3.87	0.8	6	0	0
10	98768053	98768075	1.76e-08	0.18	0.38	0.03	0.05	468	221	5742.14	473.29	7	2	0
10	98768312	98768471	2.26e-21	0.42	0.2	0.05	0.07	557	1301	73.45	1094.08	23	0	0
10	98839964	98840040	0.0325	0.5	1	0	0	10	10	0	0	5	0	0
10	98842456	98842562	1.11e-05	0.45	0.9	0.01	0.03	47	39	2.44	2.75	9	0	0
10	98853638	98853670	1.77e-09	0.5	1	0.01	0	24	79	0.7	1.2	5	0	0
10	99025660	99025745	0.0236	0.53	0.26	0.05	0.03	57	31	1.3	1.7	5	0	0
11	30733	30992	0.000225	0.29	0.65	0.1	0.12	45	66	8.94	20.71	10	0	0
11	47629	47737	2.81e-05	0.25	0.51	0.04	0.02	126	126	27.2	28.8	6	0	0
11	85083	85176	0.00631	0.32	0.65	0.01	0.04	56	31	2.2	1.7	5	0	0
11	284049	284158	0.000561	0.15	0.34	0.02	0.03	116	124	37.47	50.27	6	0	0
11	329117	329376	5.73e-06	0.42	0.85	0.09	0.05	50	53	10	10.8	5	0	0
11	501504	501685	0.000636	0.27	0.1	0.03	0.01	117	114	17.41	7.36	8	0	0
11	501504	501689	0.000939	0.33	0.15	0.04	0.04	138	126	19.75	7	9	0	0
11	536728	536960	0.000102	0.42	0.19	0.01	0.01	171	102	1.64	1.97	13	0	0
11	536793	536981	6.94e-05	0.43	0.2	0.01	0.01	167	102	1.64	1.97	13	0	0
11	564483	564638	3.36e-05	0.3	0.69	0.13	0.23	83	45	7.37	6.3	6	0	0
11	564657	564810	1.19e-05	0.22	0.53	0.02	0.07	83	107	10.46	1.34	10	0	0
11	577826	578210	0.00066	0.23	0.47	0.06	0.07	83	122	34.9	17.96	10	0	0
11	577924	578210	0.000281	0.16	0.42	0.02	0.07	73	102	38.86	11.75	9	0	0
11	715759	715822	1.08e-08	0.42	0.92	0.01	0.01	60	51	0	1.7	5	0	0
11	742824	743060	0.000372	0.57	0.27	0.02	0.03	79	63	16.7	2.3	5	0	0
11	762545	762759	1.15e-06	0.42	0.88	0.04	0.13	36	69	4.75	18.5	9	0	0
11	826380	826836	0.000819	0.42	0.21	0.05	0.05	118	102	23.07	7.93	8	0	0
11	923853	924067	0.000898	0.15	0.35	0.02	0.05	113	106	2.98	4.79	8	0	0
11	1041848	1041889	0.000318	0.31	0.63	0.01	0.04	62	63	2.3	5.3	5	0	0
11	1078779	1078964	0.00083	0.3	0.08	0.09	0.01	76	72	62.03	41.75	9	0	0
11	1224454	1224885	9.18e-05	0.23	0.06	0.02	0	140	123	7.71	57.7	8	0	0
11	1328620	1328678	8.58e-05	0.45	0.97	0.01	0	11	59	0.2	5.7	5	0	0
11	1631996	1632245	3.99e-05	0.3	0.7	0.12	0.06	89	40	7.7	8.5	5	0	0
11	1632103	1632486	1.89e-06	0.18	0.46	0.01	0.07	163	112	34.61	31.03	9	0	0
11	1632103	1632722	1.09e-06	0.26	0.53	0.05	0.07	192	137	30.27	24.87	11	0	0
11	1665200	1665264	3.72e-05	0.73	0.33	0.03	0.11	81	42	3.95	1	7	0	0
11	1665510	1665701	0.000278	0.13	0.37	0.04	0.04	76	117	1.7	60.3	5	0	0
11	1677492	1677780	8.42e-05	0.22	0.52	0.04	0.06	68	112	18.28	22.78	9	0	0
11	1677567	1677780	0.000156	0.18	0.48	0.03	0.06	61	94	20.84	21.07	8	0	0
11	1785159	1785226	5.26e-06	0.41	0.91	0.06	0.15	27	46	1.48	51.62	7	0	0
11	1899894	1900032	0.000106	0.29	0.64	0.01	0.01	77	50	0.97	13.07	6	0	0
11	1905848	1905977	0.0011	0.5	1	0.05	0	24	14	1.7	0.2	5	0	0
11	1939525	1939604	0.00338	0.61	0.3	0.02	0.01	49	44	11.37	5.87	6	0	0
11	1939559	1939727	0.000251	0.46	0.2	0.01	0.02	97	80	17.27	26.29	8	0	0
11	1946571	1946769	3.32e-05	0.3	0.66	0.18	0.05	73	62	117.8	13.8	5	0	0
11	1994896	1995228	3.12e-05	0.2	0.42	0.05	0.08	158	171	1.35	11.81	17	0	0
11	1995002	1995228	3.3e-05	0.12	0.35	0.03	0.06	120	132	1.69	14.64	13	0	0
11	2009085	2009179	0.000448	0.21	0.45	0.01	0.05	135	83	3.84	1.7	8	0	0
11	2027724	2027866	3.03e-05	0.43	0.86	0.01	0.01	54	36	1.6	8.4	6	0	0
11	2199978	2200222	8.22e-07	0.38	0.8	0.07	0.04	65	74	18.98	3.64	8	0	0
11	2200008	2200222	3.42e-08	0.34	0.82	0.03	0.04	59	67	21.29	3.29	7	0	0
11	2274233	2274609	0.00114	0.36	0.13	0.07	0.02	87	75	7.3	5.5	5	0	0
11	2282390	2282771	1.44e-06	0.37	0.76	0.03	0.04	79	72	6.91	2.1	13	0	0
11	2282409	2282771	9.01e-07	0.36	0.76	0.03	0.04	76	68	6.61	2.06	12	0	0
11	2299867	2300601	6.42e-07	0.49	0.23	0.08	0.08	146	173	1.85	4.16	16	0	0
11	2299867	2300717	2.7e-09	0.59	0.29	0.09	0.13	192	197	2.57	7.82	20	0	0
11	2299998	2300893	2.93e-09	0.58	0.28	0.09	0.13	190	192	2.89	8.46	20	0	0
11	2325620	2325692	0.000383	0.74	0.33	0.03	0.06	62	27	11.47	2.3	6	0	0
11	2378973	2379118	0.000282	0.93	0.43	0.04	0.15	41	14	1.2	0.7	5	0	0
11	2383913	2384118	4.2e-06	0.31	0.77	0.06	0.08	39	62	20.7	0.3	5	0	0
11	2401748	2401912	8.37e-05	0.43	0.89	0.09	0.08	51	27	6.7	5.3	5	0	0
11	2428400	2428443	3.82e-07	0.5	1	0.07	0	58	29	0.27	0.17	6	0	0
11	2454026	2454331	6.7e-06	0.7	0.31	0.11	0.07	83	58	18.84	23.07	8	0	0
11	2454073	2454331	1.4e-06	0.7	0.25	0.13	0.06	70	51	20.67	26.9	7	0	0
11	2500863	2501167	0.000114	0.31	0.72	0.08	0.19	54	46	18.21	23.93	8	0	0
11	2530728	2530828	0.000876	0.38	0.79	0.04	0	29	39	0.2	0.7	5	0	0
11	2537436	2537529	0.000172	0.38	0.85	0.01	0.06	26	39	6.57	2.62	7	0	0
11	2545428	2545462	4.56e-05	0.41	0.85	0.09	0.02	49	34	6.7	0.2	5	0	0
11	2550109	2550200	8.22e-05	0.42	0.94	0.01	0.01	19	32	0.2	0.3	5	0	0
11	2573963	2574360	3.43e-06	0.57	0.22	0.12	0.03	74	105	4.37	14.27	14	0	0
11	2575055	2575164	4.13e-05	0.73	0.36	0.14	0.06	70	61	79.07	7.37	6	0	0
11	2586335	2586392	0.0337	0.22	0	0	0	32	23	2.29	0.9	7	0	0
11	2586889	2587138	2.67e-10	0.42	0.88	0.07	0.05	109	73	56.62	7.29	7	0	0
11	2586965	2587138	5.09e-12	0.41	0.92	0.08	0.03	102	65	50.8	7.37	6	0	0
11	2629799	2629920	7.39e-06	0.43	0.91	0	0.01	23	68	2.9	2.57	7	0	0
11	2769972	2770038	0.00151	0.22	0.45	0.05	0.09	96	87	1.2	3.5	6	0	0
11	2778289	2778417	0.00172	0.6	0.27	0.05	0.06	45	48	2.5	4.3	5	0	0
11	2788197	2788340	6.04e-07	0.42	0.88	0.01	0.01	64	50	7.47	0.27	6	0	0
11	2815091	2815148	1.06e-09	0.48	0.96	0	0	124	46	1.7	1.2	5	0	0
11	2882227	2882632	0.01	0.57	0.28	0.01	0.01	44	46	49.7	11.2	5	0	0
11	2947928	2948022	4.71e-05	0.37	0.76	0	0.03	103	38	2.8	24.3	5	0	0
11	2961962	2962056	0.000274	0.42	0.87	0.01	0.03	36	30	4.7	0.5	5	0	0
11	3018571	3018945	8.33e-05	0.3	0.12	0.03	0.01	152	209	1.67	20.69	14	0	0
11	3018571	3018961	0.000194	0.28	0.13	0.04	0.01	158	219	3.12	20.83	15	0	0
11	3018886	3019215	2.53e-08	0.45	0.14	0.08	0.02	122	143	8.68	1.26	14	0	0
11	3061940	3062132	8.74e-05	0.24	0.48	0.02	0.05	110	148	13.94	24.03	9	0	0
11	3061940	3062225	1.23e-05	0.23	0.46	0.02	0.06	146	191	14.86	24.56	13	0	0
11	3062073	3062237	0.000137	0.2	0.42	0.03	0.05	121	151	17.4	25.62	11	0	0
11	3063428	3063625	0.00116	0.18	0.43	0.02	0.02	92	65	8.48	8.24	7	0	0
11	3064624	3064906	0.000177	0.32	0.67	0.02	0.02	60	55	6.8	5.37	6	0	0
11	3069827	3069998	0.00277	0.68	0.32	0.07	0.07	28	68	2.33	20.24	7	0	0
11	3073152	3073306	0.000516	0.64	0.26	0.01	0.02	44	43	2.27	2.17	6	0	0
11	3078344	3078472	0.000516	0.75	0.37	0.04	0.02	44	43	2.2	1.3	5	0	0
11	3078447	3078559	2.14e-05	0.61	0.3	0.08	0.02	88	102	1.4	0.62	11	0	0
11	3105838	3106091	0.000697	0.59	0.29	0.03	0.04	91	49	24.97	11.77	6	0	0
11	3117382	3117870	1.11e-07	0.35	0.72	0.09	0.03	85	127	2.63	5.72	12	0	0
11	3117550	3117879	5.22e-08	0.37	0.75	0.09	0.03	86	130	2.52	6.15	12	0	0
11	3202895	3202978	0.000619	0.2	0.41	0.01	0.04	134	106	3.93	1.93	8	0	0
11	3225336	3225439	1.75e-06	0.42	0.97	0.16	0	24	35	1.14	0.55	8	0	0
11	3449978	3450276	3.37e-07	0.39	0.8	0.14	0.03	70	79	43.64	111.84	8	0	0
11	3828876	3828928	0.00457	0.4	0.83	0.05	0.07	20	24	0	1.2	5	0	0
11	3840911	3840954	2.2e-06	1	0.47	0	0.14	28	30	0.8	0	5	0	0
11	3868436	3868577	0.000394	0.62	0.26	0.04	0.02	71	42	8.57	2.4	6	0	0
11	3873706	3873764	2.75e-11	0.48	0.97	0	0.01	90	59	0	11.2	5	0	0
11	3882831	3883024	0.00272	0.32	0.65	0.09	0.04	37	52	0.97	2.67	6	0	0
11	3967779	3967857	0.000367	0.83	0.38	0.02	0.05	29	37	0.57	2.17	6	0	0
11	3967814	3967923	0.000413	0.78	0.36	0.02	0.04	36	39	9.2	5.1	6	0	0
11	3967821	3967934	0.00142	0.67	0.32	0.03	0.02	45	44	19.1	8.27	6	0	0
11	4083783	4084088	6.13e-05	0.09	0.24	0.01	0.02	243	174	16.29	7.76	11	0	0
11	4123655	4123724	6.28e-06	0.37	0.76	0.06	0.05	76	62	9.07	7.07	6	0	0
11	4239486	4239793	8.78e-09	0.84	0.36	0.03	0.19	87	55	8.3	11	5	0	0
11	4239577	4239832	1.28e-09	0.86	0.41	0.02	0.14	102	64	7.6	9.47	6	0	0
11	4304066	4304262	1.16e-05	0.2	0.48	0.04	0.04	104	136	15.78	28.86	9	0	0
11	4499630	4499772	3.1e-05	0.07	0.3	0	0.01	103	97	21.57	19.48	7	0	0
11	4808661	4808934	3.72e-06	0.48	0.21	0.06	0.01	119	150	4.81	1.91	12	0	0
11	4808661	4808960	1.86e-05	0.47	0.23	0.05	0.02	134	176	4.88	1.8	14	0	0
11	4813269	4813429	5.38e-06	0.4	0.84	0.06	0.1	72	43	15.6	5.77	6	0	0
11	4941200	4941764	3.11e-08	0.56	0.27	0.03	0.01	212	160	13.88	32.06	12	0	0
11	4941499	4941764	4.31e-07	0.59	0.24	0.02	0.01	151	79	5.55	6.41	8	0	0
11	5324071	5324241	0.00413	0.5	0.24	0.02	0.01	62	55	0.67	4.57	6	0	0
11	5335758	5336075	0.000188	0.54	0.24	0.04	0.12	91	70	4.57	12.67	6	0	0
11	5448380	5448736	0.000912	0.36	0.15	0.02	0.01	66	129	17	9.42	11	0	0
11	5469392	5469544	1.38e-05	0.54	0.22	0.04	0.01	96	82	23.5	0.36	9	0	0
11	5469392	5469608	2.98e-06	0.59	0.28	0.05	0.04	135	99	19.84	2.75	12	0	0
11	5550857	5551007	0.000103	0.11	0.3	0.01	0.02	157	149	17.62	7.57	7	0	0
11	5562293	5562603	9.15e-06	0.25	0.07	0.04	0.01	162	182	12.65	22.52	16	0	0
11	5562293	5562717	0.000212	0.29	0.14	0.06	0.04	175	200	12.35	23.69	17	0	0
11	5586351	5586574	0.000157	0.33	0.67	0.03	0.07	58	67	3.47	1.37	6	0	0
11	5636205	5636279	0.00238	0.38	0.89	0.08	0.09	21	18	3.2	3.3	5	0	0
11	5695484	5695712	0.00208	0.4	1	0.05	0	10	13	0	0.8	5	0	0
11	5724392	5724655	2.11e-07	0.67	0.3	0.07	0.04	105	102	2.33	8.29	7	0	0
11	5786644	5786972	2.98e-05	0.22	0.49	0.04	0.04	88	147	2.8	6.05	11	0	0
11	5872590	5872686	0.00978	0.28	0.57	0.02	0.03	43	46	0.57	1.87	6	0	0
11	5991192	5991277	0.000369	0.47	0.95	0.02	0.01	38	20	11.3	1.5	5	0	0
11	6000093	6000201	5.07e-05	0.39	0.81	0.06	0.14	49	42	0.97	46	6	0	0
11	6101038	6101523	2.01e-05	0.39	0.19	0.04	0.04	217	168	53.11	67	9	0	0
11	6194682	6194911	1.8e-05	0.83	0.3	0.01	0.17	69	20	16.7	1.07	6	0	0
11	6196139	6196846	3.42e-09	0.57	0.28	0.06	0.09	219	195	15.52	2.93	20	0	0
11	6196470	6196846	6.06e-11	0.48	0.13	0.03	0.04	160	133	21.03	1.35	14	0	0
11	6287694	6287838	2.78e-13	0.46	0.95	0.06	0	70	98	0.67	1.47	6	0	0
11	6287794	6287931	3.74e-13	0.38	0.92	0.01	0.01	65	90	4.17	13.2	6	0	0
11	6384223	6384513	8.11e-05	0.65	0.31	0.07	0.04	83	58	2.17	21.47	6	0	0
11	6389903	6390002	5.42e-08	0.41	0.89	0.06	0.02	54	61	5.57	1.24	7	0	0
11	6389915	6390004	2.95e-08	0.42	0.9	0.06	0.02	55	61	4.48	1.24	7	0	0
11	6389915	6390037	8.09e-09	0.45	0.91	0.07	0.02	60	69	4.86	1.13	8	0	0
11	6527612	6527683	0.000713	0.44	0.95	0.01	0.01	16	21	1.2	0.2	5	0	0
11	6588141	6588561	4.89e-07	0.23	0.49	0.08	0.13	172	181	17.6	11.3	14	0	0
11	6588162	6588293	0.00021	0.35	0.7	0.02	0.01	49	79	5.2	5.2	5	0	0
11	6590025	6590224	1.3e-10	0.91	0.45	0.02	0.06	87	80	17.57	3.56	10	0	0
11	6590037	6590244	5.4e-10	0.91	0.45	0.03	0.06	76	78	14.27	3.96	10	0	0
11	6615577	6615759	5.82e-05	0.42	0.85	0.12	0.03	31	60	0.29	4.29	7	0	0
11	6616286	6616429	0.000784	0.66	0.32	0.04	0.05	41	71	0.2	1.7	5	0	0
11	6616296	6616599	0.000885	0.36	0.17	0.03	0.01	137	132	17.87	4.8	11	0	0
11	6616542	6616967	0.000133	0.27	0.1	0.02	0.01	188	138	9.33	6.82	12	0	0
11	6741434	6741627	0.000357	0.42	0.17	0.05	0.03	78	100	1.29	2.67	10	0	0
11	6771648	6771921	2.59e-06	0.57	0.24	0.12	0.12	90	109	54.8	188.17	6	0	0
11	6771761	6772073	2.98e-08	0.81	0.37	0.04	0.18	91	62	9.61	23.36	9	0	0
11	7131469	7131650	1.6e-08	0.78	0.38	0.09	0.16	150	69	54.89	10.99	10	0	0
11	7131481	7131716	7e-08	0.78	0.38	0.09	0.17	138	68	55.96	10.62	10	0	0
11	7245013	7245119	3.62e-05	0.37	0.81	0.03	0.03	35	59	1.5	3.2	5	0	0
11	7346888	7347119	4.7e-05	0.37	0.74	0.15	0.03	57	62	8.3	7.3	5	0	0
11	7432609	7432984	3.56e-07	0.48	0.21	0.02	0.05	170	167	25.11	18.28	9	0	0
11	7432609	7432996	3.36e-07	0.5	0.24	0.02	0.07	188	178	22.4	21.96	10	0	0
11	7590633	7590741	0.00325	0.28	0.57	0.02	0.07	68	46	2.53	4.11	9	0	0
11	7658200	7658467	3.09e-05	0.34	0.7	0.04	0.05	53	99	25.62	24.81	7	0	0
11	7785716	7786093	0.00142	0.11	0.24	0.01	0.03	142	184	128.62	123.6	10	0	0
11	7991259	7991303	1.23e-06	0.44	1	0.08	0	18	38	0.8	0.3	5	0	0
11	8025427	8025819	1.32e-05	0.5	0.22	0.05	0.02	123	113	4.39	5.72	12	0	0
11	8025427	8025849	3.98e-05	0.5	0.25	0.04	0.03	136	124	4.6	5.44	13	0	0
11	8044768	8045158	2.45e-06	0.27	0.57	0.14	0.04	190	89	90.36	17.61	9	0	0
11	8044813	8045158	8.36e-07	0.26	0.58	0.16	0.05	176	83	95.14	17.7	8	0	0
11	8044851	8045358	4.27e-08	0.29	0.6	0.14	0.04	205	123	175.9	273.62	7	0	0
11	8205655	8205726	7.58e-08	0.41	0.87	0.01	0.02	68	60	1.07	4.4	6	0	0
11	8227904	8228184	0.000474	0.34	0.16	0.03	0.01	150	142	3.95	30.57	7	0	0
11	8441178	8441289	0.000116	0.36	0.75	0.02	0	81	36	1.9	5.2	6	0	0
11	8863596	8863896	0.000169	0.22	0.1	0.01	0.01	309	252	38.93	32.18	12	0	0
11	9067697	9067900	1.39e-05	0.45	1	0.18	0	33	21	8.9	0.67	7	0	0
11	9067697	9067935	1.04e-07	0.5	1	0.15	0	40	37	7.03	5.61	9	0	0
11	9125049	9125261	4.61e-07	0.39	0.81	0.04	0.02	46	129	4.77	5.58	13	0	0
11	9125081	9125308	1.6e-05	0.38	0.78	0.06	0.04	39	114	2.64	7.82	14	0	0
11	9131491	9131850	2.03e-06	0.24	0.52	0.02	0.11	140	134	22.53	24.4	13	0	0
11	9131512	9131875	4.78e-06	0.24	0.5	0.02	0.1	152	146	28.06	32.86	13	0	0
11	9137532	9137698	0.000894	0.27	0.59	0.05	0.05	71	46	0.87	1.96	11	0	0
11	9137615	9137698	0.00235	0.29	0.68	0.05	0.05	45	25	1.29	0.62	7	0	0
11	9394342	9394606	0.00029	0.23	0.08	0	0.01	176	155	11.14	16.48	7	0	0
11	9665918	9666182	1.99e-06	0.67	0.32	0.02	0.09	103	82	12.8	11.3	5	0	0
11	9804546	9804901	0.000395	0.32	0.12	0.01	0.01	93	137	4.07	12.07	11	0	0
11	9804546	9804923	0.000617	0.33	0.15	0.01	0.01	102	151	3.73	11.17	12	0	0
11	9905118	9905425	1.22e-05	0.25	0.52	0.04	0.12	130	143	5.24	5.9	12	0	0
11	9905160	9905425	3.33e-06	0.3	0.62	0.04	0.07	102	117	4.5	2.75	9	0	0
11	9997043	9997192	2.8e-05	0.07	0.25	0	0.02	141	170	34.84	62.13	14	0	0
11	9997185	9997314	1.83e-07	0.09	0.31	0.01	0.02	168	187	38.27	56.23	16	0	0
11	9997185	9997358	1.38e-07	0.14	0.33	0.01	0.03	242	280	41.25	68.11	20	0	0
11	10145920	10146043	0.000388	0.47	0.2	0.06	0.02	107	70	0.3	0.5	5	0	0
11	10146090	10146163	8.89e-05	0.26	0.56	0.03	0.03	81	89	9.2	1.7	5	0	0
11	10355649	10355852	0.00178	0.52	0.24	0.11	0.11	88	46	13.47	3.87	6	0	0
11	10394737	10394811	0.000165	0.48	1	0	0	21	20	0.2	0	5	0	0
11	10462351	10462520	0.0046	0.07	0.2	0.01	0.01	103	135	5.27	2.98	8	0	0
11	10521260	10521575	4.91e-08	0.37	0.12	0.03	0.01	185	172	0.73	3.97	22	0	0
11	10521265	10521575	1.15e-08	0.38	0.11	0.03	0.01	177	167	0.76	3.75	21	0	0
11	10601304	10601366	0.00143	0.69	0.34	0.03	0.02	36	61	0	2.97	6	0	0
11	10700882	10700963	0.00211	0.22	0.47	0.04	0.07	96	58	17.2	4.8	5	0	0
11	10952978	10953345	7.02e-12	0.69	0.24	0.04	0.15	114	115	92.4	45.77	6	0	0
11	11018381	11018584	0.00105	0.24	0.49	0.07	0.14	114	59	1.93	17.12	8	0	0
11	11044002	11044090	2.63e-05	0.37	0.76	0.06	0.04	49	70	1.7	1	5	0	0
11	11204548	11204839	0.000133	0.46	0.2	0.03	0.03	117	93	1.9	1.57	7	0	0
11	11204560	11204915	0.000407	0.45	0.21	0.02	0.05	120	90	2.48	4.14	7	0	0
11	11205635	11205751	2.39e-06	0.47	0.96	0	0	79	26	18.9	2.9	7	0	0
11	11205973	11206024	6.73e-06	0.41	0.88	0.08	0.07	39	43	7.9	7.77	6	0	0
11	11206018	11206078	0.000265	0.41	0.82	0.05	0.06	66	28	0.62	0.33	7	0	0
11	11323484	11323657	6.27e-05	0.27	0.59	0.11	0.16	77	83	4.53	15.44	9	0	0
11	11324661	11324860	2.18e-05	0.41	0.83	0.05	0.02	90	36	47.2	4	6	0	0
11	11365965	11366248	0.000403	0.39	0.79	0.1	0.24	33	48	9.57	46.48	7	0	0
11	12216516	12216714	2.07e-07	0.33	0.77	0.04	0.02	96	60	7.75	2.25	9	0	0
11	12216516	12216737	9.45e-08	0.36	0.77	0.04	0.02	104	69	7.6	2.54	10	0	0
11	12216516	12216743	1.19e-07	0.37	0.74	0.04	0.03	120	85	7.09	2.27	12	0	0
11	12247758	12247886	0.000395	0.8	0.4	0.01	0.03	46	35	2.2	1.5	5	0	0
11	12437646	12438317	6.12e-08	0.46	0.19	0.05	0.08	177	192	19.09	50.53	13	0	0
11	12437768	12438317	1.76e-09	0.45	0.15	0.05	0.03	154	177	21.8	47.69	11	0	0
11	12499081	12499306	0.00128	0.59	0.26	0.02	0.03	71	38	19.2	24.3	5	0	0
11	12537217	12537354	0.000535	0.38	0.79	0.14	0.06	32	39	4.3	0.2	5	0	0
11	12734416	12734719	1.53e-05	0.42	0.86	0.07	0.02	50	42	48.27	9.2	6	0	0
11	12817185	12817358	6.33e-10	0.43	0.94	0.05	0.01	46	72	7.36	1.43	8	0	0
11	12817248	12817459	4.32e-08	0.47	0.95	0.08	0.01	38	63	7.62	1.67	7	0	0
11	12839996	12840215	0.00295	0.38	0.77	0.02	0.05	47	26	19.57	0.57	7	0	0
11	12839996	12840456	0.00183	0.25	0.54	0.05	0.09	72	48	11.82	0.73	14	0	0
11	12850168	12850537	0.000123	0.41	0.82	0.14	0.15	44	40	2.4	2.45	11	0	0
11	12870551	12870611	0.000316	0.81	0.38	0.02	0.02	48	26	1.2	0.27	6	0	0
11	12870678	12870857	1.18e-06	0.6	0.28	0.01	0.01	108	118	13.45	0.57	14	0	0
11	12870721	12870857	3.81e-06	0.6	0.27	0.01	0.01	91	94	15.82	0.47	11	0	0
11	12916910	12917237	1.18e-07	0.38	0.81	0.02	0.03	89	67	40.17	2.57	6	0	0
11	12916966	12917334	9.4e-08	0.43	0.87	0.07	0.04	81	60	34.2	2	5	0	0
11	13009495	13009622	1.88e-09	0.39	0.81	0	0.01	163	69	29.8	2.7	5	0	0
11	13265735	13265865	0.0105	0.38	0.17	0.02	0.02	45	88	1	27.3	5	0	0
11	13282547	13282644	3.61e-09	0.41	0.86	0.11	0.09	95	71	42.41	3.55	8	0	0
11	13282553	13282651	1.03e-09	0.38	0.84	0.1	0.08	90	75	45.36	4.55	8	0	0
11	13500775	13501270	0.000328	0.32	0.14	0.01	0.01	152	152	160.9	139.9	7	0	0
11	13540662	13540887	0.000265	0.41	0.82	0.03	0	27	57	5.8	0.8	5	0	0
11	13540744	13540897	5.31e-05	0.41	0.85	0.03	0.01	29	59	7.2	0.2	5	0	0
11	13759631	13759799	0.000488	0.36	0.74	0.03	0.08	39	50	13.1	9.87	6	0	0
11	13768677	13768820	0.000189	0.3	0.66	0.04	0.06	46	82	0.67	7.87	6	0	0
11	13768682	13768848	0.000207	0.32	0.67	0.06	0.05	47	81	2.9	15.95	7	0	0
11	13905456	13905881	0.00455	0.23	0.5	0.04	0.03	70	46	30.5	39.7	5	0	0
11	13982282	13982393	0.00253	0.22	0.47	0.02	0.04	63	76	3.5	0.67	6	0	0
11	14582683	14583128	0.000214	0.15	0.37	0.01	0.06	160	78	16.42	6.09	12	0	0
11	14984473	14984541	2.88e-07	0.49	1	0.07	0	75	27	218.5	8.3	5	0	0
11	15171863	15172265	0.000185	0.39	0.19	0.06	0.03	171	123	43.12	24.27	8	0	0
11	15293716	15294150	3.29e-06	0.28	0.58	0.11	0.06	92	217	10.12	16.12	15	0	0
11	15293747	15294168	1.39e-06	0.25	0.54	0.07	0.05	102	226	13.74	11.92	15	0	0
11	15293828	15294168	3.41e-07	0.19	0.5	0.03	0.04	90	202	15.91	12.1	13	0	0
11	15294424	15295010	5.13e-05	0.52	0.25	0.07	0.05	99	128	13	7.69	9	0	0
11	15366136	15366499	0.00159	0.29	0.14	0.02	0.01	190	124	52.14	40.24	7	0	0
11	15448630	15449079	0.000292	0.28	0.12	0.03	0.02	202	170	7.45	3.47	11	0	0
11	16692978	16693020	0.00312	0.43	0.89	0.01	0.02	23	19	2.3	3.2	5	0	0
11	17215433	17215628	5.15e-08	0.7	0.24	0.02	0.11	82	63	26.3	11.8	5	0	0
11	18616386	18616522	0.0103	0.25	0.09	0	0	79	77	4.7	6.3	5	0	0
11	18645133	18645219	8.49e-09	0.35	0.79	0.01	0.02	123	66	5.5	0.4	6	0	0
11	18676025	18676385	2.39e-05	0.46	0.18	0.11	0.07	87	117	22.29	81.9	7	0	0
11	18691678	18691869	1.38e-11	0.43	0.96	0	0.01	88	53	5.47	4.57	6	0	0
11	18691678	18691872	6.48e-12	0.47	0.97	0.02	0.01	98	60	7.67	4.29	7	0	0
11	18691792	18691872	4.31e-09	0.49	1	0.03	0	73	38	8.8	1.8	5	0	0
11	18807664	18807911	3.07e-21	0.49	0.99	0	0	198	95	60.57	2.95	7	0	0
11	18858571	18858702	0.00155	0.14	0.34	0.01	0.01	83	137	9.48	0.95	7	0	0
11	19733627	19733825	6.4e-05	0.29	0.08	0.01	0.01	137	98	2.69	23.61	9	0	0
11	19979920	19980082	4.94e-06	0.46	0.05	0.05	0.08	52	42	1.33	0.82	12	0	0
11	20235790	20236052	6.93e-06	0.23	0.48	0.03	0.04	128	188	4.14	3.27	13	0	0
11	20283905	20284054	0.000638	0.35	0.16	0.06	0.02	95	166	5.87	2.59	14	0	0
11	20283905	20284105	0.000363	0.38	0.18	0.06	0.03	104	178	5.78	2.41	15	0	0
11	20283947	20284105	7.31e-05	0.43	0.19	0.05	0.03	91	162	3.19	1.19	14	0	0
11	20307059	20307803	2.23e-08	0.44	0.18	0.05	0.05	240	167	16.91	7.9	12	0	0
11	20307059	20307861	5.43e-07	0.45	0.22	0.05	0.05	252	183	20.42	7.58	13	0	0
11	20548855	20548961	1.32e-07	0.4	0.95	0.1	0.01	40	40	14.9	9.57	7	0	0
11	20562302	20562365	0.0325	0.5	1	0	0	10	10	0	0	5	0	0
11	20562583	20562814	0.000235	0.54	0.24	0.03	0.05	76	74	9.03	3.94	9	0	0
11	20580773	20581027	9.11e-11	0.93	0.46	0	0.17	75	74	7.9	36.62	7	0	0
11	21727802	21727958	0.000194	0.16	0.42	0.02	0.1	110	66	43.44	12.25	9	0	0
11	22524497	22524734	3.5e-05	0.43	0.12	0.01	0.01	90	65	56	6.5	5	0	0
11	23385297	23385369	4.19e-05	0.46	0.23	0.01	0.01	145	143	0.5	2.3	5	0	0
11	23543194	23543411	5.13e-11	0.35	0.85	0.13	0.05	79	87	82.17	2.3	6	0	0
11	24044376	24044659	2.84e-07	0.16	0.36	0.01	0.02	206	290	11.91	5.3	14	0	0
11	24044376	24044671	5.86e-07	0.17	0.37	0.01	0.02	219	307	11.26	5.84	15	0	0
11	24055329	24055624	0.00118	0.2	0.41	0.05	0.1	123	87	15.7	10.41	8	0	0
11	24088795	24088955	5.79e-05	0.06	0.29	0.01	0.05	108	76	3.27	8.73	16	0	0
11	24232650	24232895	0.000248	0.67	0.33	0.02	0.05	52	69	9.07	2.3	6	0	0
11	24526362	24526550	0.000871	0.34	0.69	0.03	0.07	44	49	1.07	2.97	6	0	0
11	24533366	24533918	2.18e-05	0.35	0.76	0.1	0.22	54	58	12.09	11.62	11	0	0
11	24543053	24543184	6.18e-07	0.45	0.91	0.01	0.05	55	47	16.57	11.37	6	0	0
11	24712769	24713326	0.000169	0.05	0.21	0.01	0.05	122	113	22.99	15.3	14	0	0
11	24752416	24752642	0.000341	0.51	0.25	0.07	0.06	77	114	4.55	7.93	8	0	0
11	24752424	24752644	0.000241	0.49	0.24	0.06	0.05	81	114	4.7	7.93	8	0	0
11	24908308	24908591	4.81e-10	0.36	0.75	0.02	0.04	125	122	2.52	1.41	15	0	0
11	24908308	24908599	1.3e-10	0.37	0.76	0.03	0.04	132	131	2.47	1.36	16	0	0
11	24908308	24908601	3.53e-11	0.38	0.77	0.03	0.04	139	140	2.4	1.32	17	0	0
11	24918901	24919091	2.81e-05	0.16	0.41	0.02	0.11	138	92	19.51	9.51	10	0	0
11	24957608	24957918	2.2e-08	0.12	0.43	0.01	0.06	162	108	8.42	15.56	11	0	0
11	25029234	25029389	0.00103	0.62	0.29	0.07	0.05	40	66	6.5	50.7	5	0	0
11	25165069	25165473	0.00247	0.16	0.36	0.01	0.01	81	99	2.41	9.98	8	0	0
11	25192126	25192217	9.36e-07	1	0.45	0	0.1	24	49	9.6	21.77	6	0	0
11	25192126	25192231	3.65e-08	1	0.5	0	0.1	34	62	13.14	21.48	7	0	0
11	25213128	25213343	7.36e-06	0.47	0.94	0.06	0.01	45	33	44.62	2.9	7	0	0
11	25237119	25237573	1.33e-05	0.34	0.7	0.06	0.08	74	71	11.38	6.77	10	0	0
11	25237214	25237739	2.3e-06	0.35	0.71	0.06	0.06	85	90	6.63	6.64	12	0	0
11	25267991	25268666	1.14e-14	0.32	0.66	0.06	0.04	237	255	82.43	5.25	17	0	0
11	25267991	25268689	5.04e-14	0.32	0.66	0.06	0.04	244	263	80.26	7.66	18	0	0
11	25268314	25268689	1.98e-10	0.28	0.6	0.04	0.04	201	181	89.77	8.24	13	0	0
11	25303618	25304107	5.95e-06	0.33	0.67	0.09	0.08	111	84	136.7	30.4	6	0	0
11	25398454	25399008	1.8e-05	0.18	0.43	0.01	0.03	139	119	14.55	42.7	8	0	0
11	25401023	25401304	0.00117	0.23	0.48	0.01	0.05	82	85	49.07	10.97	6	0	0
11	25509636	25510169	0.0004	0.33	0.15	0.01	0.02	180	114	56.9	18.9	7	0	0
11	25622804	25623271	8.96e-05	0.06	0.2	0.01	0.02	185	201	85.84	320.7	8	0	0
11	26752266	26752576	2.27e-08	0.32	0.08	0.03	0.02	174	159	9.58	4.33	16	0	0
11	26752266	26752621	2.63e-07	0.36	0.13	0.04	0.04	193	174	12.87	5.57	17	0	0
11	26817382	26818059	5.42e-05	0.33	0.16	0.03	0.02	203	180	36.42	24.64	13	0	0
11	26817523	26818117	4.29e-05	0.34	0.17	0.02	0.02	254	203	73.21	27.81	14	0	0
11	26832828	26833085	0.000275	0.18	0.43	0.03	0.07	103	91	4.8	2.7	5	0	0
11	26968999	26969108	0.00117	0.28	0.62	0.06	0.07	40	65	8	16	5	0	0
11	27116923	27117269	0.000395	0.05	0.2	0.01	0.03	140	105	22.02	10.67	11	0	0
11	27180748	27181359	3.33e-06	0.49	0.23	0.03	0.03	134	200	11.16	59.33	10	0	0
11	27217884	27218330	9.31e-05	0.19	0.39	0.02	0.04	135	171	61.9	19.29	7	0	0
11	27585075	27585273	9.07e-08	0.08	0.28	0.01	0.02	207	238	6.88	1.49	19	0	0
11	27943584	27943927	2.95e-06	0.69	0.32	0.05	0.11	96	74	23.43	3.36	8	0	0
11	27943602	27943927	2.26e-05	0.62	0.26	0.03	0.07	78	66	20.48	3.62	7	0	0
11	28198374	28198513	0.000182	0.56	0.28	0.02	0.03	73	104	12.61	15.28	9	0	0
11	28198379	28198532	0.000832	0.52	0.25	0.06	0.03	66	95	9.5	16.53	9	0	0
11	28272208	28272426	0.00076	0.32	0.77	0.02	0.02	31	30	4.2	4.5	5	0	0
11	28272208	28272455	4.3e-05	0.37	0.8	0.03	0.02	46	46	3.29	4.29	7	0	0
11	28290799	28290867	1.2e-06	0.68	0.32	0.06	0.02	63	170	1.75	1.61	9	0	0
11	28290799	28290871	1.64e-06	0.67	0.33	0.05	0.01	69	184	1.66	3.82	10	0	0
11	28290823	28290871	5.21e-05	0.65	0.31	0.06	0.02	51	143	0.27	2.7	8	0	0
11	28400193	28400601	0.00043	0.38	0.18	0.04	0.04	96	190	0.76	12.26	13	0	0
11	28400195	28400601	0.00013	0.39	0.17	0.04	0.04	89	170	0.81	10.52	12	0	0
11	28417793	28418002	0.00044	0.24	0.48	0.01	0.02	93	109	0.93	2.99	12	0	0
11	28417799	28418002	0.000196	0.22	0.48	0.01	0.02	83	97	0.47	2.36	11	0	0
11	28435483	28435542	0.00415	0.24	0.51	0	0.01	46	76	7.2	2.7	5	0	0
11	28505088	28505250	0.000813	0.34	0.16	0.02	0.02	166	128	23.2	35.8	5	0	0
11	28549346	28549450	0.000572	0.67	0.33	0.01	0.02	61	51	12.2	12.2	5	0	0
11	28634351	28634539	6.78e-06	0.13	0.37	0.01	0.01	139	125	0.48	7.81	7	0	0
11	28634351	28634697	2.24e-05	0.16	0.37	0.01	0.01	171	153	18.84	19.55	8	0	0
11	28747527	28747996	6.21e-08	0.69	0.3	0.01	0.04	102	99	5.36	12.84	8	0	0
11	28747561	28747996	2.35e-09	0.7	0.25	0.01	0.04	90	84	6.14	13.67	7	0	0
11	28970593	28970871	0.000194	0.23	0.49	0.08	0.09	94	119	23.93	2.41	8	0	0
11	28979333	28979493	0.000415	0.19	0.46	0.02	0.03	84	69	0.67	1.14	7	0	0
11	28988408	28988490	0.00201	0.57	0.28	0.05	0.01	44	87	0.9	0.29	7	0	0
11	28992334	28992459	6.34e-09	0.44	0.91	0.07	0	39	104	0.99	3.38	10	0	0
11	28992376	28992639	4.09e-07	0.36	0.78	0.03	0.05	47	129	1.82	6.42	11	0	0
11	28995139	28995296	2.78e-07	0.92	0.45	0.01	0.08	63	40	42.3	6.67	6	0	0
11	29009358	29009628	0.0014	0.18	0.44	0.04	0.08	60	89	11.78	12.77	10	0	0
11	29022740	29022902	0.00728	0.35	0.72	0.15	0.05	23	39	9.8	12.7	5	0	0
11	29256354	29256656	4.94e-07	0.59	0.28	0.04	0.03	144	130	6.29	20.5	8	0	0
11	29402693	29402870	0.000996	0.37	0.74	0.03	0.04	54	35	1.2	1.37	6	0	0
11	29520944	29521112	2.47e-05	0.32	0.72	0.09	0.04	57	54	1.14	2.57	7	0	0
11	29569993	29570177	5.06e-06	0.41	0.85	0.1	0.13	86	39	17.2	4.7	5	0	0
11	30062819	30063103	0.000469	0.6	0.3	0.14	0.13	58	77	17.3	10.3	5	0	0
11	30331354	30331665	6.3e-05	0.36	0.74	0.07	0.14	53	61	9.77	6.17	6	0	0
11	30331425	30331745	0.000137	0.31	0.7	0.07	0.14	48	54	11.6	6.4	6	0	0
11	30346965	30347160	2.29e-05	0.29	0.02	0.02	0	63	60	10.3	8	5	0	0
11	31219641	31219869	0.000736	0.63	0.28	0.05	0.04	59	46	3.77	13.07	6	0	0
11	31822072	31822669	9.05e-08	0.28	0.12	0.02	0.01	311	412	13.1	9.32	17	0	0
11	32390680	32390932	0.000125	0.38	0.17	0.02	0.01	125	158	2.5	31.3	5	0	0
11	32410337	32410526	0.0013	0.33	0.13	0.03	0.01	137	84	0.7	3.14	8	0	0
11	32650288	32650474	1.39e-05	0.18	0.41	0.01	0.06	164	131	18.95	8.9	7	0	0
11	33880704	33881118	1.12e-08	0.32	0.68	0.05	0.02	134	119	180.67	41.77	6	0	0
11	36464615	36464923	1.21e-14	0.45	0.92	0.02	0.02	119	101	44	16.62	7	0	0
11	36752936	36753217	0.000143	0.15	0.41	0.02	0.03	95	79	24.17	14.17	6	0	0
11	36752936	36753359	0.000361	0.23	0.47	0.08	0.05	108	93	21.29	11.9	7	0	0
11	36818129	36818240	0.000738	0.73	0.34	0.05	0.03	33	50	0.3	4.5	5	0	0
11	36861219	36861276	0.00494	0.14	0.32	0.01	0.02	111	59	1.81	0.62	7	0	0
11	36861230	36861287	0.0143	0.15	0.32	0.01	0.03	103	57	2.57	0.81	7	0	0
11	37162044	37162148	0.000644	0.35	0.15	0.01	0.02	120	102	33.48	34.29	7	0	0
11	37222009	37222285	0.00203	0.15	0.35	0.02	0.02	104	85	5.07	13.77	6	0	0
11	37236987	37237301	0.00159	0.3	0.14	0.01	0	157	122	2.29	3.95	7	0	0
11	37319053	37319257	1.9e-11	0.4	0.86	0.09	0.01	75	128	3.57	15.9	7	0	0
11	38367034	38367266	3.53e-06	0.27	0.62	0.02	0.06	127	64	30.7	8	8	0	0
11	39177397	39177643	4.86e-09	0.3	0.73	0.23	0.08	89	106	84.61	33.94	9	0	0
11	39177401	39177663	2.38e-08	0.37	0.74	0.21	0.08	106	119	83.19	30.69	9	0	0
11	39313176	39313323	2.04e-07	0.76	0.34	0.08	0.07	82	76	12.52	13.15	12	0	0
11	39534831	39535220	4.24e-06	0.23	0.5	0.15	0.09	159	112	187.7	35.8	5	0	0
11	40351165	40351394	3.43e-09	0.33	0.05	0.04	0.05	123	126	8.71	14.25	19	0	0
11	41023564	41024506	1.1e-05	0.23	0.09	0.01	0.02	231	315	19.06	36.23	16	0	0
11	41023599	41024506	1.9e-06	0.23	0.08	0.01	0.02	212	288	18.84	34.74	15	0	0
11	41554132	41554621	9.75e-05	0.34	0.14	0.04	0.04	183	119	5.48	10	7	0	0
11	42147196	42147312	4.2e-05	0.27	0.56	0.01	0	95	114	2.5	3.2	5	0	0
11	42210961	42211047	1.22e-07	0.45	0.9	0.01	0.01	65	58	8.57	15.07	6	0	0
11	42610287	42610501	0.00285	0.43	0.21	0.06	0.1	98	68	3.8	11.3	5	0	0
11	42645704	42645743	1.36e-09	0.49	0.98	0.01	0	45	58	8.7	0.27	6	0	0
11	42648518	42648868	0.00164	0.09	0.24	0.02	0.02	124	120	21.71	10.86	8	0	0
11	42663384	42663454	5.67e-11	0.42	0.87	0.02	0.02	86	101	14.7	3.7	5	0	0
11	42663405	42663571	4.15e-12	0.44	0.91	0.04	0.01	85	96	18	16.7	5	0	0
11	42686253	42686517	4.61e-06	0.41	0.81	0.04	0	74	53	9.95	5.62	7	0	0
11	42686333	42686547	9.8e-06	0.38	0.77	0.03	0.01	73	61	9.62	7.9	7	0	0
11	42702643	42702978	8.47e-05	0.49	0.24	0.03	0.04	135	101	5.5	5.69	9	0	0
11	42702663	42702978	9.83e-05	0.49	0.22	0.04	0.05	123	90	4.84	6.5	8	0	0
11	42740181	42740415	3.77e-05	0.15	0.35	0.01	0.05	169	173	3.84	4.84	8	0	0
11	42766195	42766332	0.000103	0.38	0.79	0.12	0.05	50	39	12.5	5.7	5	0	0
11	42845417	42845842	9.14e-10	0.3	0.08	0.04	0.05	188	269	2.26	6.76	18	0	0
11	43638626	43638782	1.6e-05	0.32	0.67	0.02	0.04	75	84	12.3	6	6	0	0
11	43728674	43728805	0.0015	0.27	0.67	0.01	0.03	26	51	1.7	0.7	5	0	0
11	43792628	43792955	0.00202	0.27	0.1	0.01	0	99	108	26.7	17.2	6	0	0
11	43828384	43828698	2.9e-13	0.25	0.68	0.06	0.1	147	143	17.76	52.06	16	0	0
11	43828384	43828701	2.17e-14	0.28	0.7	0.09	0.09	152	165	17.68	58.85	17	0	0
11	43828384	43828785	6.16e-12	0.3	0.67	0.1	0.09	159	187	16.85	63.78	18	0	0
11	43828419	43828785	6.8e-13	0.29	0.68	0.1	0.07	153	184	17.38	64.15	17	0	0
11	43932091	43932249	0.000389	0.35	0.7	0.1	0.06	75	40	0.3	0.67	6	0	0
11	43981921	43982108	0.00132	0.34	0.71	0.01	0.02	29	59	5.2	10.7	5	0	0
11	44010969	44011314	0.000599	0.13	0.29	0.01	0.01	165	158	5.75	3.28	9	0	0
11	44011124	44011314	9.05e-05	0.1	0.28	0	0.01	147	144	6.55	1.71	8	0	0
11	44053095	44053291	0.000142	0.4	0.82	0.07	0.04	47	39	2.57	1.62	7	0	0
11	44055797	44055963	1.21e-05	0.92	0.46	0.08	0.07	26	96	0.33	0	12	0	0
11	44055805	44055963	8.38e-05	0.91	0.45	0.1	0.08	22	80	0.4	0	10	0	0
11	44108907	44109090	4.33e-07	0.01	0.28	0	0.08	80	87	1.91	9.91	18	0	0
11	44108907	44109142	1.24e-06	0.01	0.25	0	0.08	85	95	1.82	9.89	19	0	0
11	44249970	44250249	0.000793	0.08	0.2	0	0	158	197	2.53	4.86	9	0	0
11	44312772	44313347	0.0007	0.26	0.12	0.02	0.02	191	198	6.06	11.03	13	0	0
11	44312801	44313347	0.000522	0.26	0.11	0.02	0.02	173	178	5.54	9.79	12	0	0
11	44375737	44375911	5.68e-07	0.45	0.92	0.01	0.01	77	38	33.77	1.07	6	0	0
11	45005163	45005384	0.000122	0.17	0.35	0.03	0.05	176	186	3.38	10.27	10	0	0
11	45005165	45005426	0.000161	0.14	0.31	0.01	0.03	170	177	5.11	11.57	10	0	0
11	45005645	45006127	0.000206	0.21	0.05	0	0	164	116	40.62	72.62	7	0	0
11	45016086	45016192	1.83e-08	0.4	0.98	0.12	0	35	40	0.17	15.47	6	0	0
11	45178055	45178213	2.36e-05	0.28	0.75	0.06	0.07	29	61	3.2	28.2	5	0	0
11	45289256	45289558	8.23e-06	0.23	0.55	0.03	0.06	111	88	7.75	21.44	9	0	0
11	45506221	45506881	2.96e-06	0.19	0.44	0.07	0.08	145	148	14.81	19.88	12	0	0
11	45506276	45506881	1.24e-05	0.16	0.4	0.06	0.07	136	132	15.25	20.4	11	0	0
11	45566401	45566622	2.4e-06	0.8	0.39	0.02	0.02	65	64	4.7	10.29	8	0	0
11	45566449	45566710	2.23e-06	0.72	0.35	0.03	0.03	86	77	4.71	6.46	10	0	0
11	45827615	45827752	2.77e-07	0.39	0.82	0.12	0.03	99	56	12.7	5.47	6	0	0
11	45896963	45897177	9.82e-07	0.37	0.75	0.01	0.01	76	95	33.87	40.17	6	0	0
11	45940564	45940741	1.92e-06	0.22	0.73	0.11	0.03	36	59	18.7	8.7	5	0	0
11	45981297	45981426	7.15e-07	0.34	0.72	0.05	0.02	85	83	4.5	23.8	5	0	0
11	46484661	46484901	0.00198	0.54	0.26	0.13	0.06	74	54	33.47	1.6	6	0	0
11	46561676	46561776	6.81e-06	0.44	0.18	0.02	0.02	119	144	2	37.95	7	0	0
11	46561676	46562004	3.35e-05	0.39	0.19	0.03	0.02	153	187	12.01	35.34	10	0	0
11	46581645	46581957	0.00222	0.12	0.38	0.02	0.04	51	61	2.55	2.84	8	0	0
11	46650738	46651108	7.1e-05	0.57	0.27	0.02	0.06	114	71	22.24	4.48	7	0	0
11	46678095	46678574	0.000139	0.58	0.27	0.05	0.07	66	93	12.4	30.3	6	0	0
11	46777949	46778136	2.05e-13	0.97	0.44	0	0.25	63	94	6.8	50.7	5	0	0
11	47190107	47190224	0.000566	0.1	0.29	0.01	0.02	173	76	9.62	0.29	11	0	0
11	47190107	47190288	0.000341	0.15	0.33	0.01	0.03	232	93	11.19	0.71	14	0	0
11	47334959	47335166	2.62e-09	0.42	0.87	0	0.01	96	69	9.2	23.7	5	0	0
11	47521949	47522276	0.00508	0.2	0.44	0.09	0.1	64	68	3.43	23.71	8	0	0
11	47551245	47551605	2.18e-09	0.36	0.09	0.02	0.01	137	187	15.44	2.44	9	0	0
11	47565550	47565671	1.97e-15	0.48	1	0	0	44	108	1.2	49.3	5	0	0
11	47654985	47655167	4.92e-13	0.47	0.96	0	0	86	77	7.47	20.97	6	0	0
11	47701931	47702151	0.00444	0.16	0.4	0.03	0.15	70	45	22.27	22.7	6	0	0
11	47834200	47834523	6.56e-06	0.71	0.35	0.04	0.02	112	63	6.27	19.9	6	0	0
11	47985089	47985330	5.48e-06	0.13	0.37	0.02	0.11	118	164	3.36	35.19	9	0	0
11	48095145	48095389	2.63e-10	0.43	0.87	0.01	0.01	75	107	2.2	3.72	12	0	0
11	48095268	48095398	5.55e-07	0.42	0.86	0.03	0.01	53	64	2.55	4.57	8	0	0
11	48112967	48113295	1.95e-05	0.68	0.33	0.08	0.07	71	96	1.48	38.24	7	0	0
11	48113001	48113312	0.000148	0.61	0.3	0.07	0.06	67	87	1.29	51.95	7	0	0
11	48292687	48292774	0.00179	0.33	0.69	0.01	0.02	30	74	0.5	1.2	5	0	0
11	48314937	48315299	0.000292	0.39	0.09	0.05	0.01	72	45	3.8	21.5	5	0	0
11	48354700	48354891	0.000641	0.18	0.44	0.02	0.05	73	89	1.3	25.7	5	0	0
11	48491235	48491331	0.000897	0.48	1	0	0	21	14	0.2	0.2	5	0	0
11	48555545	48556132	7.5e-05	0.31	0.08	0.03	0.01	127	84	17.07	12.25	11	0	0
11	48556258	48556672	1.65e-10	0.04	0.25	0.01	0.01	244	194	9.25	4.62	23	0	0
11	48556350	48556672	3.73e-11	0.04	0.26	0.01	0.01	235	187	9.56	4.74	22	0	0
11	48594612	48594787	0.00452	0.27	0.58	0.05	0.08	41	43	1.14	5.48	7	0	0
11	48620136	48620634	2.33e-09	0.59	0.29	0.04	0.05	175	245	4.29	19.22	11	0	0
11	48620214	48620669	1.7e-09	0.57	0.28	0.03	0.02	173	245	5.42	19.22	11	0	0
11	48620461	48620669	0.00015	0.48	0.23	0.02	0.03	91	129	4.17	18.3	6	0	0
11	48667450	48667529	0.00222	0.3	0.6	0.06	0.07	47	67	6.17	1.77	6	0	0
11	48727115	48727619	1.37e-06	0.5	0.24	0.08	0.11	196	149	15.52	24.45	12	0	0
11	48798169	48798583	0.000182	0.18	0.41	0.06	0.03	110	120	5.6	8.86	13	0	0
11	48798169	48798587	0.000564	0.2	0.4	0.06	0.03	120	129	5.34	8.18	14	0	0
11	48798267	48798587	0.000189	0.14	0.36	0.04	0.02	107	114	4.03	5.86	13	0	0
11	48947429	48947884	0.000915	0.17	0.36	0.04	0.08	116	153	21.74	19.86	13	0	0
11	48947522	48947884	4.33e-05	0.1	0.32	0.02	0.07	100	140	18.79	21.52	12	0	0
11	48977671	48977942	0.00405	0.3	0.12	0.03	0.01	98	93	21.33	13.24	7	0	0
11	49002736	49002890	0.000668	0.4	0.96	0.17	0.05	10	26	0	9.2	5	0	0
11	49092442	49092568	2.73e-05	0.32	0.02	0.03	0	69	49	10.3	2.17	6	0	0
11	49158959	49159189	1.89e-17	0.44	0.98	0.01	0	62	112	9.14	25	7	0	0
11	49257170	49257278	6.53e-05	0.08	0.21	0.01	0.01	204	279	3.82	10.02	12	0	0
11	49257170	49257297	0.000116	0.08	0.2	0.01	0.01	220	304	3.58	9.42	13	0	0
11	49311064	49311186	0.000721	0.49	0.23	0.01	0.03	117	62	3.3	1.3	5	0	0
11	49753551	49754097	1.1e-05	0.32	0.64	0.04	0.07	85	106	26.97	37.87	6	0	0
11	49754323	49754657	5.91e-09	0.3	0.73	0.04	0.09	92	90	8.14	73.48	7	0	0
11	49754323	49754821	1.08e-10	0.36	0.75	0.05	0.07	115	152	6.69	139.36	9	0	0
11	49754497	49754821	9.74e-06	0.33	0.68	0.06	0.08	64	111	8.7	197.2	5	0	0
11	49875262	49875327	9.66e-05	0.21	0.79	0.17	0.07	29	19	15.2	0.7	5	0	0
11	49972730	49972959	1.45e-11	0.77	0.31	0.02	0.17	108	101	16.3	154.2	5	0	0
11	50125397	50125922	1.48e-08	0.5	0.22	0.01	0.05	203	196	118.57	151.07	6	0	0
11	50884490	50884784	3.91e-12	0.41	0.85	0.01	0.01	110	114	11.5	160.2	5	0	0
11	51959120	51959375	8.39e-12	0.85	0.35	0.02	0.11	105	74	69	73.2	5	0	0
11	52173073	52173285	1.92e-05	0.45	0.16	0.01	0.01	107	83	12.3	41.8	5	0	0
11	53061977	53062015	2.88e-16	0.46	0.94	0.28	0	98	128	37.3	19.3	5	0	0
11	53292417	53292815	2.04e-10	0.6	0.21	0.02	0.01	148	113	49.14	5.14	7	0	0
11	53292417	53292845	2.87e-08	0.62	0.29	0.02	0.06	169	129	42.12	4.41	8	0	0
11	53694114	53694611	2.96e-09	0.78	0.33	0.12	0.13	89	83	32.57	7.77	6	0	0
11	53694210	53694631	2.66e-08	0.78	0.38	0.12	0.16	104	87	41.07	13.9	6	0	0
11	54626847	54626969	0.0137	0.5	1	0	0	12	12	0	0	6	0	0
11	54654561	54654856	0.000463	0.72	0.28	0.04	0.05	36	29	13.7	5.2	5	0	0
11	55251070	55251237	1.18e-06	0.35	0.75	0.09	0.24	92	61	59.43	28.84	8	0	0
11	55411936	55412115	3.78e-11	0.44	0.9	0.03	0.03	99	82	19.12	11.07	8	0	0
11	56823223	56823375	3.12e-05	0.71	0.35	0.05	0.13	95	55	13.05	5	11	0	0
11	59260273	59260482	5.2e-05	0.46	0.19	0.02	0.01	125	93	2.27	6.55	8	0	0
11	59518855	59518915	2.4e-17	0.49	0.98	0	0	113	96	5.77	2.4	6	0	0
11	59518865	59518978	1.87e-17	0.49	0.99	0	0	108	91	37.95	26	7	0	0
11	59630909	59631362	0.00143	0.42	0.21	0.02	0.02	102	101	48	79.37	6	0	0
11	59631099	59631371	0.000475	0.34	0.12	0.01	0.01	96	91	1.57	8	7	0	0
11	59778707	59778873	3.88e-10	0.44	0.91	0.01	0	89	67	46.7	29.3	5	0	0
11	59849408	59849482	0.000241	0.5	1	0	0	12	28	0.8	0.8	5	0	0
11	60823806	60823891	0.00278	0.35	0.79	0.02	0.03	20	29	0	0.7	5	0	0
11	61133015	61133074	0.000776	0.5	1	0	0	10	25	0	0	5	0	0
11	61920733	61921030	5.39e-09	0.38	0.88	0.08	0.03	56	72	21.7	7.8	5	0	0
11	61920776	61921091	4.85e-07	0.42	0.86	0.1	0.03	59	64	23.2	2.2	5	0	0
11	61941324	61941688	6.74e-07	0.39	0.81	0.02	0.07	72	64	11.14	4.29	8	0	0
11	62189139	62189529	3.16e-05	0.36	0.12	0.06	0.02	142	104	62.69	4.28	9	0	0
11	62334501	62334618	0.00015	0.57	0.27	0.01	0.01	65	97	2.41	4.41	8	0	0
11	62371373	62371468	2.04e-07	0.47	1	0	0	36	33	3.2	1.9	6	0	0
11	62371490	62371686	3.31e-13	0.47	0.96	0	0	76	85	3.43	0.84	8	0	0
11	62414660	62415063	0.000544	0.13	0.28	0.04	0.05	212	160	2.22	11.47	11	0	0
11	62820740	62821060	9.04e-05	0.7	0.32	0.02	0.12	44	63	18.9	5.67	7	0	0
11	63034590	63034944	8.16e-07	0.28	0.67	0.21	0.08	92	73	26.8	37.3	5	0	0
11	63338528	63338922	2.33e-05	0.34	0.17	0.01	0.01	230	222	121.53	93.75	9	0	0
11	63563661	63563848	2.96e-05	0.75	0.37	0.07	0.05	92	46	3.3	31.2	5	0	0
11	63605572	63605714	0.000543	0.69	0.33	0.05	0.06	58	42	2.8	2.3	5	0	0
11	63705420	63705659	0.00175	0.29	0.12	0.02	0	124	104	1.15	1.88	12	0	0
11	63705579	63705659	0.00204	0.35	0.14	0.01	0	91	74	0.61	1.44	9	0	0
11	63706290	63706888	6.54e-08	0.33	0.14	0.03	0.04	307	277	27.29	16.91	25	0	0
11	63706371	63706423	0.00903	0.46	0.22	0.01	0.01	56	55	0.7	1.5	5	0	0
11	63706376	63706888	9.48e-08	0.32	0.12	0.03	0.05	270	242	30.23	18.86	21	0	0
11	63712147	63712316	2.83e-11	0.45	0.94	0.09	0.01	47	113	1.55	3.12	15	0	0
11	63712170	63712411	2.79e-16	0.46	0.94	0.09	0.01	63	218	0.85	6.78	24	0	0
11	63712260	63712371	2.76e-07	0.46	0.93	0.12	0.01	26	103	0.71	1.12	10	0	0
11	63712294	63712354	1.14e-05	0.47	0.97	0.1	0.01	15	62	0.7	0.67	6	0	0
11	63948615	63948840	0.000451	0.05	0.21	0	0.01	113	121	3.77	56.57	6	0	0
11	64368462	64368670	5.39e-15	0.45	0.92	0.12	0.02	103	122	17.25	28.09	11	0	0
11	65286468	65286841	5.65e-05	0.34	0.13	0.04	0.03	194	102	11.93	48.5	8	0	0
11	65440983	65441245	1.29e-05	0.29	0.58	0.02	0.04	97	125	3.69	3.11	9	0	0
11	65441001	65441277	2.61e-06	0.3	0.62	0.02	0.05	94	119	1.53	2.44	9	0	0
11	65768345	65768573	8e-06	0.03	0.29	0	0.04	88	73	60.62	30.29	7	0	0
11	66504148	66504411	0.000221	0.41	0.18	0.05	0.05	68	191	7.57	67.57	7	0	0
11	66834198	66834319	3.34e-06	0.47	0.13	0.03	0.01	77	79	0.55	0.7	8	0	0
11	66834198	66834441	4.09e-05	0.53	0.24	0.03	0.08	100	99	1.11	0.77	10	0	0
11	67025264	67025354	0.00054	0.27	0.56	0.02	0.11	109	48	1.7	2.3	5	0	0
11	67025292	67025448	2.98e-06	0.36	0.72	0.03	0.07	136	61	5.29	0.57	7	0	0
11	67265240	67265405	0.00105	0.66	0.29	0	0.05	35	51	8	2.7	5	0	0
11	67524310	67524532	2.51e-05	0.57	0.27	0.05	0.04	124	78	10.24	7.48	7	0	0
11	67524439	67524564	0.00064	0.54	0.27	0.04	0.07	98	64	3.47	10.27	6	0	0
11	67529898	67529990	0.000578	0.78	0.31	0.05	0.02	27	32	0.14	0.62	7	0	0
11	67654874	67655125	0.00401	0.64	0.31	0.06	0.12	36	48	7.7	4.3	5	0	0
11	67658509	67658559	0.000256	0.57	0.28	0.03	0.04	63	94	2.8	1.7	5	0	0
11	67658522	67658735	5.27e-07	0.58	0.28	0.03	0.05	131	146	8.53	8.44	9	0	0
11	67919757	67919844	0.00032	0.62	0.3	0.13	0.03	61	64	10.7	1.2	5	0	0
11	68016593	68016838	4.77e-05	0.41	0.15	0.07	0.02	100	111	14.57	21.81	7	0	0
11	68033688	68033824	2.15e-05	0.66	0.28	0.08	0.1	93	50	13.1	7.07	6	0	0
11	68111987	68112036	4.77e-06	0.41	0.96	0.11	0.01	17	49	0.57	0.97	6	0	0
11	68379552	68379813	2.61e-05	0.17	0.44	0.01	0.02	116	90	5.71	11.07	8	0	0
11	68391201	68391513	0.0096	0.37	0.18	0.02	0.01	101	67	8.97	0.17	6	0	0
11	68525865	68526026	4.62e-05	0.42	0.86	0.14	0.01	26	65	6.67	7.77	6	0	0
11	68543205	68543637	0.000837	0.39	0.17	0.07	0.01	90	120	2.5	17.43	8	0	0
11	68554274	68554341	0.0135	0.29	0.13	0	0	129	69	4.7	0.7	5	0	0
11	68694386	68694729	0.00201	0.38	0.19	0.04	0.01	102	108	104.4	2.8	6	0	0
11	68769120	68769277	0.000937	0.21	0.64	0.08	0.09	24	44	2.29	5.9	7	0	0
11	69255856	69256013	6.39e-05	0.32	0.66	0.02	0.03	90	61	9.2	2.97	6	0	0
11	69508019	69508451	9.2e-06	0.47	0.13	0.02	0.03	99	55	5.14	2.81	7	0	0
11	69700419	69700577	0.00316	0.03	0.22	0	0.02	61	55	0.94	3.11	9	0	0
11	70162537	70162840	0.000675	0.26	0.56	0.14	0.17	62	68	41.87	10.67	6	0	0
11	70307835	70308020	0.000982	0.3	0.6	0.03	0.03	57	63	0.41	0.7	8	0	0
11	70307918	70308020	0.000861	0.27	0.61	0.02	0.03	51	56	0.24	0.67	7	0	0
11	70308014	70308608	0.000168	0.15	0.37	0.04	0.03	118	115	3.58	5.64	13	0	0
11	70327321	70327453	2.19e-10	0.47	0.98	0	0	51	57	1.2	16.3	5	0	0
11	70374521	70374942	7.54e-08	0.18	0.48	0.02	0.04	153	127	5.84	10.98	8	0	0
11	70382336	70382498	0.00105	0.08	0.23	0	0.01	141	113	9.5	5.77	6	0	0
11	70460756	70460883	0.00335	0.16	0.44	0.01	0.02	44	66	18.7	35.2	5	0	0
11	70507559	70507832	0.000806	0.39	0.17	0	0	106	90	15.2	2.5	5	0	0
11	70973090	70973427	1.13e-05	0.55	0.25	0.11	0.07	100	111	3.88	4.75	12	0	0
11	70973090	70973449	6.25e-05	0.53	0.26	0.11	0.07	106	118	3.97	4.74	13	0	0
11	70973226	70973449	5.6e-05	0.6	0.3	0.08	0.08	91	93	4.62	2.87	11	0	0
11	71194559	71194929	4.04e-05	0.26	0.56	0.08	0.14	136	73	43.36	1.61	9	0	0
11	71385790	71385851	0.000412	0.6	0.3	0.04	0.01	78	67	5.3	0.3	5	0	0
11	71385824	71385876	7.02e-06	0.61	0.29	0.01	0	118	92	1.14	0.81	7	0	0
11	71385824	71385894	5.23e-06	0.58	0.29	0.02	0	137	107	1.55	1.12	8	0	0
11	71386762	71387069	1.1e-05	0.3	0.05	0.03	0.01	97	84	0.99	1.08	14	0	0
11	71387069	71387249	0.00549	0.34	0.12	0.01	0.01	47	67	3.9	4.62	7	0	0
11	71529590	71529862	0.00466	0.34	0.17	0.04	0.02	82	138	5.87	8.4	6	0	0
11	71557604	71557811	8.35e-05	0.43	0.15	0.1	0.08	68	111	4.8	13.2	5	0	0
11	71744966	71745011	0.00941	0.23	0.62	0.06	0.03	22	26	0.14	1.57	7	0	0
11	71818812	71819187	0.000535	0.39	0.19	0.01	0.03	130	120	5.78	10	10	0	0
11	71890397	71890584	0.00494	0.27	0.11	0.06	0.07	117	91	2.01	1.66	10	0	0
11	71890721	71890986	1.41e-07	0.4	0.92	0.16	0.01	30	64	4.8	1.47	6	0	0
11	71909785	71909931	0.00039	0.57	0.27	0.03	0.03	101	55	0.94	1.11	9	0	0
11	71962299	71962547	0.000609	0.39	0.17	0.04	0.05	87	114	0.8	1.05	14	0	0
11	71962311	71962547	0.000155	0.36	0.12	0.03	0.02	80	107	0.81	1.03	13	0	0
11	71999801	71999884	2.55e-05	0.46	0.93	0	0	52	29	16.8	9.7	5	0	0
11	72201046	72201295	0.000633	0.26	0.53	0.02	0.04	95	70	3.95	1	7	0	0
11	72288131	72288458	0.0011	0.49	0.22	0.01	0.02	80	67	78.5	51.3	5	0	0
11	72319631	72319810	1.51e-13	0	0.31	0	0.01	121	133	2.79	1.23	21	0	0
11	72426197	72426525	0.000826	0.28	0.64	0.05	0.22	47	47	6.68	6.46	10	0	0
11	72898693	72898738	0.00053	0.8	0.39	0.02	0.09	49	28	0.57	0.27	6	0	0
11	72911327	72911550	5.45e-07	0.37	0.78	0.02	0.03	94	60	7.93	6.29	8	0	0
11	72911380	72911550	1.01e-07	0.32	0.78	0.01	0.04	79	55	7.24	6.14	7	0	0
11	72912823	72913016	0.00187	0.66	0.31	0.02	0.01	32	62	1.07	11.47	6	0	0
11	72920859	72921185	3.42e-05	0.31	0.75	0.11	0.03	35	61	3.33	3.57	7	0	0
11	72926579	72926955	7.55e-07	0.36	0.83	0.03	0.03	55	53	5.14	13.95	7	0	0
11	72926579	72926997	8.45e-08	0.42	0.87	0.06	0.02	67	67	4.53	10.53	9	0	0
11	72926702	72926997	1.92e-08	0.4	0.9	0.07	0.02	62	52	4.21	2.86	8	0	0
11	72932540	72932724	1.1e-06	0.44	0.12	0.13	0.03	71	125	5.5	10.95	15	0	0
11	72932540	72932737	1.09e-05	0.44	0.15	0.12	0.04	73	137	5.6	11.06	16	0	0
11	72934507	72934598	4.15e-05	0.86	0.35	0.01	0.01	36	26	1.2	1.7	5	0	0
11	72961090	72961221	4.18e-06	0.44	0.95	0.07	0.03	27	40	0.84	10.29	8	0	0
11	72961090	72961270	1.34e-05	0.45	0.91	0.07	0.04	31	46	0.78	9.11	9	0	0
11	72961173	72961372	0.000671	0.38	0.79	0.05	0.04	34	38	0.44	3.44	9	0	0
11	72961201	72961398	0.000433	0.41	0.83	0.06	0.03	34	36	0.5	3.14	8	0	0
11	72974663	72974742	5.65e-05	0.5	1	0	0	26	22	3.2	1.8	5	0	0
11	72999386	72999547	1.64e-06	0.35	0.72	0.13	0.08	74	106	1.2	12.7	5	0	0
11	73206385	73206600	2e-08	0.43	0.87	0.21	0.02	67	78	26.3	13.8	5	0	0
11	73305976	73306122	5.64e-11	0.44	0.92	0.02	0	61	92	9.57	7.81	7	0	0
11	73545281	73545598	1.14e-08	0.59	0.29	0.04	0.05	212	148	3.47	27.87	6	0	0
11	73867649	73867853	0.000105	0.2	0.46	0.03	0.07	92	95	19.73	18.06	10	0	0
11	73867766	73867940	2.81e-05	0.27	0.55	0.05	0.01	108	105	1	3.5	9	0	0
11	73875935	73876616	1.55e-11	0.24	0.04	0.02	0.02	284	268	86.36	13.39	21	0	0
11	73901672	73902011	9.74e-07	0.36	0.73	0.07	0.06	111	80	19.9	16.67	6	0	0
11	74164990	74165351	4.48e-06	0.31	0.69	0.03	0.12	61	105	21.41	27.84	8	0	0
11	74204293	74204399	3.14e-05	0.43	0.94	0.08	0.01	21	35	15.7	24	5	0	1
11	74207879	74208059	1.82e-07	0.37	0.77	0.11	0.04	76	94	18.81	5.95	7	0	0
11	74207933	74208090	7.28e-08	0.39	0.79	0.13	0.02	77	96	17	3.57	7	0	0
11	74294215	74294399	2.05e-05	0.19	0.4	0.01	0.01	141	226	11.75	4.11	9	0	0
11	74319020	74319239	1.07e-06	0.44	0.88	0.13	0.09	59	51	35.2	2.7	5	0	0
11	74324840	74325240	0.000115	0.2	0.45	0.03	0.08	100	125	73.61	150.36	9	0	0
11	74353613	74353924	6.49e-08	0.36	0.82	0.05	0.13	45	97	9.75	20.44	9	0	0
11	74356522	74356592	1.41e-05	0.38	0.8	0.01	0.04	52	59	4.3	5.2	5	0	0
11	74467689	74467910	0.000605	0.24	0.51	0.05	0.09	83	79	3.14	3.9	7	0	0
11	74506881	74506913	6.61e-06	0.47	1	0.09	0	17	35	0.8	2	5	0	0
11	74659157	74659316	0.00117	0.42	0.18	0.01	0.02	88	72	1.47	1.2	6	0	0
11	74713991	74714353	0.000305	0.54	0.23	0.06	0.06	59	77	26.2	88.8	5	0	0
11	74763894	74764364	0.00815	0.27	0.09	0.02	0.01	111	56	10.7	6.27	6	0	0
11	75138739	75139011	3.78e-09	0.36	0.84	0.2	0.14	74	70	11.47	31.87	6	0	0
11	75234534	75234814	0.000225	0.66	0.3	0.06	0.08	50	57	3.5	12.3	5	0	0
11	75631498	75631633	0.00173	0.27	0.04	0	0	83	46	1.8	24.7	5	0	0
11	76195184	76195333	6.29e-08	0.39	0.8	0.12	0.03	62	119	26.81	55.67	7	0	0
11	76497023	76497440	0.00201	0.32	0.12	0.04	0.02	125	73	26	62.3	5	0	0
11	76566194	76566287	0.000338	0.43	0.9	0.03	0.09	44	21	7.2	3.2	5	0	0
11	76958664	76958899	0.00151	0.53	0.23	0.06	0.04	47	64	0.8	0.7	5	0	0
11	77097127	77097193	0.000116	0.38	0.81	0.08	0.02	39	47	0.3	0.97	6	0	0
11	77109566	77109654	7.63e-05	0.24	0.63	0.05	0.04	54	51	0.21	5.98	8	0	0
11	77124451	77124829	1.19e-06	0.16	0.41	0.05	0.11	177	134	19.11	11.06	12	0	0
11	77124451	77124960	3.85e-06	0.2	0.44	0.1	0.12	187	142	19.26	10.91	13	0	0
11	77186472	77186818	0.000409	0.2	0.49	0.07	0.14	60	83	3.29	82.14	7	0	0
11	77199578	77200079	5.37e-05	0.15	0.33	0.03	0.03	181	188	3.21	5.12	15	0	0
11	77214105	77214448	7.07e-12	0.38	0.86	0.07	0.02	104	85	35.48	3.81	7	0	0
11	77296581	77296948	5.76e-05	0.56	0.2	0.08	0.1	84	50	22	9.47	6	0	0
11	77297606	77297954	2.32e-09	0.38	0.77	0.05	0.05	112	116	36.33	8.95	7	0	0
11	77630713	77630924	2.63e-05	0.47	0.96	0.09	0.01	38	27	8.3	1.3	5	0	0
11	77927494	77927915	2.62e-05	0.23	0.47	0.03	0.06	152	127	10.36	8.11	9	0	0
11	77927520	77927915	5.16e-06	0.22	0.5	0.03	0.06	137	113	11.27	9.27	8	0	0
11	77942132	77942300	0.000415	0.34	0.09	0.03	0.01	73	68	5.3	8.3	5	0	0
11	77973948	77974061	5.66e-07	0.4	0.83	0.06	0.16	72	63	8.84	8.23	10	0	0
11	78244545	78244780	0.00335	0.24	0.1	0.01	0.01	152	111	6.57	3.27	8	0	0
11	78332724	78332835	3.46e-06	0.11	0.37	0.02	0.05	107	137	7.82	3.31	18	0	0
11	78332729	78332835	1.57e-06	0.12	0.43	0.02	0.05	84	113	4.2	0.86	16	0	0
11	78336759	78336826	0.000483	0.5	1	0.02	0	20	18	0.29	0.21	8	0	0
11	78336842	78336908	7.58e-05	0.47	0.96	0.04	0.01	30	26	4.5	0.2	5	0	0
11	78395537	78395804	0.00278	0.08	0.27	0.03	0.05	64	84	16.67	3.2	6	0	0
11	78695867	78696134	3.98e-06	0.5	0.23	0.01	0.01	121	155	56.7	25.98	8	0	0
11	78695962	78696134	3.74e-07	0.54	0.21	0.01	0.01	92	130	29.48	24.29	7	0	0
11	78876599	78877170	4.38e-05	0.48	0.23	0.05	0.05	177	104	11.12	19.16	10	0	0
11	79108755	79109094	0.000309	0.31	0.12	0.01	0.01	114	140	2.5	12.28	9	0	0
11	79117528	79117812	3.39e-07	0.52	0.25	0.09	0.08	190	159	9.06	117.48	12	0	0
11	79158197	79158406	7.95e-05	0.22	0.56	0.01	0.04	58	90	1.24	2.81	7	0	0
11	79238930	79239092	0.00011	0.27	0.56	0.05	0.04	84	105	3.2	6.3	6	0	0
11	79239075	79239126	6.18e-05	0.25	0.51	0.02	0.04	105	119	2.33	2	7	0	0
11	79655839	79656005	4.76e-07	0.23	0	0.02	0	114	77	0.75	7.81	14	0	0
11	79655839	79656019	5.92e-07	0.22	0	0.01	0	122	79	0.7	8.07	15	0	0
11	79725253	79725835	7.42e-05	0.27	0.13	0.02	0.01	225	254	24.06	24.77	13	0	0
11	79782573	79782915	0.00192	0.26	0.11	0.02	0.01	176	124	6.48	27.57	7	0	0
11	79871933	79872242	8.04e-07	0.45	0.95	0.06	0.01	38	40	21.3	12	5	0	0
11	80456734	80457222	1.1e-06	0.24	0.05	0.01	0.01	207	164	2.17	2.92	15	0	0
11	80456734	80457225	9.81e-06	0.24	0.07	0.01	0.01	220	176	2.07	2.8	16	0	0
11	80723323	80723493	2.22e-06	0.45	0.94	0.07	0.01	44	36	21.2	3.2	5	0	0
11	80780101	80780340	0.00176	0.37	0.18	0.02	0.01	123	99	27.75	6	9	0	0
11	80780116	80780410	0.00168	0.37	0.18	0.02	0.01	136	110	50.86	19.44	9	0	0
11	80849091	80849359	7.73e-08	0.29	0.67	0.17	0.06	112	85	206.3	138.5	5	0	0
11	81170106	81170740	4.83e-05	0.21	0.43	0.04	0.09	175	131	13.9	6.81	12	0	0
11	81170199	81170740	1.52e-05	0.23	0.55	0.06	0.11	100	84	6.57	8.57	8	0	0
11	81170453	81170825	7.57e-05	0.32	0.65	0.14	0.15	78	72	8.4	34.8	6	0	0
11	81277303	81277427	2.87e-06	0.82	0.38	0.01	0.03	55	58	4.97	6.67	6	0	0
11	81278414	81278528	5.82e-06	0.36	0.75	0.05	0.08	50	100	1.93	6.57	8	0	0
11	81278428	81278640	7.57e-05	0.3	0.66	0.03	0.09	46	106	1.93	5.07	8	0	0
11	81301158	81301357	0.005	0.43	0.12	0.08	0.04	23	64	1.78	0.36	9	0	0
11	81301347	81301531	0.00029	0.24	0	0.11	0	29	57	0.45	3.66	12	0	0
11	81411134	81411197	0.000248	0.35	0.83	0.03	0.03	37	24	1.8	0.2	5	0	0
11	81434866	81435008	0.00121	0.58	0.28	0.08	0.03	85	50	5.81	0.14	7	0	0
11	81474560	81475064	4.52e-05	0.23	0.49	0.03	0.06	109	127	10.77	8.46	10	0	0
11	81474758	81475064	0.00101	0.19	0.45	0.02	0.05	64	92	3.81	11.81	7	0	0
11	81480368	81480564	0.000121	0.18	0.38	0.01	0.02	141	178	7.75	30.44	9	0	0
11	81523475	81523599	0.00853	0.35	0.15	0.01	0.01	57	91	2.48	1.67	7	0	0
11	81815145	81815188	1.26e-05	0.43	0.92	0.05	0.09	65	26	33.5	1.7	5	0	0
11	82069355	82069644	8.79e-05	0.27	0.58	0.01	0.07	79	77	24.7	21.8	5	0	0
11	82204494	82204578	2.77e-06	0.45	0.97	0.07	0	31	33	1.2	7.3	5	0	0
11	83365819	83366017	0.00192	0.67	0.32	0.05	0.05	58	31	36.67	10.17	6	0	0
11	83994596	83994716	3.53e-06	0.45	0.93	0.04	0.01	33	45	0.7	3.41	8	0	0
11	83994611	83994759	1.98e-05	0.43	0.91	0.04	0.01	28	44	1	3.9	7	0	0
11	84057612	84057637	0.000302	0.39	0.88	0.03	0.01	23	33	1.3	2.3	5	0	0
11	84057791	84058202	1.69e-05	0.55	0.26	0.02	0.05	92	120	2.86	2	8	0	0
11	84057810	84058204	9.58e-06	0.56	0.26	0.02	0.05	91	120	3.12	2	8	0	0
11	84251564	84252246	5.48e-06	0.19	0.4	0.09	0.09	198	214	42.82	21.63	18	0	0
11	84272511	84272773	3.8e-05	0.39	0.19	0	0.01	178	175	11.47	101.77	6	0	0
11	84671817	84672066	5.94e-05	0.35	0.74	0.15	0.09	57	53	3.3	1.3	5	0	0
11	84783209	84783534	0.00167	0.39	0.15	0.04	0.02	61	79	13.37	43.37	6	0	0
11	84812650	84813243	0.00112	0.28	0.12	0.05	0.03	130	125	14.21	12.27	8	0	0
11	84875981	84876098	0.000368	0.13	0.34	0.04	0.06	108	109	6.9	1.92	13	0	0
11	84948905	84949021	0.00466	0.21	0.44	0.05	0.09	75	71	6.3	3.37	6	0	0
11	85029835	85029895	0.000105	0.64	0.31	0.01	0.04	76	67	2.27	0.97	6	0	0
11	85046860	85046921	0.00139	0.3	0.65	0.01	0.01	43	46	0.3	0.7	5	0	0
11	85046868	85046935	0.00142	0.33	0.68	0.02	0.02	45	44	1.5	0.7	5	0	0
11	85046868	85047071	1.78e-06	0.36	0.74	0.04	0.03	86	77	2.78	0.53	9	0	0
11	85061383	85061589	0.000124	0.34	0.7	0.06	0.04	58	63	10.5	2.12	8	0	0
11	85094476	85095038	1.65e-11	0.32	0.06	0.03	0	226	180	17.05	10.2	16	0	0
11	85403579	85403875	5.63e-06	0.32	0.67	0.03	0.04	77	106	19.79	2.71	10	0	0
11	85489605	85490254	8.2e-07	0.31	0.11	0.04	0.05	234	182	22.37	9.54	14	0	0
11	85489605	85490432	2.57e-06	0.35	0.15	0.05	0.07	263	201	20	9.73	16	0	0
11	85517729	85517948	0.000528	0.25	0.55	0.03	0.07	100	51	2.27	1.5	6	0	0
11	85549937	85550039	0.000512	0.38	0.12	0.07	0.04	95	64	7.85	21.96	11	0	0
11	85612921	85613126	0.000118	0.09	0.31	0.14	0.07	94	98	16.67	3.29	11	0	0
11	85614096	85614227	0.0101	0.33	0.15	0.01	0.01	88	75	37.47	6.3	6	0	0
11	85660652	85660855	7.81e-05	0.35	0.74	0.09	0.1	52	54	5.14	1.07	8	0	0
11	85672685	85672813	0.000213	0.39	0.84	0.01	0.02	38	31	1.3	1.2	5	0	0
11	85851198	85851546	5.36e-05	0.25	0.5	0.12	0.06	100	159	5.15	3.11	12	0	0
11	85851302	85851553	2.13e-05	0.2	0.47	0.09	0.07	93	148	5.67	2.87	11	0	0
11	85915531	85915680	0.000286	0.44	0.18	0.1	0.01	84	93	1.14	0.84	8	0	0
11	86029382	86029489	0.00121	0.1	0.35	0.02	0.02	63	52	3.55	2.29	8	0	0
11	86166950	86167135	5.9e-06	0.37	0.82	0.02	0.03	51	50	3.5	0.67	6	0	0
11	86169387	86169674	0.000435	0.77	0.38	0.05	0.05	31	69	0.95	23.14	7	0	0
11	86213239	86213534	6.91e-05	0.52	0.23	0.06	0.02	113	75	7.53	10.25	9	0	0
11	86213239	86213543	0.00024	0.49	0.23	0.06	0.02	124	81	6.93	9.66	10	0	0
11	86229688	86230057	1.22e-11	0.47	0.96	0.13	0.01	109	57	94.95	9.81	7	0	0
11	86229711	86230057	2.92e-11	0.44	0.96	0.11	0.01	103	50	92.57	11.47	6	0	0
11	86229980	86230118	2.51e-11	0.49	0.98	0.06	0	107	51	25.3	3.2	5	0	0
11	86235694	86235943	5.36e-07	0.43	0.87	0.03	0.02	65	54	0.97	2.4	6	0	0
11	86275836	86276275	5.16e-12	0.24	0.53	0.01	0.05	308	254	24.11	29.43	17	0	0
11	86275836	86276343	5.46e-11	0.25	0.52	0.01	0.05	327	263	22.74	29.66	18	0	0
11	86275848	86276343	4.21e-12	0.25	0.54	0.01	0.04	315	254	21.64	29.43	17	0	0
11	86309374	86309519	1.58e-06	0.5	1	0.03	0	26	35	3.7	0.5	5	0	0
11	86347130	86347271	0.000974	0.7	0.3	0.01	0.03	30	46	2	3.7	5	0	0
11	86347186	86347305	0.00111	0.72	0.36	0.01	0.04	36	53	3.2	2.3	5	0	0
11	86382303	86382497	0.0004	0.37	0.16	0.03	0.01	105	119	26.41	1.84	8	0	0
11	86565914	86566221	0.000778	0.5	0.2	0.08	0.12	68	59	17.3	19.7	5	0	0
11	87043672	87043780	3.45e-05	0.47	0.96	0.07	0.01	38	25	21.07	0.97	6	0	0
11	87078778	87078853	0.0058	0.5	1	0	0	14	13	1.2	0.8	5	0	0
11	87078898	87078947	0.00474	0.5	1	0.12	0	10	15	0	1	5	0	0
11	87089145	87089363	0.00362	0.21	0.46	0.01	0.04	80	50	9.95	7.48	7	0	0
11	87089353	87089373	0.00549	0.3	0.63	0	0.01	56	30	0.67	0	6	0	0
11	87110575	87110882	6.8e-07	0.56	0.24	0.03	0.05	133	111	3.77	9.5	6	0	0
11	87110575	87110910	6.64e-07	0.6	0.3	0.04	0.08	154	124	3.33	12.24	7	0	0
11	87394002	87394203	0.00124	0.63	0.31	0.05	0.03	51	64	2.7	1.2	5	0	0
11	87421943	87422263	0.000457	0.21	0.46	0.07	0.08	104	82	11.15	7.79	12	0	0
11	87459659	87460065	8.47e-07	0.38	0.8	0.1	0.09	73	61	22.29	1.24	7	0	0
11	87459659	87460137	4.44e-07	0.38	0.78	0.08	0.08	81	78	24.75	1	9	0	0
11	87459819	87460137	3.34e-06	0.32	0.73	0.03	0.09	66	60	31.95	0.95	7	0	0
11	87501243	87501534	3.8e-10	0.4	0.81	0.05	0.03	93	124	13.67	1.22	11	0	0
11	87501398	87501534	1.43e-06	0.37	0.81	0.05	0.02	51	68	14.7	1.87	6	0	0
11	87502487	87502677	0.000257	0.01	0.21	0	0.02	67	70	0.97	2.76	13	0	0
11	87523321	87523514	3.24e-06	0.38	0.77	0.08	0.03	80	62	0.27	4.67	6	0	0
11	87543752	87544115	5.39e-07	0.47	0.21	0.09	0.02	217	163	99.33	7.57	7	0	0
11	87632903	87633085	0.000378	0.11	0.3	0.01	0.01	111	125	108.7	60.57	6	1	0
11	87669344	87669495	6.89e-05	0.34	0.69	0.1	0.03	82	58	26.3	8.3	5	0	0
11	88117808	88118190	0.000296	0.32	0.11	0.05	0.04	136	83	8.77	0.76	13	0	0
11	88166896	88167190	0.000215	0.49	0.23	0.06	0.09	115	83	5.7	11.7	8	0	0
11	88485380	88485612	3.28e-08	0.87	0.4	0.05	0.2	75	53	28.7	11.37	6	0	0
11	88485520	88485773	0.000239	0.57	0.28	0.11	0.12	91	72	5.41	18.29	8	0	0
11	88492825	88492851	2.22e-06	0.94	0.45	0.02	0.06	36	44	2.48	3.57	7	0	0
11	88577200	88577486	0.00166	0.3	0.13	0.01	0.01	166	99	52.7	1.7	5	0	0
11	88635327	88635633	0.00159	0.22	0.52	0.01	0.09	68	40	70.8	41.5	5	0	0
11	88660299	88660455	0.00227	0.42	0.21	0.02	0.01	81	105	2.7	11.5	6	0	0
11	88669454	88669712	0.000507	0.29	0.59	0.06	0.09	59	76	10.62	8.14	7	0	0
11	88699100	88699822	2.24e-06	0.23	0.1	0.07	0.07	389	324	103.07	73.69	15	0	0
11	88699100	88699850	1.24e-05	0.23	0.11	0.06	0.11	392	327	129.07	90.4	16	0	0
11	88699134	88699850	1.57e-06	0.23	0.09	0.07	0.12	356	301	128.21	94.5	15	0	0
11	88746397	88746872	1.6e-10	0.55	0.19	0.03	0.02	116	193	1.8	6.33	16	0	0
11	88746397	88747108	1.49e-10	0.59	0.25	0.03	0.06	137	211	3.43	7.04	18	0	0
11	88746433	88747108	4.43e-11	0.61	0.25	0.03	0.06	129	200	3.63	7.44	17	0	0
11	88795416	88795953	4.33e-05	0.21	0.45	0.04	0.04	128	131	7.97	6.24	13	0	0
11	88795525	88795975	2.28e-05	0.22	0.48	0.05	0.04	125	128	6.09	5.47	13	0	0
11	88799573	88800040	1.07e-14	0.38	0.77	0.06	0.05	159	212	4.74	9.39	17	0	0
11	88799756	88800107	1e-11	0.36	0.75	0.06	0.04	125	183	3.92	7.24	13	0	0
11	88826988	88827132	2.61e-08	0.67	0.31	0.04	0.02	125	108	252.5	89.8	5	0	0
11	88827132	88827263	0.000207	0.52	0.25	0.01	0.05	89	110	2.36	1.94	9	0	0
11	88827195	88827263	3.01e-05	0.5	0.18	0.01	0.02	68	88	2.24	1.62	7	0	0
11	88827209	88827317	5e-05	0.61	0.29	0.03	0.09	76	96	6.81	3.9	7	0	0
11	89234180	89234421	4.43e-05	0.12	0.46	0.01	0.06	64	68	14.67	5.87	6	0	0
11	89388013	89388392	5.47e-13	0.89	0.4	0.01	0.24	87	111	18.29	42.14	7	0	0
11	89394078	89394403	0.000351	0.41	0.18	0.07	0.08	106	114	2.33	5.18	12	0	0
11	89405280	89405578	0.000441	0.16	0.35	0.02	0.05	158	112	9.05	9.96	11	0	0
11	89405628	89405752	0.000435	0.2	0	0.02	0	50	53	0.89	2.23	10	0	0
11	89468840	89468966	1.92e-06	0.22	0	0.03	0	65	91	30.72	9.21	10	0	0
11	89531561	89531666	2.95e-09	0.43	0.88	0.06	0.02	69	86	8.7	1.07	6	0	0
11	89533604	89533805	0.000127	0.25	0.53	0.02	0.07	126	74	1.82	0.71	10	0	0
11	89533604	89533846	0.000187	0.25	0.51	0.02	0.08	136	79	2.25	1.16	11	0	0
11	89610256	89610415	0.000131	0.33	0.69	0.07	0.06	69	54	3.25	1.25	9	0	0
11	89753517	89753910	0.000272	0.32	0.12	0.04	0.01	139	116	6.28	16.36	9	0	0
11	90639580	90639744	5e-10	0.44	0.88	0.1	0.02	85	89	24.57	119.37	6	0	0
11	90662294	90662712	0.000268	0.39	0.19	0.03	0.02	133	139	11.72	14.63	12	0	0
11	90662314	90662712	8.79e-05	0.41	0.18	0.03	0.02	120	133	12.49	12.69	11	0	0
11	90742903	90743145	3.12e-08	0.4	0.82	0.03	0.1	113	67	45.27	10.55	8	0	0
11	91008448	91008809	0.000114	0.53	0.25	0.04	0.03	74	120	8.27	8.4	6	0	0
11	91064489	91064890	0.000236	0.5	0.24	0.07	0.07	131	76	4.03	7.03	9	0	0
11	91064636	91064969	0.000172	0.64	0.32	0.04	0.07	89	57	9.37	7.9	6	0	0
11	91094241	91094634	1.01e-06	0.38	0.14	0.04	0	148	187	2.7	18.98	15	0	0
11	91094241	91094695	7.21e-07	0.39	0.15	0.04	0.01	158	191	2.52	22.2	16	0	0
11	91095038	91095535	6.84e-06	0.03	0.21	0.01	0.08	146	91	17.96	7.04	14	0	0
11	91099108	91099475	6.19e-05	0.31	0.13	0.03	0.03	194	180	0.92	4.29	15	0	0
11	91125176	91125271	0.00156	0.57	0.27	0.04	0.02	47	64	0.98	8.57	8	0	0
11	91154523	91154604	0.00363	0.23	0.53	0.02	0.02	43	53	1.3	2.3	5	0	0
11	91167398	91167620	0.00248	0.29	0.58	0.05	0.1	56	59	17.7	108.2	5	0	0
11	91203869	91204159	0.000155	0.23	0.53	0.09	0.09	100	62	4.44	3.96	10	0	0
11	91264373	91264497	0.00187	0.4	0.85	0.11	0.02	20	27	0.81	0.48	7	0	0
11	91289952	91290052	4.29e-08	0.44	0.9	0.02	0.01	95	49	11.37	0.97	6	0	0
11	91309771	91309862	7.14e-05	0.46	0.95	0	0.01	78	19	2.3	1.7	5	0	0
11	91379889	91380246	0.00145	0.22	0.08	0.02	0.03	137	157	20.27	5.82	11	0	0
11	91380368	91380795	0.000353	0.4	0.2	0.05	0.03	151	123	8.44	16	9	0	0
11	91400387	91400685	1.12e-07	0.33	0.73	0.04	0.02	93	86	40.57	10.9	7	0	0
11	91404663	91405108	9.11e-06	0.34	0.13	0.05	0.09	219	134	21.26	10.5	15	0	0
11	91448941	91449189	0.00221	0.21	0.44	0.02	0.02	98	70	5	9.67	7	0	0
11	91621916	91622032	0.00245	0.63	0.29	0.05	0.03	60	34	4	4.2	5	0	0
11	91638256	91638596	0.00102	0.11	0.3	0	0.02	108	86	12.86	9.64	8	0	0
11	91683928	91684448	0.000199	0.29	0.1	0.05	0.01	119	135	13.9	22.02	12	0	0
11	91693785	91694130	0.00253	0.32	0.15	0.03	0.01	112	109	41.96	51.43	10	0	0
11	91710427	91710742	5.11e-11	0.4	0.05	0.02	0.01	108	130	2.23	5.47	19	0	0
11	91710427	91710809	1.56e-07	0.4	0.12	0.02	0.04	121	142	4.79	6.52	20	0	0
11	91713059	91713180	0.00061	0.09	0.26	0	0.01	200	94	15.15	3.97	12	0	0
11	91720810	91721094	0.000121	0.27	0.54	0.07	0.11	120	82	9	8.11	9	0	0
11	91721361	91721494	9.19e-06	0.26	0.58	0.03	0.1	133	65	0.63	1.93	16	0	0
11	91721361	91721514	1.57e-05	0.26	0.57	0.03	0.1	141	69	0.6	1.81	17	0	0
11	91721372	91721514	7.97e-07	0.24	0.64	0.03	0.09	123	55	0.6	0.67	15	0	0
11	91721469	91721579	0.000333	0.17	0.46	0.02	0.06	94	50	1.82	7.56	10	0	0
11	91721469	91721583	0.000836	0.17	0.42	0.02	0.06	105	60	1.87	9.07	11	0	0
11	91828346	91828669	0.00187	0.63	0.3	0.02	0.03	52	43	3.07	1.77	6	0	0
11	91828543	91828734	0.00173	0.64	0.28	0.02	0.02	44	36	4.7	2.7	5	0	0
11	91851656	91851768	4.92e-12	0.48	0.98	0	0	73	62	18.8	6.8	5	0	0
11	92350408	92350606	0.00219	0.32	0.7	0.06	0.06	31	46	0.96	0.76	11	0	0
11	92359784	92360035	3.67e-05	0.4	0.88	0.05	0.08	30	40	10.79	2.57	8	0	0
11	92725885	92726121	0.00674	0.36	0	0.02	0	53	14	5.3	0.2	5	0	0
11	92906976	92907360	1.55e-06	0.05	0.22	0.01	0.03	196	153	38.92	9.03	15	0	0
11	92907414	92907484	0.00471	0.27	0	0.01	0	67	22	0.57	1.47	6	0	0
11	92945439	92945763	0.00652	0.24	0.05	0.01	0	87	42	7.27	7.36	8	0	0
11	92954962	92955188	0.000226	0.47	0.23	0.14	0.1	97	111	2.14	13.14	7	0	0
11	92983225	92983325	4.32e-05	0.42	0.86	0.09	0.2	36	43	10	13.13	8	0	0
11	93332220	93332562	5.2e-05	0.55	0.23	0.06	0.05	99	66	32.48	19.29	7	0	0
11	93332220	93332571	4.48e-05	0.58	0.27	0.06	0.07	115	73	28.27	17.27	8	0	0
11	93346804	93347012	4.58e-13	0.48	0.97	0.09	0.01	146	62	3.28	0.61	18	0	0
11	93346825	93346898	2.43e-06	0.5	1	0.03	0	62	24	3.81	0.29	7	0	0
11	93346837	93346898	6.9e-06	0.46	1	0.01	0	56	20	2.67	0.27	6	0	0
11	93346921	93347016	1.16e-06	0.44	0.96	0.16	0.01	63	28	1.75	0.11	9	0	0
11	93636966	93637082	0.0102	0.49	0.24	0.01	0.01	75	42	3.5	2.3	5	0	0
11	93683913	93684124	0.00213	0.28	0.65	0.04	0.03	40	34	4	1.7	5	0	0
11	93795353	93795623	4.68e-05	0.46	0.23	0.05	0.06	107	186	2.82	1.29	11	0	0
11	93816427	93816642	0.000558	0.44	0.22	0.03	0.01	88	124	6	34	8	0	0
11	93831917	93832088	0.00047	0.74	0.37	0.04	0.17	98	27	3.07	0.84	8	0	0
11	93855704	93855872	2.06e-08	0.88	0.39	0.01	0.06	85	41	5.81	1.81	7	0	0
11	93855704	93855897	6.81e-08	0.88	0.42	0.01	0.07	96	45	5.14	1.98	8	0	0
11	93855828	93855897	9.43e-05	0.85	0.42	0.01	0.09	62	24	1.3	0.7	5	0	0
11	93859100	93859233	0.00852	0.34	0.14	0.03	0.04	92	63	29.3	3.3	5	0	0
11	93939534	93939963	0.000296	0.29	0.09	0.03	0.01	119	98	1.31	2.77	13	0	0
11	93939543	93939963	6.02e-05	0.32	0.09	0.02	0.01	111	92	1.3	2.79	12	0	0
11	93979331	93979565	0.000384	0.15	0.37	0.03	0.02	102	102	9.73	1.07	10	0	0
11	93987213	93987408	0.00172	0.53	0.23	0.05	0.02	64	48	19.7	20.8	5	0	0
11	93998647	93998805	1.23e-11	0.35	0.77	0.12	0.14	167	108	49.57	20.62	10	0	0
11	94013742	94013928	0.00326	0.31	0.13	0.04	0.01	80	109	26.44	58.54	10	0	0
11	94143924	94144171	2.04e-06	0.19	0.45	0.01	0.01	156	145	8.4	0.57	6	0	0
11	94144066	94144279	1.29e-06	0.18	0.42	0.01	0.02	175	161	14	13	7	0	0
11	94338570	94338842	8.49e-15	0.41	0.94	0.01	0.01	88	85	12.94	15.53	9	0	0
11	94338570	94338986	2.3e-14	0.46	0.95	0.04	0.01	97	95	11.57	13.83	10	0	0
11	94349084	94349199	8.37e-05	0.12	0.32	0.01	0.02	136	146	0.27	6.36	13	0	0
11	94663680	94664008	0.00111	0.13	0.3	0.06	0.1	131	120	64.57	3.81	7	0	0
11	94797568	94797900	0.000119	0.11	0.32	0.01	0.03	124	115	3.24	10.29	7	0	0
11	94937963	94938114	2.85e-09	0.49	0.98	0	0	72	45	62.8	22.5	5	0	0
11	94959538	94959798	5.97e-05	0.31	0.09	0.02	0	185	88	29.95	5.62	7	0	0
11	95007639	95007753	0.00594	0.14	0.29	0	0	207	68	53.62	4.24	7	0	0
11	95285408	95285524	0.000493	0.5	0.24	0.04	0.06	100	72	30.29	9.14	8	0	0
11	95462989	95463160	0.000256	0.56	0.26	0.05	0.02	87	65	14.68	8.28	10	0	0
11	95462995	95463160	8.43e-05	0.58	0.25	0.04	0.01	83	61	13.44	8.44	9	0	0
11	95537200	95537349	0.000189	0.49	0.23	0.04	0.03	104	92	0.48	0.81	7	0	0
11	95537200	95537357	0.000101	0.48	0.24	0.03	0.02	129	114	1.5	1.5	9	0	0
11	95573381	95573415	0.00117	0.33	0.9	0.2	0.01	12	21	0.8	0.7	5	0	0
11	95620594	95620702	0.00548	0.4	0.8	0.09	0.02	30	25	2	1	5	0	0
11	95620654	95620838	0.000101	0.32	0.77	0.08	0.01	37	43	1.98	1.12	8	0	0
11	95620654	95620883	0.000241	0.38	0.77	0.09	0.01	42	48	1.75	1	9	0	0
11	95621964	95622151	2.36e-07	0.62	0.3	0.02	0.03	144	113	37.2	5.77	6	0	0
11	95732685	95732783	2.82e-05	0.48	1	0	0	42	19	2.8	2.2	5	0	0
11	95748567	95748645	1.71e-06	0.45	0.9	0.01	0.02	67	40	8.3	4.5	5	0	0
11	95750360	95750701	4.84e-06	0.39	0.88	0.11	0.03	49	34	24.28	4.19	9	0	0
11	95750360	95750780	1.32e-07	0.42	0.88	0.08	0.05	77	49	17.08	3.36	13	0	0
11	95750561	95750780	6.27e-07	0.42	0.88	0.03	0.05	71	43	16.1	3.12	10	0	0
11	95750592	95750780	5.66e-06	0.43	0.91	0.01	0.06	63	32	9.67	3.95	7	0	0
11	95863129	95863540	0.000709	0.15	0.31	0.02	0.05	175	146	7.83	12.71	10	0	0
11	95865392	95865618	0.00042	0.54	0.22	0.07	0.04	76	50	0.57	0.5	8	0	0
11	95894623	95894948	6.53e-05	0.32	0.64	0.04	0.1	60	122	9.56	3.29	10	0	0
11	95894826	95894948	4.87e-05	0.39	0.8	0.02	0.05	33	80	7.9	1.47	6	0	0
11	95898580	95898664	0.000892	0.74	0.34	0.2	0.07	27	53	3.14	3.29	7	0	0
11	95923890	95924104	0.000127	0.24	0.56	0.08	0.14	67	71	8.55	8.98	8	0	0
11	95923958	95924144	2.55e-06	0.36	0.74	0.06	0.02	74	85	1.95	16.14	7	0	0
11	95941497	95941586	9.73e-05	0.37	0.83	0.02	0.02	41	30	0.2	5.5	5	0	0
11	95947565	95947720	7.07e-05	0.3	0.7	0.07	0.07	54	50	4.9	2.48	7	0	0
11	96080550	96080638	0.000141	0.54	0.26	0.01	0.05	70	117	2.5	4.3	5	0	0
11	96095421	96095640	2.13e-05	0.68	0.33	0.05	0.16	92	66	6.48	14.29	7	0	0
11	96095426	96095640	1.11e-05	0.66	0.29	0.05	0.13	83	62	3.77	10.27	6	0	0
11	96201798	96202024	0.000325	0.52	0.19	0.03	0.03	52	58	6.62	11.57	7	0	0
11	96257016	96257146	1.31e-07	0.45	0.9	0.1	0.01	58	60	14.67	13.2	6	0	0
11	96263651	96264135	1.99e-06	0.32	0.08	0.01	0.02	196	108	1.51	2.24	17	0	0
11	96263651	96264174	4.45e-05	0.34	0.13	0.02	0.03	205	120	1.78	3.88	18	0	0
11	96287777	96288185	0.000355	0.42	0.19	0.02	0.02	134	99	56.36	17.6	11	0	0
11	96291431	96291955	5.32e-05	0.37	0.15	0.04	0.01	126	131	8.71	4.99	10	0	0
11	96303045	96303282	3.93e-05	0.21	0.45	0.03	0.08	140	136	3.36	9.27	13	0	0
11	96320961	96321233	6.69e-07	0.56	0.26	0.04	0.11	153	119	6.25	10.75	17	0	0
11	96320963	96321233	2.42e-07	0.56	0.25	0.04	0.09	149	117	4.9	9.7	16	0	0
11	96323578	96323753	9.65e-06	0.36	0.72	0.02	0.07	81	72	12.7	21.3	5	0	0
11	96335144	96335379	0.000187	0	0.2	0	0.09	56	65	2.06	7.72	12	0	0
11	96353484	96353807	0.00019	0.55	0.25	0.05	0.09	60	103	10.87	7.05	11	0	0
11	96353517	96353818	1.82e-05	0.66	0.32	0.07	0.12	64	113	14.36	5.42	11	0	0
11	96357242	96357379	3.86e-05	0.75	0.33	0.02	0.05	60	42	2.29	2.21	8	0	0
11	96369582	96369661	5.28e-06	0.42	0.88	0.02	0.03	65	34	6	1.2	5	0	0
11	96405651	96406012	5.52e-05	0.36	0.9	0.23	0.02	22	31	1.07	1.84	8	0	0
11	96431455	96431837	3.48e-09	0.65	0.27	0.07	0.02	125	124	4.75	2.49	21	0	0
11	96431455	96431979	2.22e-08	0.67	0.32	0.07	0.05	132	132	4.57	2.57	22	0	0
11	96431646	96431979	1.05e-06	0.74	0.36	0.04	0.05	78	89	4.73	1.63	14	0	0
11	96441120	96441190	0.000125	0.22	0.65	0.05	0.1	32	52	1.47	5.07	6	0	0
11	96491416	96491752	2.24e-06	0.37	0.81	0.05	0.03	38	86	5.07	3.47	6	0	0
11	96595391	96595479	0.000122	0.18	0.51	0.01	0.08	79	47	6.19	1.19	9	0	0
11	96622359	96622430	3.68e-10	0.5	1	0	0	44	55	2.67	8.97	6	0	0
11	96624542	96624717	0.000382	0.26	0.54	0.03	0.05	89	76	5.27	4	8	0	0
11	96695025	96695513	0.00059	0.14	0.37	0.05	0.07	86	94	18.52	5.42	12	0	0
11	96705078	96705416	4.39e-08	0.34	0.77	0.1	0.03	76	87	28.78	7.25	9	0	0
11	96705128	96705492	2.97e-07	0.38	0.76	0.13	0.03	82	93	24.84	6.23	10	0	0
11	96718703	96718885	0.000377	0.5	0.2	0.03	0.08	101	50	0.55	0.21	8	0	0
11	96719636	96719815	9.16e-07	0.43	0.89	0	0.01	51	54	8.2	12.7	5	0	0
11	96747052	96747461	6.37e-11	0.33	0.67	0.04	0.04	193	175	9.98	2.95	15	0	0
11	96821127	96821226	0.00582	0.16	0.33	0.03	0.02	92	139	2.67	2.17	6	0	0
11	96821371	96822146	9.82e-05	0.26	0.12	0.02	0.01	270	262	22.86	16.84	15	0	0
11	96821469	96822146	1.27e-05	0.27	0.11	0.02	0.01	251	245	24.53	18.12	14	0	0
11	96892490	96892524	0.0137	0.5	1	0	0	12	12	0	0	6	0	0
11	96892490	96892550	0.0104	0.44	0.88	0.03	0.06	16	17	0	0.12	8	0	0
11	96914810	96915059	1.01e-05	0.08	0.26	0.01	0.03	140	204	5.23	8.11	14	0	0
11	96983296	96983451	0.00444	0.12	0.43	0	0.01	60	23	0.8	0.17	6	0	0
11	96986222	96986405	0.018	0.11	0.29	0.02	0.04	54	77	12.8	9.37	6	0	0
11	96988540	96988772	9.98e-06	0.28	0.56	0.03	0.06	120	126	10.81	1.67	7	0	0
11	96996955	96997321	0.000366	0.15	0.36	0.02	0.04	101	139	1.19	7.73	13	0	0
11	97004595	97004720	0.00169	0.5	0.19	0.06	0.02	38	63	0.29	1.33	7	0	0
11	97015800	97016058	4.31e-18	0.44	0.88	0.01	0.01	209	139	10.21	7.64	15	0	0
11	97015812	97015986	8.13e-08	0.42	0.86	0.02	0.01	95	56	9.95	3.33	7	0	0
11	97015887	97015986	5.05e-08	0.4	0.86	0.01	0.02	86	51	7.07	1.9	6	0	0
11	97015967	97016063	5.14e-19	0.45	0.91	0.03	0.01	182	129	3.06	3.48	12	0	0
11	97016016	97016063	2.35e-13	0.47	0.95	0.04	0	103	81	4.9	3.62	7	0	0
11	97060874	97061025	0.00825	0.15	0.34	0.03	0.06	78	73	19.3	53.3	5	0	0
11	97108580	97108819	9.7e-05	0.32	0.65	0.06	0.08	57	91	0.92	1.5	13	0	0
11	97108639	97108819	0.000111	0.24	0.6	0.01	0.08	49	75	0.87	1.56	11	0	0
11	97149256	97149440	1.09e-05	0.24	0.56	0.04	0.02	93	90	17.9	17.14	7	0	0
11	97150424	97151107	6.66e-06	0.52	0.25	0.08	0.09	132	145	6.36	25.36	12	0	0
11	97150492	97151269	1.06e-05	0.5	0.24	0.07	0.11	134	141	6.7	26.02	12	0	0
11	97192409	97192561	1.92e-05	0.61	0.3	0.06	0.03	80	116	4.42	3.33	12	0	0
11	97192415	97192565	8.42e-06	0.64	0.31	0.05	0.03	78	112	3.55	3.7	12	0	0
11	97208862	97208964	0.00111	0.4	0.82	0.03	0	25	38	4	1.3	5	0	0
11	97220265	97220298	0.00328	0.5	0.2	0.04	0.04	70	35	4	4	5	0	0
11	97333167	97333383	0.000216	0.21	0.49	0.07	0.1	101	70	5.77	13.87	6	0	0
11	97408897	97409038	2.18e-07	0.43	0.88	0.01	0.02	51	69	6.7	11.2	5	0	0
11	97416962	97417264	5.22e-10	0.37	0.8	0.01	0.05	119	87	8.41	9.55	8	0	0
11	97417284	97417388	8.05e-11	0.45	0.94	0	0.01	86	65	2.27	0.57	6	0	0
11	97417284	97417403	1.67e-11	0.46	0.93	0	0.01	100	73	1.9	1.62	7	0	0
11	97436741	97436870	2.17e-08	0.49	1	0.08	0	43	39	17.8	7.2	5	0	0
11	97443598	97443686	9.87e-10	0.41	0.88	0.02	0.01	80	80	0	3.43	8	0	0
11	97566489	97567014	6.09e-07	0.23	0.02	0.02	0	127	124	12.53	5.05	14	0	0
11	97570533	97570800	0.000253	0.12	0.26	0.01	0	203	237	5.03	32.75	9	0	0
11	97636831	97637005	1.08e-05	0.18	0.48	0.02	0.11	113	77	5.14	0.33	7	0	0
11	97744259	97744508	8.18e-07	0.41	0.84	0.07	0.09	70	61	17	5.9	7	0	0
11	97744333	97744515	8.4e-07	0.41	0.83	0.05	0.09	71	60	15.81	5.95	7	0	0
11	97802146	97802453	0.000856	0.34	0.7	0.07	0.04	47	46	17.77	10.27	6	0	0
11	97819959	97820175	1.86e-06	0.21	0.53	0.03	0.05	102	108	2.38	4.87	17	0	0
11	97819959	97820185	1.9e-05	0.23	0.51	0.04	0.05	108	118	2.24	5.32	18	0	0
11	97819966	97820185	3.46e-06	0.22	0.53	0.03	0.03	105	114	1.78	5.22	17	0	0
11	97821210	97821342	0.00128	0.52	0.23	0.03	0.08	176	39	4.8	0.27	11	0	0
11	97821210	97821347	0.000569	0.56	0.26	0.04	0.09	193	42	4.45	0.27	12	0	0
11	97883739	97883922	2.25e-07	0.33	0.81	0.01	0.03	55	62	3.48	3.14	7	0	0
11	97883739	97883931	3.73e-06	0.38	0.79	0.03	0.03	65	70	3.55	2.79	8	0	0
11	97898977	97899183	1.01e-05	0.21	0.44	0.1	0.1	145	175	50.5	5.61	10	0	0
11	97912154	97912214	3.83e-05	0.44	0.97	0.2	0.01	18	32	1.2	1.47	6	0	0
11	97945696	97945777	0.000173	0.44	0.92	0.05	0.01	18	39	0.8	3.2	5	0	0
11	97945696	97945831	0.000209	0.42	0.86	0.06	0.07	24	44	0.95	8.9	7	0	0
11	98045987	98046081	0.00725	0.41	0.2	0.02	0.01	71	80	6.2	2	5	0	0
11	98046238	98046377	1.71e-05	0.29	0.6	0.06	0.05	104	86	7.53	3.53	9	0	0
11	98046297	98046377	0.000167	0.34	0.7	0.07	0.05	61	54	4.97	2.4	6	0	0
11	98046562	98046621	0.004	0.35	0.69	0.07	0.06	26	62	0.27	3.47	6	0	0
11	98046562	98046661	7.83e-06	0.33	0.74	0.06	0.04	42	98	0.5	2.86	9	0	0
11	98072258	98072374	4.8e-05	0.42	0.86	0.15	0.03	31	57	2.62	3.81	7	0	0
11	98072302	98072374	6.62e-06	0.41	0.91	0.18	0.03	27	45	3.1	1.1	6	0	0
11	98091224	98091289	0.000327	0.39	0.82	0.01	0.01	51	28	0.7	0.8	5	0	0
11	98093120	98093252	0.000946	0.08	0.33	0.01	0.03	73	45	3.29	3.29	7	0	0
11	98156923	98157222	0.00134	0.23	0.56	0.02	0.02	56	41	4	2.48	7	0	0
11	98168098	98168232	0.0109	0.16	0.36	0.01	0.01	68	67	1.3	6.8	5	0	0
11	98178303	98178360	0.00129	0.41	0.19	0.02	0	93	90	2.7	2.8	6	0	0
11	98179870	98180162	6.98e-05	0.52	0.21	0.02	0.07	81	76	11.27	26.57	8	0	0
11	98180053	98180196	0.00112	0.56	0.26	0.06	0.11	61	68	16.7	2.8	5	0	0
11	98193184	98193416	2.1e-05	0.54	0.24	0.1	0.2	122	80	8.09	8.42	11	0	0
11	98212298	98212439	1.42e-07	0.21	0.5	0.06	0.1	120	195	9.29	7.02	11	0	0
11	98212298	98212472	1.73e-09	0.29	0.6	0.09	0.11	146	265	8.11	11.3	14	0	0
11	98212310	98212542	1.19e-11	0.34	0.7	0.11	0.06	137	247	8.77	12.33	13	0	0
11	98241870	98242438	0.000128	0.09	0.24	0.01	0.03	161	201	30.73	51.46	16	0	0
11	98242007	98242438	1.29e-05	0.07	0.26	0.01	0.03	138	180	20.17	49.71	15	0	0
11	98251658	98251841	2.64e-07	0.82	0.34	0.04	0.09	50	67	3.96	1.72	14	0	0
11	98251667	98251895	4.04e-08	0.84	0.41	0.03	0.08	69	90	4.43	2.1	17	0	0
11	98265982	98266338	0.00263	0.45	0.22	0.09	0.14	76	91	10.67	11.77	6	0	0
11	98298561	98298944	7.24e-06	0.18	0.51	0.03	0.12	100	75	13.43	1.98	8	0	0
11	98321997	98322167	0.000856	1	0.43	0	0.12	12	23	0	4.57	6	0	0
11	98322179	98322626	2.55e-05	0.22	0.47	0.06	0.07	112	161	5.76	16.26	13	0	0
11	98322191	98322717	2.67e-05	0.19	0.44	0.04	0.07	113	157	5.73	20.41	13	0	0
11	98322239	98322717	3.92e-06	0.17	0.44	0.01	0.07	108	151	4.91	18.63	12	0	0
11	98377257	98377487	0.00188	0.35	0.71	0.07	0.07	37	48	1.36	0.91	12	0	0
11	98393292	98393555	0.000179	0.35	0.11	0.03	0.03	113	80	0.28	4.86	9	0	0
11	98395458	98395894	0.000515	0.44	0.21	0.09	0.06	85	147	16.45	4.93	12	0	0
11	98395482	98395932	8.05e-05	0.46	0.21	0.09	0.07	92	144	24.24	5.27	12	0	0
11	98400538	98400680	9.01e-11	0.47	0.98	0.02	0	59	58	10.2	4.8	5	0	0
11	98404413	98404798	0.000112	0.76	0.38	0.04	0.11	55	45	3.27	3.41	8	0	0
11	98407834	98408188	0.00584	0.23	0.46	0.11	0.08	79	59	11.24	2.62	7	0	0
11	98407926	98408188	0.00978	0.15	0.37	0.01	0.03	72	51	9.2	3.1	6	0	0
11	98422087	98422134	0.00193	0.79	0.37	0.05	0.02	28	35	0.3	2.5	5	0	0
11	98431926	98432015	0.000196	0.3	0.61	0.05	0.04	63	99	2.8	2.7	5	0	0
11	98440217	98440318	0.000584	0.42	0.9	0.1	0.03	33	20	2.25	0.44	9	0	0
11	98440233	98440318	0.000151	0.44	1	0.11	0	27	16	1.7	0	8	0	0
11	98442449	98442652	0.000307	0.46	0.93	0	0.01	28	28	3.67	7.67	7	0	0
11	98442525	98442652	0.00312	0.47	1	0.01	0	15	12	1	0.3	5	0	0
11	98453852	98454187	4.27e-05	0.17	0.38	0.05	0.05	149	197	4.25	3.92	14	0	0
11	98453883	98454187	1.42e-05	0.17	0.39	0.06	0.06	138	186	4.59	3.4	13	0	0
11	98476776	98476884	0.00122	0.25	0.51	0.02	0.07	93	65	4.3	0.97	6	0	0
11	98477502	98477715	0.000681	0.75	0.36	0.02	0.08	48	36	9.2	3.2	6	0	0
11	98483952	98484153	0.00503	0.1	0.26	0.1	0.09	91	103	8.1	2.01	10	0	0
11	98504066	98504198	2.48e-05	0.35	0.76	0.07	0.04	46	59	3.47	7.77	6	0	0
11	98513778	98514070	0.0008	0.31	0.63	0.08	0.04	45	78	3.41	1.64	8	0	0
11	98513861	98514106	0.000284	0.29	0.64	0.08	0.05	42	77	0.79	1.7	8	0	0
11	98518772	98518899	0.000499	0.17	0.61	0.09	0.11	23	61	0.9	0.9	7	0	0
11	98555396	98555556	0.000219	0.31	0.1	0.03	0.02	145	87	1.9	0.57	12	0	0
11	98562656	98562914	0.000244	0.13	0.31	0.04	0.06	130	159	36.33	42.2	12	0	0
11	98568717	98569181	1e-06	0.47	0.18	0.1	0.05	129	141	17.1	23.3	14	0	0
11	98633976	98634084	1.61e-08	0.43	0.87	0.02	0	75	70	5.5	1.47	6	0	0
11	98650004	98650064	0.000143	0.4	0.97	0.05	0	10	36	0	1.2	5	0	0
11	98655429	98655647	1.33e-07	0.44	0.93	0.01	0.03	84	40	23.71	4.86	8	0	0
11	98655448	98655647	4.23e-07	0.43	0.92	0.01	0.04	76	37	26.48	4.9	7	0	0
[truncated: 31,373 more rows]

## Sheet: DMR-CHG
Chr	Start	End	P-value	Methylation_rate(DS)	Methylation_rate(ES)	Var-Methy(DS)	Var-Methy(ES)	Depth(DS)	Depth(ES)	Var-Depth(DS)	Var-Depth(ES)	Number_of_CHG	Uncovered_CHG_number(DS)	Uncovered_CHG_number(ES)
10	778295	778388	0.00197935	0.22	0.03	0.09	0.02	40	68	0.24	0.79	12	0	0
10	2716753	2716805	0.00591265	0.22	0	0.05	0	27	33	0.25	10.25	9	0	0
10	2872832	2873009	6.82862e-06	0.33	0.06	0.07	0.04	78	97	1.16	6.36	23	0	0
10	2872833	2873009	3.08868e-07	0.32	0.03	0.07	0.02	75	93	1.21	6.66	22	0	0
10	2935709	2935834	3.8023e-06	0.24	0	0.03	0	137	59	25.81	4.39	17	0	0
10	2935709	2935839	0.000623014	0.25	0.06	0.03	0.01	146	68	24.34	5.83	18	0	0
10	4693343	4693404	2.33512e-06	0.2	0	0.15	0	140	79	4.77	0.84	18	0	0
10	5304896	5304988	0.000344591	0.24	0	0.04	0	29	55	2.27	3.9	12	0	0
10	5304896	5304990	0.000417361	0.21	0	0.04	0	33	61	2.27	3.73	13	0	0
10	5363160	5363294	1.84856e-06	0.01	0.33	0	0.25	93	30	8.1	0.37	19	0	0
10	8438450	8438486	0.000252853	0.23	0	0.02	0	35	57	0.63	2.02	12	0	0
10	11736092	11736219	2.53799e-06	0.25	0.01	0.13	0	88	79	0.84	2.35	15	0	0
10	14562096	14562134	0.00550134	0.2	0	0.03	0	25	42	0.19	2.5	9	0	0
10	15161727	15161920	1.07007e-28	0.33	0	0.1	0	195	300	1.77	5.64	45	0	0
10	15161729	15161920	4.90023e-29	0.34	0	0.1	0	191	298	1.81	5.25	44	0	0
10	16584432	16584523	7.48166e-05	0.2	0.02	0.02	0	69	101	8.23	0.9	16	0	0
10	16725604	16725740	3.44027e-06	0.21	0.02	0.03	0	84	137	3.06	1.06	17	0	0
10	17141331	17141591	1.76657e-17	0.27	0.01	0.09	0	246	190	4.06	1.78	31	0	0
10	20233834	20234054	1.34328e-17	0.35	0.03	0.14	0	340	161	64.85	29.76	30	0	1
10	21269951	21269996	5.14006e-05	0.32	0	0.07	0	25	52	0.18	0.68	14	0	0
10	21269990	21270056	2.85646e-07	0.42	0.02	0.23	0	24	110	0.09	4.1	22	0	0
10	25894227	25894288	0.000845352	0.22	0	0.06	0	27	55	0.47	11.2	11	0	0
10	26386827	26386941	0.00113066	0.24	0.04	0.06	0.02	41	79	1.22	2.16	11	0	0
10	32775825	32775874	1.64011e-05	0.35	0	0.22	0	60	37	2.07	4.71	14	0	0
10	32800663	32800742	6.73402e-05	0.2	0	0.1	0	45	78	2.57	8.89	15	0	0
10	41884617	41884749	8.86571e-05	0.21	0	0.17	0	28	95	1.12	6.95	15	0	0
10	44621009	44621115	1.13165e-06	0.4	0	0.27	0	20	74	1.67	1.64	15	0	0
10	46089141	46089247	1.23023e-06	0.32	0	0.2	0	38	68	5.79	3.33	12	0	0
10	57124661	57124717	0.00258703	0.29	0	0.09	0	24	28	1	6.36	9	0	0
10	57564162	57564232	1.76892e-09	0.21	0	0.15	0	150	122	10.52	34.52	16	0	0
10	58188832	58189048	2.71511e-14	0.22	0.01	0.09	0	157	262	4.88	17.84	25	0	0
10	61468167	61468245	1.5657e-05	0.32	0.02	0.07	0.01	28	99	0.26	3.29	19	0	0
10	62168306	62168368	0.00209997	0.23	0	0.04	0	30	38	2.44	4.18	10	0	0
10	62168306	62168372	0.00246073	0.21	0	0.05	0	34	42	2.29	3.76	11	0	0
10	75684036	75684146	7.19487e-08	0.22	0	0.05	0	74	119	0.86	1.83	21	0	0
10	75684036	75684158	4.71638e-07	0.21	0.01	0.05	0	75	128	1.11	2.25	22	0	0
10	77654153	77654235	1.20099e-05	0.22	0	0.06	0	41	93	1.14	4.31	13	0	0
10	80791652	80791727	5.66876e-08	0.24	0.01	0.18	0	93	116	1.76	0.6	16	0	0
10	80957541	80957598	0.00074403	0.23	0.02	0.06	0	30	92	0.27	5.33	12	0	0
10	81180248	81180295	4.10192e-07	0.22	0.01	0.12	0	92	134	2.58	1.06	13	0	0
10	81722345	81722560	1.63459e-16	0.59	0	0.17	0	41	101	1.27	2.59	30	0	0
10	81722345	81722565	2.88802e-14	0.53	0.01	0.18	0.01	45	103	1.46	2.56	31	0	0
10	82071293	82071323	0.00199214	0.3	0	0.22	0	30	28	5	0.24	12	0	0
10	82071294	82071323	0.00163084	0.36	0	0.2	0	25	25	4.82	0.22	11	0	0
10	83718785	83718865	7.02672e-12	0.26	0	0.16	0	110	136	17.67	15.6	14	1	0
10	86048257	86048418	0.000127212	0.22	0.06	0.12	0.02	100	173	24.59	69.48	14	0	0
10	95748483	95748649	2.37736e-13	0.42	0.02	0.12	0.01	73	118	2.06	2.85	23	0	0
10	96683179	96683386	7.33181e-14	0.3	0.01	0.15	0.01	104	193	1.36	20.04	24	0	0
10	97495718	97495781	9.18007e-05	0.4	0	0.24	0	43	26	0.63	3.24	12	0	0
10	97963922	97963982	9.13186e-05	0.21	0.01	0.04	0	47	90	0.41	2.57	15	0	0
10	98099328	98099514	1.43499e-21	0.41	0.02	0.21	0	219	159	30.03	45.21	18	0	0
10	98157997	98158156	1.99663e-13	0.33	0	0.03	0	78	135	0.64	3.98	32	0	0
11	2195414	2195461	8.41138e-05	0.22	0	0.07	0	78	54	9.29	10.69	11	0	0
11	3923320	3923411	1.10563e-05	0.32	0	0.19	0	60	44	6.09	0.92	13	0	0
11	5910299	5910652	7.7275e-59	0.35	0	0.1	0	935	426	848.69	147.99	23	0	0
11	10416464	10416502	0.00485855	0.41	0	0.08	0	22	16	0.5	0.86	8	0	0
11	10471786	10471948	1.22788e-07	0.2	0.01	0.13	0	148	116	12.22	28.15	17	0	0
11	12359571	12359762	3.35261e-07	0.22	0	0.05	0	74	102	3.59	3.15	20	0	0
11	12583652	12583757	1.48515e-05	0.26	0	0.18	0	86	53	1.26	8.58	13	0	0
11	12855059	12855163	2.07338e-09	0.33	0.02	0.16	0.01	167	85	17.4	6.15	19	0	0
11	13286920	13286984	0.000865017	0.27	0	0.07	0	56	30	0.42	1	12	0	0
11	24761808	24761918	6.66485e-09	0.24	0.02	0.2	0	188	121	4.87	48	16	0	0
11	29390958	29391022	6.0743e-06	0.31	0.02	0.15	0	102	51	7.17	3.26	15	0	0
11	30261318	30261464	1.39557e-09	0.26	0	0.17	0	77	119	1.39	4.04	24	0	0
11	47654958	47655024	3.40791e-08	0.23	0	0.14	0	90	101	4.88	16.34	14	0	0
11	48107653	48107725	1.03494e-09	0.36	0.01	0.13	0.01	87	82	4.61	2.53	17	0	0
11	63215397	63215718	7.64195e-12	0.26	0.01	0.04	0	202	149	25.99	4.46	25	0	0
11	69723498	69723560	1.62374e-07	0.33	0	0.2	0	58	62	4.29	0.42	14	0	0
11	69783989	69784102	1.53733e-08	0.2	0	0.17	0	108	123	20.06	7.6	13	0	0
11	71301535	71301584	0.000451341	0.21	0	0.03	0	34	62	6.09	3.65	11	0	0
11	72976866	72977019	3.44044e-10	0.21	0	0.05	0	257	121	2.12	7.86	29	0	0
11	72992043	72992155	3.75116e-05	0.25	0	0.21	0	36	67	1.69	1.84	15	0	0
11	73039562	73039650	2.38033e-07	0.32	0	0.2	0	47	70	1.32	4.15	14	0	0
11	75833223	75833434	5.03422e-17	0.22	0.01	0.04	0	350	241	65.72	6.99	23	0	0
11	77684125	77684196	0.00612839	0.21	0	0.02	0	28	34	1.61	3.19	9	0	0
11	81600062	81600296	6.13282e-09	0.2	0.01	0.03	0	93	177	2.56	8.52	22	0	0
11	82323436	82323531	0.00177646	0.21	0	0.05	0	33	44	4.46	18.93	10	0	0
11	91227338	91227505	5.75378e-22	0.23	0	0.03	0	237	309	5.71	44.36	40	0	0
11	91227338	91227516	7.04332e-22	0.23	0	0.03	0	239	310	5.95	44.35	41	0	0
11	93007217	93007409	1.44838e-08	0.31	0.01	0.22	0	72	96	2.67	2.53	16	0	0
11	93828427	93828488	0.000600882	0.2	0	0.03	0	30	67	0.27	2.27	12	0	0
11	96399830	96399911	8.29895e-07	0.29	0	0.13	0	52	69	0.1	0.5	18	0	0
11	96400072	96400117	0.000571755	0.33	0	0.27	0	18	38	0.65	2.87	11	0	0
11	96719432	96719502	6.13113e-06	0.28	0	0.15	0	98	49	12.94	1.19	13	0	0
11	97431461	97431525	0.000802829	0.23	0	0.03	0	22	63	1	16.82	11	0	0
11	97814016	97814198	7.44065e-18	0.34	0	0.07	0	76	224	1.33	2.16	37	0	0
11	98321944	98322041	0.00020546	0.39	0.05	0.22	0.12	23	64	0.66	6.27	16	0	0
11	98321949	98322041	9.20238e-05	0.47	0.05	0.21	0.12	19	57	0.21	6.03	15	0	0
11	99329176	99329221	8.29785e-05	0.39	0	0.21	0	57	26	1.11	3.06	12	0	0
11	100119743	100119861	3.3566e-06	0.33	0.01	0.2	0.01	30	86	0.48	6.82	19	0	0
11	101458827	101458917	0.000345398	0.23	0	0.06	0	26	65	1.24	0.81	12	0	0
11	102044914	102044994	0.000239886	0.25	0	0.05	0	28	57	0.24	6.02	12	0	0
11	102399128	102399194	0.000245802	0.3	0	0.08	0	40	35	2.25	0.56	11	0	0
11	102428593	102428687	0.000137423	0.33	0.03	0.07	0.01	24	75	0.27	1.43	16	0	0
11	102428595	102428687	2.10704e-05	0.32	0	0.07	0	22	69	0.27	1.4	15	0	0
11	102435644	102435669	0.00547884	0	0.48	0	0.1	12	23	0.29	4.7	8	0	0
11	102486174	102486218	0.00402912	0.29	0	0.03	0	24	25	0.5	1.94	9	0	0
11	102577158	102577207	0.00158899	0.21	0	0.06	0	28	49	0.24	0.08	12	0	0
11	102985056	102985121	0.000649115	0	0.21	0	0.04	49	43	1.17	0.63	12	0	0
11	103201941	103201996	0.000782611	0.27	0	0.05	0	33	35	2.23	7.17	10	0	0
11	103438200	103438292	0.000260133	0.53	0	0.27	0	36	15	2.36	0.2	12	0	0
11	103921831	103921910	1.27635e-09	0.43	0	0.25	0	46	64	0.22	0.44	17	0	0
11	103921831	103921912	2.5882e-07	0.45	0.04	0.23	0.06	49	67	0.21	0.45	18	0	0
11	103972465	103972527	2.42294e-10	0.35	0	0.21	0	83	79	3.9	5.19	18	0	0
11	104102651	104102728	6.76298e-06	0.22	0	0.18	0	54	82	1.21	9.98	14	0	0
11	104211635	104211887	0.000111418	0.24	0	0.23	0	21	98	0.59	2.6	13	0	0
11	104525964	104526010	2.47566e-07	0.35	0.01	0.21	0	51	71	2.24	6.77	13	0	0
11	104838306	104838385	1.17724e-08	0.24	0	0.17	0	105	104	3.65	6.42	14	0	0
11	105274800	105274842	3.06281e-05	0.44	0	0.23	0	54	23	2.47	0.36	13	0	0
12	8698746	8698851	5.11907e-06	0.2	0.01	0.03	0	55	135	0.84	15.79	14	0	0
12	8763380	8763504	1.37894e-09	0.23	0	0.17	0	123	120	14.95	6.57	14	0	0
12	13563201	13563255	0.00169572	0.2	0	0.04	0	30	52	0.82	0.62	11	0	0
12	13703842	13703927	2.50133e-08	0.36	0	0.23	0	69	58	2.43	0.51	17	0	0
12	18460956	18460984	0.00251759	0.22	0	0.07	0	18	57	0	3.25	9	0	0
12	19206409	19206526	2.01871e-05	0.32	0.03	0.05	0	44	71	1.78	2.07	15	0	0
12	19206409	19206531	3.45239e-05	0.3	0.03	0.06	0	47	72	1.66	2.8	16	0	0
12	19215124	19215178	0.000337928	0.24	0	0.05	0	37	47	3.25	1.42	11	0	0
12	19604949	19605026	8.4656e-05	0.26	0.01	0.17	0	35	79	2.95	0.64	15	0	0
12	19858593	19858781	9.74964e-12	0.24	0	0.13	0	181	125	40.49	31.04	19	0	0
12	28339987	28340052	0.00012674	0.25	0	0.06	0	53	48	2.58	0.4	13	0	0
12	28738631	28738722	1.25625e-06	0.21	0	0.16	0	75	90	0.63	0.92	16	0	0
12	30342337	30342486	0.000394473	0.24	0.03	0.09	0.02	37	100	1.03	10.87	16	0	0
12	33164376	33164434	4.33473e-06	0.42	0	0.22	0	52	32	2.79	0.24	12	0	0
12	62201666	62201799	1.51319e-07	0.28	0	0.18	0	95	65	10.73	8.5	13	0	0
12	65185582	65185943	2.3643e-12	0.21	0	0.04	0	240	153	26.56	15.23	27	0	0
12	67707290	67707377	0.000457666	1	0.24	0	0.28	9	17	0	1.11	9	0	0
12	67916240	67916334	0.000145064	0.87	0.14	0.08	0.13	15	14	0.07	0	14	0	0
12	67916250	67916334	6.87994e-05	0.86	0.08	0.09	0.08	14	13	0.08	0	13	0	0
12	68350210	68350338	1.07474e-07	0.24	0	0.14	0	115	79	2.7	6.2	16	0	0
12	69752288	69752553	1.69155e-10	0.03	0.27	0.01	0.05	160	193	6.04	7.7	19	0	0
12	70494435	70494494	0.000442802	0.24	0	0.06	0	38	46	0.27	5.56	11	0	0
12	71592090	71592130	0.00374656	0.23	0	0.05	0	22	41	0.78	17.78	9	0	0
12	72722396	72722465	1.23142e-05	0.34	0	0.21	0	32	48	3.33	5.64	12	0	0
12	74212004	74212367	9.59906e-21	0.21	0	0.05	0	374	300	15.09	19.86	30	0	0
12	74274090	74274172	1.21316e-05	0.29	0	0.2	0	62	47	0.88	1.36	12	0	0
12	77283792	77283876	2.38971e-10	0.32	0	0.19	0	74	94	10.4	8.19	13	0	0
12	79362297	79362361	0.000460915	0.24	0	0.08	0	41	42	1.82	4.96	11	0	0
12	79973326	79973366	0.00074768	0	0.32	0	0.25	38	19	4.47	0.82	11	0	0
12	79973356	79973425	0.000103239	0	0.35	0	0.27	52	17	4.61	0.27	12	0	0
12	79973427	79973508	5.46736e-05	0.01	0.26	0.01	0.24	104	27	3.6	0.9	16	0	0
12	79973431	79973508	7.36153e-06	0	0.27	0	0.25	101	26	2.92	0.92	15	0	0
12	80392038	80392082	2.90935e-06	0.37	0	0.17	0	60	39	1.82	1.11	12	0	0
12	80462985	80463156	3.77833e-18	0.37	0.01	0.13	0	227	126	2.23	3.49	34	0	0
12	80722904	80723120	1.16233e-08	0.31	0.02	0.18	0	80	104	10.31	11	13	0	0
12	80907443	80907547	2.96728e-06	0.24	0	0.17	0	93	65	6.71	14.4	14	0	0
12	80907445	80907547	1.72751e-06	0.26	0	0.18	0	84	64	6.77	14.41	13	0	0
12	81060650	81060712	2.70417e-10	0.26	0	0.15	0	129	107	6.5	3.47	18	0	0
12	81665988	81666043	5.84884e-05	0.21	0	0.02	0	42	74	2.52	1.45	16	0	0
12	81692395	81692456	2.24459e-06	0.26	0	0.15	0	77	64	0.91	5.08	13	0	0
12	82037035	82037191	1.74072e-08	0.22	0.02	0.06	0.02	133	182	0.67	7.12	26	0	0
13	9885484	9885522	0.000403271	0.22	0	0.05	0	41	51	1.9	2.2	12	0	0
13	11365634	11365718	0.000126968	0.21	0	0.03	0	28	88	1.15	15.33	12	0	0
13	11365634	11365724	0.000136889	0.21	0	0.03	0	29	90	1.19	16.24	13	0	0
13	18697999	18698144	1.42651e-05	0.25	0	0.02	0	72	55	2.03	8.95	15	0	0
13	22471476	22471550	7.95034e-06	0.24	0	0.18	0	45	76	1.29	1.35	15	0	0
13	28691047	28691084	0.000464539	0.23	0.01	0.03	0	31	81	0.45	6.02	12	0	0
13	37131185	37131265	6.92956e-09	0.27	0.01	0.16	0	100	108	15.81	10.74	15	0	0
13	37804260	37804465	8.43624e-10	0.26	0.01	0.06	0	108	145	4.88	5.99	20	0	0
13	39195339	39195381	0.0035837	0.22	0	0.04	0	27	38	2.27	6.5	8	0	0
13	41177046	41177117	7.3476e-08	0.24	0.01	0.04	0	105	107	1.4	29.72	17	0	0
13	42663048	42663107	0.00159789	0.22	0	0.09	0	27	47	3.75	2.19	9	0	0
13	44538269	44538371	3.68486e-06	0.2	0.01	0.05	0	50	152	0.36	2.56	19	0	0
13	44538271	44538371	3.69537e-07	0.21	0	0.05	0	47	144	0.37	2.71	18	0	0
13	44648557	44648655	3.9207e-05	0.28	0	0.07	0	46	47	2.56	7.02	11	0	0
13	48123784	48123840	1.45416e-06	0.38	0	0.2	0	77	38	15.9	2.52	12	0	0
13	52396333	52396387	0.000690472	0	0.28	0	0.11	40	25	2.45	0.22	11	0	0
13	52724012	52724060	1.62298e-05	0.23	0	0.06	0	31	107	0.8	0.86	14	0	0
13	52724012	52724068	0.000140527	0.21	0.01	0.06	0	34	113	0.78	0.98	15	0	0
13	52724073	52724140	2.3228e-06	0.27	0.01	0.22	0	33	126	0.68	3.51	17	0	0
13	52738518	52738608	9.30016e-07	0.23	0.01	0.05	0	122	89	0.7	1.23	19	0	0
13	52922391	52922421	1.62258e-05	0.24	0	0.12	0	136	51	11.15	2.39	12	0	0
13	53021328	53021405	2.55763e-05	0.22	0.01	0.25	0	49	96	3.04	0.72	19	0	0
13	53021332	53021405	2.26822e-06	0.24	0	0.25	0	45	90	3.09	0.71	18	0	0
13	53021496	53021607	7.02302e-05	0.24	0	0.08	0	50	54	4.67	4.09	11	0	0
13	53332825	53332979	6.66417e-08	0.27	0	0.2	0	66	86	1.27	1.27	20	0	0
13	54968378	54968431	0.0252494	0.21	0	0.11	0	29	25	4.57	0.57	6	0	0
13	55514750	55514949	2.85923e-16	0.55	0	0.22	0	108	64	1.98	1.47	28	0	0
13	60074651	60074707	0.00041877	0.21	0	0.03	0	34	63	0.33	0.93	12	0	0
13	62188646	62188769	4.41179e-09	0	0.23	0	0.06	112	103	1.47	9.06	16	0	0
13	67366275	67366318	0.000352623	0.27	0.01	0.06	0	22	79	0.42	3.17	14	0	0
13	67366305	67366377	0.000230445	0.29	0.01	0.06	0	21	82	0.26	0.7	15	0	0
13	68034503	68034577	2.82233e-09	0.21	0	0.15	0	199	111	0.41	18.03	18	0	0
13	68138918	68139045	9.11788e-14	0.22	0.02	0.15	0	283	250	40.76	10.19	21	0	0
13	72736365	72736418	0.00170323	0.27	0	0.05	0	26	34	0.25	0.69	11	0	0
13	72954974	72955055	3.85681e-05	0.23	0	0.04	0	39	73	1.4	0.55	15	0	0
13	73317836	73317980	1.07283e-07	0.01	0.24	0	0.03	195	50	0.69	1.16	22	0	0
13	73317980	73318030	0.00013799	0.01	0.24	0	0.04	111	25	3.1	0.91	13	0	0
13	73317980	73318032	0.000443494	0.02	0.23	0	0.04	118	26	3.03	0.9	14	0	0
13	74248037	74248164	2.55563e-08	0	0.2	0	0.02	97	218	5.35	23.12	24	0	0
13	74362727	74362807	4.18769e-05	0.24	0	0.07	0	42	65	0.31	0.71	14	0	0
13	74457770	74457833	5.81987e-05	0	0.23	0	0.03	65	44	40.94	15.86	9	0	0
13	74776074	74776188	4.67032e-05	0.33	0	0.12	0	48	35	2.91	3.9	12	0	0
13	75744391	75744431	0.00407746	0.21	0	0.02	0	24	44	2.5	7.61	9	0	0
13	76053567	76053765	3.24701e-06	0.23	0	0.06	0	35	121	0.43	1.86	17	0	0
13	76073680	76073731	5.65715e-06	0.34	0.02	0.19	0	100	47	0.9	6.59	13	0	0
13	76088269	76088325	0.000475272	0.29	0	0.27	0	17	54	0.27	7.89	11	0	0
13	79127333	79127432	1.11427e-10	0.43	0	0.22	0	67	63	5.27	1.17	15	0	0
14	5154144	5154224	5.42442e-07	0.24	0	0.12	0	101	75	0.36	10.23	16	0	0
14	10752590	10752739	7.65122e-07	0.38	0.02	0.16	0.05	65	51	15.04	7.01	19	0	0
14	10752608	10752739	2.05352e-07	0.52	0.03	0.16	0.06	48	38	4.47	0.81	18	0	0
14	10754948	10755453	7.24656e-176	0.7	0	0.14	0	1227	456	416.53	45.23	37	0	0
14	10755451	10755681	1.61799e-29	0.21	0	0.05	0	651	408	184.54	23.26	19	0	0
14	10991060	10991111	6.09409e-07	0.26	0	0.17	0	58	81	4.27	9.19	13	0	0
14	11328775	11328886	7.86499e-07	0.21	0	0.15	0	116	84	4.21	4.15	19	0	0
14	11396005	11396085	1.21236e-05	0.36	0	0.21	0	39	40	0.83	1.1	15	0	0
14	11470386	11470446	1.35779e-05	0.37	0	0.25	0	27	46	0.07	0.99	14	0	0
14	11470961	11471017	3.09574e-06	0.28	0	0.15	0	65	58	1.17	0.75	14	0	0
14	11543099	11543274	5.0402e-17	0.26	0	0.05	0	145	212	1.3	6.75	41	0	1
14	11687077	11687131	0.00584897	0.22	0	0	0	36	31	0.57	1.84	8	0	0
14	11687082	11687141	0.0235012	0.21	0	0	0	28	26	0.27	0.67	6	0	0
14	11890025	11890067	3.31084e-05	0.22	0	0.09	0	40	77	0.45	12	11	0	0
14	11890052	11890087	5.22863e-05	0.26	0	0.08	0	38	56	0.87	8.29	11	0	0
14	11923364	11923538	3.92169e-09	0.2	0	0.06	0	149	122	3.03	2.03	27	0	0
14	12299740	12299917	1.25956e-14	0.23	0	0.05	0	183	213	3.62	11.85	31	0	0
14	12460426	12460493	0.00034807	0.2	0	0.02	0	30	76	2.45	1.52	12	0	0
14	12488503	12488575	3.0099e-06	0.27	0	0.2	0	56	65	1.88	2.63	12	0	0
14	12587232	12587314	6.74663e-05	0.53	0.05	0.24	0.09	55	21	2.2	4.29	11	0	0
14	13253861	13253974	6.7928e-08	0.21	0	0.12	0	196	89	12.67	16.56	19	0	0
14	13915270	13915335	7.5856e-05	0.3	0	0.17	0	76	36	0.42	2.18	12	0	0
14	13945498	13945578	1.36018e-05	0.21	0.01	0.26	0	112	82	10.18	3.08	18	0	0
14	14186955	14187056	8.58501e-05	0.27	0	0.14	0	22	73	1.4	13.59	13	0	0
14	14724205	14724293	6.77473e-06	0.29	0	0.15	0	97	45	3.92	4.95	14	0	0
14	14726622	14726786	6.44252e-16	0.4	0	0.19	0	58	166	1.43	1.26	34	0	0
14	14746655	14746705	4.71011e-06	0.43	0	0.12	0	37	34	1.64	0.92	13	0	0
14	18927323	18927475	1.45954e-09	0.31	0.01	0.14	0	167	83	55.47	60.09	13	0	0
14	25103831	25103898	0.00290494	0.25	0.02	0.04	0	28	49	3.11	7.03	9	0	0
14	27053233	27053293	4.17295e-07	0.22	0	0.17	0	145	76	3.13	13.44	19	0	0
14	27053240	27053293	2.28094e-07	0.26	0	0.19	0	122	67	3.58	14.3	16	0	0
14	30383957	30383999	0.00327712	0.23	0	0.01	0	30	34	1.36	10.79	8	0	0
14	33561122	33561228	6.86225e-09	0.3	0	0.22	0	82	81	2.53	1.32	17	0	0
14	47307555	47307617	0.000113129	0.26	0	0.05	0	50	46	1.06	2.33	12	0	0
14	47893519	47893759	1.26466e-09	0.2	0.01	0.02	0.01	220	143	18.25	6.96	25	0	0
14	62509848	62509960	8.22425e-16	0.26	0	0.17	0	350	141	94.1	39.69	15	0	0
14	67352651	67352831	4.95973e-05	0.38	0	0.09	0	39	31	3.83	1.42	13	0	0
14	72144829	72144968	7.27385e-10	0.23	0	0.13	0	114	126	8.12	5.18	18	0	0
14	75827362	75827425	0.00021989	0.62	0	0.24	0	13	17	0.08	0.27	12	0	0
14	91513120	91513207	2.64522e-08	0.37	0.01	0.14	0.01	65	73	0.84	2.64	18	0	0
14	91513129	91513207	5.33922e-10	0.39	0	0.14	0	61	70	0.88	2.74	17	0	0
14	91526763	91526805	0.00161645	0.43	0	0.16	0	21	18	0.75	3.25	9	0	0
14	91758197	91758358	1.49992e-10	0	0.27	0	0.05	92	176	2.18	31.42	23	0	0
14	91758198	91758358	1.01631e-10	0	0.29	0	0.05	90	167	2.09	32.82	22	0	0
14	91892349	91892415	0.000368325	0.26	0	0.14	0	46	38	0.96	1.07	11	0	0
14	92235718	92235794	5.7228e-07	0.29	0.02	0.16	0	147	63	42.73	0.42	14	0	0
15	935052	935139	7.53766e-08	0.31	0	0.1	0	36	106	2.73	1.03	14	0	0
15	4068335	4068395	0.000409105	0.3	0	0.09	0	37	36	3.11	0.25	9	0	0
15	13700050	13700199	9.9668e-08	0.25	0	0.07	0	145	74	7.23	2.58	18	0	0
15	17109425	17109628	4.23869e-12	0.22	0	0.06	0	180	154	5.26	8.73	21	0	0
15	17109425	17109687	1.19012e-11	0.21	0	0.05	0	188	156	5.02	9.61	22	0	0
15	24350430	24350612	1.68844e-09	0.2	0.02	0.04	0	195	206	3.44	21.5	23	0	0
15	24350447	24350612	4.08244e-13	0.21	0	0.04	0	189	188	3.3	18.45	22	0	0
15	25692613	25692680	0.000139614	0.24	0.02	0.04	0.01	38	101	1.98	15.35	15	0	0
15	26450223	26450398	3.63423e-13	0.26	0.01	0.01	0	160	164	6.16	7.36	30	0	0
15	27592929	27593031	2.8838e-05	0.29	0	0.1	0	41	49	1.54	1.17	12	0	0
15	28224001	28224195	2.27106e-15	0.31	0	0.11	0	96	168	0.63	9.71	36	0	0
15	31716044	31716108	0.00382029	0.3	0.02	0.05	0.01	20	41	1.11	3.21	10	0	0
15	35729719	35729849	9.98801e-05	0.2	0.01	0.02	0	40	111	1.6	0.86	16	0	0
15	47317748	47317850	0.000377276	0.24	0	0.03	0	34	51	0.59	0.91	13	0	0
15	49392713	49392752	0.0011237	0.21	0	0.02	0	33	49	2	6.47	11	0	0
15	50798050	50798171	8.09691e-08	0.38	0	0.17	0	32	76	0.3	9.01	18	0	0
15	50798050	50798173	1.91795e-06	0.32	0.01	0.17	0	38	85	1.22	9.71	19	0	0
15	58892836	58892905	3.59942e-07	0.33	0	0.23	0	100	48	2.4	12.73	13	0	0
15	60941554	60941637	0.000133022	0.43	0	0.24	0	35	23	1.36	0.08	12	0	0
15	62600696	62600778	3.37094e-06	0.27	0	0.14	0	45	73	1.94	8.26	13	0	0
15	62600696	62600780	8.69843e-06	0.23	0	0.13	0	52	76	2.68	8.11	14	0	0
15	71471652	71471728	3.41984e-06	0.28	0	0.17	0	50	63	2.81	1.31	13	0	0
15	71521703	71521772	1.67464e-06	0.23	0	0.15	0	74	78	2.78	2.03	15	0	0
15	73679772	73679888	1.23006e-09	0.28	0	0.13	0	127	89	23.55	3.21	15	0	0
15	73915827	73915920	5.68881e-09	0.24	0	0.18	0	123	99	5.43	6.56	16	0	0
15	76273199	76273277	1.64324e-06	0.25	0	0.19	0	59	74	1.27	1.9	13	0	0
15	76559762	76559938	2.02223e-09	0.23	0.01	0.15	0	101	152	10.21	16.84	15	0	0
15	76587808	76587866	4.76964e-08	0.39	0	0.24	0	76	46	0.64	0.35	15	0	0
15	77390532	77390605	2.67359e-05	0.31	0	0.23	0	26	61	0.78	1.64	15	0	0
16	519030	519170	2.54909e-06	0.2	0	0.07	0	44	127	0.69	7.61	20	0	0
16	519043	519170	1.71417e-06	0.22	0	0.07	0	40	121	0.54	8.02	19	0	0
16	1249613	1249707	3.52289e-10	0.22	0	0.11	0	99	149	6.29	3.04	25	0	0
16	1249696	1249778	2.59559e-07	0.25	0	0.22	0	36	140	4.01	1.53	21	0	0
16	4062402	4062452	0.00194918	0.24	0	0.07	0	25	41	0.22	2.82	11	0	0
16	5556800	5556846	0.000261207	0.28	0	0.06	0	18	67	0.42	1.14	13	1	0
16	18402693	18402933	0.000182489	0.4	0.05	0.22	0.17	25	59	0.81	4.64	15	0	0
16	24807146	24807228	1.8046e-07	0.21	0.01	0.1	0	109	123	12.21	12.31	15	0	0
16	27712636	27712733	3.70824e-07	0.28	0	0.18	0	96	62	3.11	2.27	15	0	0
16	30658197	30658337	1.57913e-07	0.26	0.02	0.18	0.01	140	96	10.18	0.94	18	0	0
16	33987506	33987594	5.87716e-07	0.2	0	0.12	0	144	84	7.47	0.47	16	0	0
16	39697332	39697422	0.000620012	0.21	0	0.03	0	33	56	1.3	0.79	12	0	0
16	40521476	40521528	3.75708e-05	0.21	0	0.07	0	47	75	4.27	4.43	15	0	0
16	40574894	40574963	2.06458e-07	0.28	0	0.06	0	76	73	0.76	2.47	17	0	0
16	40574896	40574963	1.63092e-07	0.3	0	0.06	0	70	70	0.65	2.52	16	0	0
16	41957519	41957616	4.40292e-05	0.31	0.02	0.09	0	65	51	1.66	0.56	16	0	0
16	43377428	43377519	9.3028e-08	0.4	0	0.2	0	25	82	0.39	5.65	17	0	0
16	43592075	43592357	6.33193e-13	0.24	0	0.19	0	93	254	3.7	7.29	32	0	0
16	44891220	44891301	0.000263484	0.21	0	0.05	0	28	75	0.64	3.86	13	0	0
16	47265500	47265573	0.000633646	0.25	0	0	0	44	38	0.8	1.27	11	0	0
16	47265573	47265643	2.2914e-05	0.25	0	0.14	0	61	60	4.13	2.14	17	0	0
16	47265707	47265738	0.00173482	0.25	0	0.12	0	20	46	0.44	0.61	9	0	0
16	47304506	47304580	0.000113693	0.23	0	0.06	0	26	83	0.59	1.76	14	0	0
16	47885273	47885342	0.000391316	0.2	0	0.27	0	30	74	2.45	4.15	12	0	0
16	47901894	47901920	0.0123839	0.55	0	0.17	0	11	11	0.27	0.55	8	0	0
16	48101927	48102003	3.60806e-06	0.35	0	0.24	0	40	48	2.08	5.4	13	0	0
16	48108596	48108641	5.41794e-05	0.23	0	0.03	0	26	97	1.05	3.3	14	0	0
16	48108633	48108755	1.01072e-05	0.21	0.01	0.03	0	42	134	1.4	2.61	19	0	0
16	48108852	48108925	0.000137923	0.4	0	0.24	0	15	42	0.31	0.53	13	0	0
16	48546316	48546393	2.33715e-05	0.25	0	0.07	0	75	50	8.96	0.27	11	0	0
16	48591137	48591187	0.0011599	0.55	0	0.14	0	33	11	0.5	0.19	9	0	0
16	48782833	48782905	0.00334257	0.26	0	0.05	0	19	36	0.77	6.93	10	0	0
16	48785774	48785845	1.49792e-05	0.52	0	0.24	0	31	23	0.33	0.53	16	0	0
16	48785823	48785913	0.000373238	0.3	0	0.11	0	33	34	0.44	0.42	13	0	0
16	48835847	48835914	0.000469256	0.3	0	0.06	0	20	45	0.42	3.3	12	0	0
16	48845561	48845615	0.000490247	0.24	0	0.06	0	21	68	0.42	1.86	13	0	0
16	48862529	48862584	0.000597235	0.29	0	0.11	0	21	45	0.49	1.29	11	0	0
16	49073101	49073220	8.52346e-06	0.31	0	0.17	0	29	66	0.99	3.6	14	0	0
16	50073836	50073934	0.000120555	0.22	0	0.02	0	50	57	1.34	3.46	14	0	0
16	55612990	55613157	1.08276e-06	0.24	0	0.12	0	122	66	11.59	2.15	19	0	0
16	58142042	58142256	4.8695e-18	0.43	0	0.17	0	140	104	3.7	1.82	27	0	0
16	58564035	58564116	4.81438e-05	0.2	0	0.09	0	104	58	2.42	17.97	12	0	0
16	60136883	60136939	0.000336519	0.75	0	0.2	0	12	12	0	0	12	0	0
16	60136883	60136945	0.000457666	0.69	0	0.23	0	13	13	0	0	13	0	0
16	60136885	60136945	0.000336519	0.75	0	0.2	0	12	12	0	0	12	0	0
16	60480994	60481083	1.4093e-05	0.24	0.01	0.04	0	71	79	1.94	4.24	13	0	0
16	60547761	60547810	1.65465e-06	0.43	0	0.26	0	28	45	0.15	1.72	14	0	0
16	68358120	68358224	2.92617e-08	0.21	0	0.06	0	126	102	1.3	2.53	21	0	0
16	71412679	71412750	0.00147006	0.22	0	0.11	0	27	48	1.87	2.65	11	0	0
16	72480303	72480385	4.20657e-06	0.22	0	0.19	0	63	80	4.81	3.97	13	0	0
16	72514955	72515046	9.89195e-05	0.26	0	0.06	0	39	52	2.64	1.14	14	0	0
16	73319548	73319679	7.83683e-09	0.03	0.23	0.01	0.05	155	236	1.61	34.61	17	0	0
16	74724323	74724395	3.83587e-08	0.39	0	0.22	0	57	56	0.6	0.64	15	0	0
16	76819714	76819764	0.00158076	0.21	0	0.05	0	29	51	1.94	2	9	0	0
16	77139609	77139717	1.5327e-07	0.28	0	0.16	0	72	74	4.03	4.07	15	0	0
16	77182230	77182278	1.40108e-09	0.39	0	0.17	0	103	55	14.91	1.53	13	0	0
16	77182230	77182293	1.78505e-09	0.35	0	0.16	0	113	62	15.12	1.7	15	0	0
16	77182230	77182300	3.4435e-09	0.31	0	0.14	0	130	70	14.18	2.22	18	0	0
16	77299303	77299393	1.85582e-09	0.28	0	0.14	0	108	89	4.12	10.12	19	0	0
17	5954289	5954471	1.35804e-07	0.31	0	0.17	0	99	56	24.59	7.9	13	0	0
17	6081262	6081327	0.000156839	0.29	0	0.15	0	58	37	0.42	3.05	11	0	0
17	29290807	29290850	0.000423925	0.21	0	0.25	0	29	70	3.25	18.25	11	0	0
17	35832809	35832902	3.02103e-08	0.3	0	0.18	0	97	68	14.94	4.53	13	0	0
17	44615460	44615555	9.10785e-08	0.28	0	0.17	0	134	67	16.11	0.49	14	0	0
17	45603172	45603218	0.0044876	0.21	0	0	0	34	36	0.81	4.48	7	0	0
17	47650326	47650403	0.00124946	0.23	0	0.05	0	30	43	1.02	9.69	11	0	0
17	50969910	50970043	6.70342e-14	0.37	0	0.22	0	215	83	41.79	35.61	14	0	0
17	51018819	51018977	3.94572e-08	0.23	0	0.16	0	91	101	9.03	7.03	16	0	0
17	53236127	53236186	0.000664643	0.21	0	0.03	0	34	57	1.69	1.16	11	0	0
17	53292221	53292315	2.57757e-07	0.33	0.02	0.22	0	99	60	2.78	9.64	17	0	0
17	53304077	53304303	4.44583e-09	0.23	0	0.13	0	126	106	6.38	14.19	17	0	0
17	53467455	53467544	7.27879e-05	0.24	0.01	0.05	0	29	107	1.92	4.71	14	0	0
17	54054532	54054659	5.81779e-07	0.21	0	0.14	0	112	85	6.42	36.63	12	0	0
17	54479006	54479055	0.00490244	0.25	0	0.04	0	20	34	1.14	7.93	8	0	0
17	55692683	55692824	1.89419e-09	0	0.29	0	0.11	85	95	0.83	0.92	25	0	0
17	57570983	57571020	0.000252113	0.29	0	0.08	0	42	37	2.76	3.05	11	0	0
17	65256168	65256275	0.000408363	0.2	0.01	0.02	0	30	108	1.82	3.91	14	0	0
17	65632072	65632166	2.02233e-13	0.21	0.01	0.15	0	303	208	8.38	18.73	18	0	0
17	65700752	65700837	3.82802e-06	0.33	0.01	0.2	0	27	93	0.63	0.64	17	1	0
17	66912396	66912490	0.0018489	0.33	0	0.1	0	21	26	0.69	0.25	11	0	0
17	68062496	68062667	4.615e-08	0.21	0.01	0.04	0	145	117	2.67	1.31	25	0	0
17	68062498	68062667	3.39297e-09	0.22	0	0.04	0	140	113	2.75	1.35	24	0	0
17	68504854	68504980	0.000986178	0.04	0.28	0.01	0.05	51	53	0.4	1.7	15	0	0
17	68504856	68504980	0.000396675	0.02	0.28	0	0.05	48	50	0.42	1.8	14	0	0
17	68762683	68762763	0.000420021	0.25	0.02	0.07	0	53	54	2.36	0.29	11	0	0
17	68831135	68831201	0.000144218	0.2	0	0.03	0	35	81	0.08	8.39	12	0	0
17	68866716	68866798	5.04087e-05	0.32	0	0.12	0	37	40	0.63	1.52	12	0	0
17	68951762	68951828	0.000840417	0.32	0	0.07	0	22	33	0.33	1.84	12	0	0
17	69039123	69039307	4.5218e-05	0.24	0.01	0.06	0.01	76	67	1.78	1.7	15	0	0
17	69170634	69170755	3.93503e-08	0.28	0	0.15	0	153	67	12.83	0.71	19	0	0
17	69872225	69872302	3.05009e-07	0.34	0.02	0.26	0.01	53	87	1.84	5.31	15	0	0
17	70572351	70572407	4.38239e-06	0.29	0	0.19	0	65	52	7.36	1.15	12	0	0
17	70648619	70648655	0.000485531	0.21	0	0.07	0	24	79	0	2.63	12	0	0
17	70657253	70657339	3.17884e-11	0.34	0.01	0.14	0	80	115	8.07	11.87	14	0	0
17	70707141	70707292	2.78843e-11	0.23	0	0.15	0	141	141	4.9	6.2	24	0	0
17	70803872	70803918	1.08179e-06	0.27	0	0.16	0	63	68	2.39	0.61	12	0	0
17	70817854	70817934	1.7248e-07	0.31	0	0.23	0	90	57	0.25	6.4	16	0	0
17	70901651	70901711	5.77819e-05	0.33	0	0.24	0	15	78	0	0.6	15	0	0
17	70901690	70901813	1.41339e-06	0.44	0	0.26	0	16	75	0	3.16	16	0	0
17	70901690	70901816	2.05286e-06	0.41	0	0.26	0	17	76	0	3.76	17	0	0
17	70973077	70973208	4.58606e-09	0.21	0.01	0.14	0	171	132	3.78	5.94	19	0	0
17	71395460	71395527	1.72958e-05	0.46	0	0.27	0	26	30	0.52	1.91	12	0	0
17	71458735	71458813	1.46696e-06	0.33	0	0.21	0	57	49	2.39	1.54	12	0	0
17	71467406	71467510	1.89317e-05	0.5	0.07	0.17	0.17	24	69	1.11	7.97	15	0	0
17	71467475	71467604	9.49066e-10	0.34	0	0.26	0	35	136	0.68	1.58	27	0	0
18	857850	857859	0.0229585	0.23	0	0	0	26	24	0.27	1.2	6	0	0
18	5065900	5066027	4.49944e-14	0.51	0.03	0.24	0.02	74	97	13.37	4.85	17	0	0
18	5142758	5142876	3.87698e-06	0.25	0	0.17	0	84	63	5.85	3.81	14	0	0
18	5142758	5142878	5.08249e-06	0.23	0	0.16	0	90	64	5.43	4.35	15	0	0
18	5334352	5334441	6.03616e-06	0.23	0	0.2	0	82	66	3.58	6.92	16	0	0
18	5769661	5769811	2.83121e-07	0.22	0	0.03	0	55	124	0.88	6.15	19	0	0
18	6020440	6020611	6.49379e-10	0.27	0	0.17	0	143	90	9.87	17.8	14	0	0
18	7437407	7437494	2.0031e-06	0.34	0	0.23	0	35	58	0.9	2.1	13	0	0
18	7635243	7635447	3.84794e-14	0.31	0.01	0.08	0	94	177	3.09	2.9	32	0	0
18	9487948	9488030	2.74623e-08	0.34	0.04	0.17	0	170	79	19.98	25.48	14	0	0
18	9695975	9696084	1.68056e-06	0.43	0.03	0.09	0.02	37	59	1	0.33	18	0	0
18	10401053	10401112	1.39454e-05	0.21	0	0.08	0	57	79	1.36	7.36	11	0	0
18	11115933	11116017	1.191e-07	0.22	0	0.19	0	79	110	2.24	1.39	17	0	0
18	11662762	11662856	3.02222e-06	0	0.29	0	0.04	55	73	0.19	9.22	17	0	0
18	11662848	11662891	9.53454e-05	0.03	0.35	0.01	0.09	39	55	0	2.19	13	0	0
18	12097789	12097941	3.1921e-09	0.22	0	0.15	0	178	105	8.46	2.2	21	0	0
18	12714133	12714195	3.1492e-07	0.35	0	0.23	0	72	50	0.31	3.38	15	0	0
18	12975641	12975676	1.83128e-05	0.21	0.01	0.09	0	90	84	4.08	1.44	13	0	0
18	13089209	13089456	1.88742e-10	0.33	0.02	0.19	0	106	108	10.69	5.74	17	0	0
18	13241903	13241949	2.8156e-05	0.46	0	0.11	0	26	28	0.29	2.46	14	0	0
18	13534685	13534731	0.00341483	0.29	0	0.08	0	21	29	0.5	7.69	9	0	0
18	13644478	13644574	4.11469e-07	0.23	0	0.05	0	73	89	0.56	3.63	20	0	0
18	13645266	13645361	0.00119334	0.29	0	0.05	0	35	30	3.16	4.42	11	0	0
18	13722435	13722544	6.02037e-05	0.24	0	0.05	0	34	72	0.42	3.36	14	0	0
18	16307135	16307222	5.11242e-08	0.21	0.01	0.17	0	127	127	9.45	11.34	19	0	0
18	23723845	23723909	0.00110777	0.27	0	0.09	0	66	28	0	3.27	11	0	0
18	24548775	24548843	0.00791971	0	0.2	0	0.02	34	30	0.5	0.21	8	0	0
18	25013267	25013389	1.90041e-09	0.22	0.01	0.01	0	112	173	2.37	1.78	28	0	0
18	25015496	25015825	1.21491e-31	0.34	0.01	0.04	0.01	158	507	0.71	5.01	63	0	0
18	25015496	25015827	1.60391e-30	0.34	0.01	0.04	0.01	161	513	0.7	5	64	0	0
18	25156534	25156621	0.000226559	0.2	0	0.02	0	45	63	2.77	5.81	13	0	0
18	32697415	32697538	9.02252e-08	0	0.25	0	0.07	80	114	2.74	5.8	20	0	0
18	34105810	34105892	1.13375e-09	0.38	0.01	0.14	0.01	78	77	1.61	2.53	21	0	0
18	34105810	34105904	1.85654e-09	0.36	0.01	0.14	0.01	83	79	1.61	2.54	22	0	0
18	34325531	34325663	6.44167e-11	0.22	0	0.02	0	121	149	8.15	9.48	29	1	0
18	34489290	34489354	2.68368e-06	0.26	0	0.11	0	47	79	5.53	3.66	16	0	0
18	34489290	34489356	3.47864e-06	0.24	0	0.11	0	50	82	5.18	3.65	17	0	0
18	34691533	34691655	7.44707e-11	0.27	0.01	0.07	0	90	178	2.83	7.19	25	0	0
18	34691535	34691655	7.85532e-12	0.28	0.01	0.07	0	87	171	2.94	7.51	24	0	0
18	34709730	34709890	5.28508e-14	0.32	0.01	0.05	0	117	140	5.27	11.6	32	0	0
18	34911779	34911855	0.00037067	0.28	0.02	0.04	0	47	48	7.17	1.82	12	0	0
18	37238245	37238347	6.12887e-07	0.28	0	0.18	0	90	61	6.73	4.25	14	0	0
18	39379410	39379464	0.00184358	0.33	0	0.07	0	36	24	0.49	2.04	10	0	0
18	42444277	42444410	1.98035e-07	0.21	0	0.12	0	178	82	16.47	6.01	19	0	0
18	42517488	42517554	1.32147e-05	0.23	0	0.08	0	92	61	12.91	9.56	13	0	0
18	42899772	42899855	6.74064e-07	0.29	0	0.02	0	51	69	0.68	3.84	20	0	0
18	42899849	42899913	0.000561938	0.3	0	0.05	0	23	38	1.09	2.27	11	0	0
18	44032845	44032879	0.000755673	0.3	0.05	0.08	0.02	33	66	1.84	1.91	12	0	0
18	47396331	47396455	5.84153e-05	0.43	0	0.23	0	37	25	0.64	1.91	13	0	0
18	47617138	47617216	6.7779e-07	0.33	0	0.13	0	58	56	5.77	4.73	13	0	0
18	47952987	47953108	1.50321e-07	0.2	0	0.17	0	115	102	9.43	14.59	18	0	0
18	48467764	48467792	5.20572e-05	0.65	0.04	0.22	0.01	17	23	0.12	0.41	8	0	0
18	49586800	49586888	5.23559e-06	0.23	0.01	0.22	0	73	88	5.72	19.76	14	0	0
18	49770702	49770778	0.000265492	0.24	0.02	0.02	0	45	62	2.94	11.36	13	1	0
18	50737960	50738032	3.12062e-05	0.31	0.02	0.12	0	72	50	6.73	8.33	12	0	0
18	51230384	51230454	5.91751e-05	0.26	0	0.25	0	23	83	0.81	1.54	12	0	0
18	52798790	52798847	9.85014e-07	0.38	0	0.2	0	52	43	3.15	0.81	12	0	0
18	52798790	52798854	6.53645e-07	0.34	0	0.18	0	59	51	3.72	0.86	14	0	0
18	52879600	52879729	8.57765e-11	0.46	0	0.26	0	35	88	0.31	1.53	29	0	0
18	52887490	52887545	0.00200351	0	0.21	0	0.04	48	29	1.65	0.45	11	0	0
18	54115027	54115078	2.35612e-06	0.32	0.01	0.23	0	47	71	7.76	21.44	13	0	0
18	54121476	54121546	5.70447e-09	0.24	0.01	0.18	0	133	116	1.11	1.88	19	0	0
18	54380311	54380409	0.00456108	0.21	0	0.1	0	28	37	1.61	2.11	9	0	0
18	57278848	57278922	1.05039e-05	0.25	0	0.13	0	151	50	40.45	16.52	12	0	0
18	57371352	57371528	6.92926e-07	0.21	0	0.1	0	72	102	10.1	32.97	13	0	0
18	58021258	58021313	0.00203344	0.25	0	0.06	0	20	44	0.44	9.61	9	0	0
18	58055795	58055850	1.12424e-05	0.4	0	0.25	0	25	43	0.18	1.15	14	0	0
18	58252098	58252170	0.000530195	0.22	0	0.09	0	32	56	1.96	9.38	10	0	0
18	58350840	58350907	0.000592674	0.31	0.02	0.05	0.01	32	43	0.6	2.06	13	0	0
18	58350844	58350907	0.000176719	0.31	0	0.05	0	29	40	0.63	2.24	12	0	0
18	58994008	58994102	2.56575e-07	0.2	0	0.15	0	169	88	3.86	17.73	16	0	0
18	59496692	59496807	2.55612e-06	0.27	0.02	0.19	0.02	82	91	4.53	24.49	17	0	0
18	59714331	59714436	4.38159e-06	0.22	0	0.08	0	180	59	67.45	30.27	12	0	0
18	59791942	59792068	1.33689e-06	0.29	0.01	0.06	0	51	83	1.75	6.36	17	1	0
18	59792066	59792124	3.46923e-05	0.31	0.02	0.14	0	39	61	0.69	10.21	15	0	0
18	59792121	59792325	7.27118e-12	0.24	0.01	0.04	0	123	183	2.59	16.4	32	0	0
18	59792122	59792325	6.34285e-12	0.24	0.01	0.04	0	121	181	2.56	16.47	31	0	0
18	60734128	60734306	2.52195e-16	0.39	0	0.03	0	150	101	4.38	1.62	33	0	0
18	60734128	60734308	3.10422e-16	0.38	0	0.03	0	154	104	4.26	1.57	34	0	0
18	61050720	61050888	1.41937e-09	0.38	0.01	0.21	0	37	125	2.71	6.84	14	0	0
19	5090151	5090252	4.77094e-08	0.22	0	0.18	0	79	120	0.81	6.45	19	0	0
19	6364920	6365108	5.28607e-10	0.23	0.01	0.14	0	167	129	6.13	8.58	20	0	0
19	7776722	7776808	6.77033e-06	0.44	0	0.24	0	36	31	2.18	1.54	12	0	0
19	7819126	7819170	0.000279251	0.38	0	0.19	0	47	23	0.23	2.23	10	0	0
19	7906632	7906687	5.68033e-05	0.01	0.35	0.01	0.17	73	20	4.18	0.57	14	0	0
19	8761851	8761916	0.000420084	0	0.2	0	0.02	65	35	2.89	5.56	11	0	0
19	8761916	8762019	2.49473e-08	0	0.26	0	0.05	148	43	2.35	0.66	23	0	0
19	11050099	11050179	0.000576014	0.22	0	0.03	0	32	55	1.33	10.45	12	0	0
19	11746870	11746918	2.71327e-05	0.27	0	0.16	0	48	52	2.42	2.84	14	0	0
19	11746872	11746918	1.14291e-05	0.31	0	0.17	0	42	50	2.03	2.81	13	0	0
19	12504457	12504496	0.000587243	0.25	0.01	0.07	0	24	78	0	6.82	12	0	0
19	12504457	12504498	0.00070066	0.23	0.01	0.07	0	26	82	0	6.73	13	0	0
19	13661943	13662016	5.16028e-09	0.26	0.01	0.17	0	146	104	11.36	9.17	13	0	0
19	14270498	14270625	0.000111698	0.26	0	0.19	0	31	58	3.72	0.52	12	0	0
19	18262187	18262234	0.00018061	0.23	0	0.04	0	69	45	2.82	1.89	11	0	0
19	20165535	20165643	2.98241e-05	0.28	0	0.08	0	98	42	9.54	1.54	14	0	0
19	22140335	22140403	0.00173888	0.22	0	0.03	0	27	46	0.23	0.27	10	0	0
19	22607558	22607626	0.000149678	0.23	0	0.1	0	111	45	5.13	0.16	16	0	0
19	23683736	23683808	7.92038e-06	0.2	0	0.07	0	84	77	6.73	4.3	16	0	0
19	24967465	24967571	1.22369e-08	0.26	0	0.21	0	133	80	1.55	8.95	15	0	0
19	26451288	26451352	2.92537e-07	0.29	0	0.19	0	91	62	1.04	0.73	14	0	0
19	27695484	27695617	1.28388e-06	0.26	0.01	0.03	0	81	82	11.32	2.45	19	0	0
19	30510269	30510314	7.05364e-07	0.38	0	0.24	0	64	42	1.52	0.27	12	0	0
19	31285607	31285692	0.000617793	0.21	0.02	0.06	0	47	66	8.82	2.2	11	0	0
19	33278342	33278396	2.48831e-05	0.34	0	0.21	0	65	34	0.25	3.03	14	0	0
19	33278342	33278398	5.94685e-05	0.31	0	0.2	0	70	35	0.24	2.95	15	0	0
19	33515527	33515668	1.23518e-06	0.29	0.02	0.06	0.01	59	96	3.27	6.15	22	0	0
19	33515531	33515668	5.09892e-07	0.31	0.02	0.06	0.01	54	94	3.16	6.16	21	0	0
19	33533488	33533534	0.000106504	0.5	0	0.27	0	14	29	0.15	2.27	12	0	0
19	33566214	33566267	6.12379e-09	0.24	0	0.16	0	127	102	12.38	1.91	14	0	0
19	33920706	33920780	4.98698e-05	0.22	0	0.05	0	54	62	1.26	0.55	15	0	0
19	33920780	33920842	0.00101295	0.2	0	0.02	0	60	48	4.55	0.55	12	0	0
19	33987644	33987703	4.23642e-06	0.33	0	0.05	0	39	52	0.15	0.22	18	0	0
19	34128943	34129024	6.94966e-05	0.5	0	0.27	0	22	23	0.23	0.53	13	0	0
19	34144137	34144211	0.00039932	0.32	0	0.19	0	19	44	2.22	0.8	11	0	0
19	34144213	34144320	0.000122166	0.36	0.03	0.21	0.01	22	69	0.88	0.99	14	0	0
19	34144213	34144322	0.000238124	0.31	0.03	0.21	0.01	26	75	1.21	1	15	0	0
19	34144215	34144322	3.34965e-05	0.35	0.01	0.21	0	23	71	1.17	0.99	14	0	0
19	35166987	35167057	0.00148465	0.2	0	0.06	0	35	49	2.96	0.87	11	0	0
19	35446080	35446215	4.50413e-08	0.26	0	0.16	0	112	78	13.21	15.1	19	0	0
19	37726249	37726298	0.000568217	0.25	0	0.05	0	20	62	1.36	10.45	11	0	0
19	38228315	38228431	2.20925e-07	0.25	0	0.09	0	110	73	0.89	8.6	17	0	0
19	38349823	38349879	0.000985058	0.22	0	0.25	0	27	53	2.07	8.76	11	0	0
19	38520837	38520917	0.000573012	0.33	0	0.11	0	21	34	0.39	0.33	12	0	0
19	39207963	39208017	0.000366435	0	0.25	0	0.06	40	48	0.65	0.45	11	0	0
19	39564852	39564944	0.000189902	0.33	0	0.1	0	24	39	1.09	3.66	12	0	0
19	39564852	39564946	0.000474755	0.36	0.03	0.13	0.08	25	40	1.08	3.74	13	0	0
19	40499560	40499657	1.09363e-05	0.27	0.01	0.26	0	33	101	2.18	8.93	17	0	0
19	40499560	40499659	2.79584e-05	0.24	0.01	0.26	0	38	103	2.58	9.27	18	0	0
19	40499562	40499659	1.90976e-05	0.27	0.01	0.26	0	33	93	2.18	8.64	17	0	0
19	41081166	41081226	0.00079341	0.21	0.01	0.1	0.01	38	72	1.07	7.27	11	0	0
19	41318930	41319021	2.40338e-08	0.36	0	0.09	0	45	74	0.72	2.01	20	0	0
19	41459035	41459117	9.65582e-06	0.29	0.02	0.15	0	63	64	1.17	0.35	15	0	0
19	41612319	41612388	3.54939e-05	0.38	0.02	0.08	0	32	48	2.37	0.57	14	1	0
19	43419960	43420112	1.85289e-05	0.22	0	0.05	0	37	97	0.5	28.46	16	0	0
19	43968356	43968444	6.17584e-10	0.36	0	0.16	0	61	81	3.63	4.89	20	0	0
19	43968441	43968520	4.67388e-06	0.28	0	0.15	0	90	50	4.52	0.65	16	0	0
19	46916823	46916907	1.84155e-05	0.44	0	0.27	0	16	48	0.07	2.03	15	0	0
19	46917014	46917065	0.000753076	0.26	0.03	0.03	0.02	54	59	3.82	10.8	14	0	0
19	47383391	47383491	1.91405e-05	0.3	0	0.18	0	20	89	0.26	1.02	14	0	0
19	49003519	49003581	6.57075e-06	0.31	0	0.26	0	26	77	1.36	2.42	14	0	0
19	49620143	49620286	1.04365e-10	0.23	0	0.06	0	60	222	0.14	13.14	30	0	0
19	49620143	49620309	1.17182e-10	0.23	0	0.06	0	62	228	0.13	12.77	31	0	0
19	49809819	49809882	0.000402768	0.27	0	0.05	0	22	52	1.06	2.61	12	0	0
19	50055635	50055701	1.76841e-05	0.39	0	0.24	0	18	56	0.25	1.07	16	0	0
19	50055638	50055701	1.62232e-05	0.41	0	0.25	0	17	53	0.27	1.12	15	0	0
19	50726894	50726999	0.000216821	0.8	0.2	0.1	0.27	15	30	0.31	1.9	13	0	0
19	50739830	50739962	3.2423e-08	0.25	0	0.19	0	106	89	5.69	13.82	17	0	0
19	51210614	51210717	1.81023e-06	0.21	0.01	0.18	0	103	103	5.17	5.63	14	0	0
19	51613678	51613772	0.000358529	0.29	0	0.11	0	17	58	0.67	1.82	11	0	0
19	52207548	52207662	7.81686e-10	0.34	0	0.19	0	125	65	9.7	1.78	18	0	0
19	52530672	52530704	0.0020243	0.22	0	0.04	0	46	36	0.36	1.75	9	0	0
19	52622200	52622262	0.00517666	0.41	0	0.08	0	22	15	0.4	0.28	10	0	0
19	52819770	52819822	5.40114e-05	0.26	0	0.15	0	73	44	0.26	3.42	13	0	0
19	53125515	53125566	0.000939792	0.25	0	0.13	0	24	47	0.49	3.57	10	0	0
19	54687151	54687294	2.53077e-13	0.32	0	0.06	0	92	133	3.54	4.51	26	0	0
19	55398598	55398665	0.000147709	0	0.29	0	0.27	49	28	1.5	1.41	15	0	0
19	55398603	55398665	9.94954e-05	0	0.33	0	0.26	44	24	1.36	1.14	14	0	0
19	55472127	55472193	0.000729259	0.2	0	0.04	0	30	64	1.18	4.24	12	0	0
19	55584141	55584281	6.88903e-05	0.34	0	0.25	0	29	39	1.65	9.47	11	0	0
19	55726581	55726744	1.26702e-20	0.28	0.01	0.05	0	304	226	16.48	9.11	39	0	0
19	55877186	55877255	1.73453e-06	0.33	0.03	0.21	0	60	74	2	4.34	18	0	0
19	55965163	55965200	0.00112278	0.25	0	0.07	0	24	45	0	9.11	12	0	0
19	56535147	56535175	0.000583572	0	0.25	0	0.11	41	36	0.42	1.42	11	0	0
19	56799451	56799557	3.47614e-09	0.26	0	0.17	0	119	91	5.1	3	20	0	0
19	56799451	56799559	5.98858e-07	0.24	0.02	0.16	0	127	100	5.05	3.79	21	0	0
19	58473203	58473389	9.71556e-08	0.23	0	0.16	0	79	102	1.92	1.36	19	0	0
19	58473244	58473389	6.50353e-06	0.25	0	0.18	0	55	65	0.81	1.72	12	0	0
19	59771801	59771951	2.24096e-06	0.32	0	0.22	0	44	57	5.23	8.11	19	0	0
19	59771814	59771951	1.89016e-06	0.33	0	0.21	0	42	55	5.64	8.57	17	0	0
19	59776010	59776160	2.52345e-06	0.21	0.02	0.04	0	86	125	5.48	15.46	20	0	0
19	60088225	60088375	1.10147e-10	0.25	0.01	0.17	0	178	127	26.66	45.55	21	0	0
19	60641173	60641248	1.85357e-06	0.33	0.05	0.25	0.07	72	87	2.13	31.41	14	0	0
19	60784483	60784536	0.000625879	0.21	0	0.06	0	24	74	0.16	6.02	11	0	0
19	60947335	60947448	8.91748e-07	0.23	0	0.1	0	166	66	4.5	12.54	15	0	0
19	61403858	61403958	5.48388e-11	0.24	0	0.17	0	203	111	4.57	20.74	18	0	0
19	61904618	61904704	6.43474e-07	0.2	0	0.15	0	120	91	3.06	10.49	17	0	0
1	2458104	2458179	0.000289545	0.21	0	0.07	0	85	48	5.42	0.45	11	0	0
1	17432644	17432724	4.43657e-07	0.22	0	0.13	0	147	74	12.58	2.53	14	0	0
1	19654904	19654976	1.29227e-06	0.2	0	0.16	0	144	79	11.14	18.55	14	0	0
1	39094328	39094438	1.35828e-05	0.2	0.01	0.08	0	74	98	2.37	9.85	14	0	0
1	39643116	39643335	2.77291e-12	0.21	0.01	0.12	0	303	166	80.26	3.12	18	0	0
1	42146389	42146438	0.000779499	0.21	0.02	0.03	0	73	61	8.85	1.07	11	0	0
1	45514143	45514322	6.39145e-17	0	0.33	0	0.06	137	153	3.08	14.67	26	0	0
1	52889468	52889598	6.9233e-07	0.26	0	0.16	0	98	67	6.92	2.64	14	0	0
1	54553591	54553705	2.20607e-07	0.26	0	0.03	0	53	92	1	6.69	18	0	0
1	54553591	54553711	3.21494e-07	0.25	0	0.03	0	57	96	1	6.39	19	0	0
1	55519367	55519415	0.000313787	0.21	0.02	0.05	0	84	60	20.94	2.42	13	0	0
1	60828605	60828782	3.89419e-11	0.2	0	0.13	0	318	130	66	42.77	18	0	0
1	65768394	65768588	5.23373e-25	0.29	0	0.07	0	216	298	18.44	48.41	38	0	0
1	65783572	65783681	2.45484e-07	0.27	0	0.16	0	141	63	22.38	6.12	14	0	0
1	67116261	67116351	0.00104811	0.22	0	0.11	0	40	41	2.25	3.22	11	0	0
1	71275064	71275201	8.5508e-08	0.32	0	0.18	0	93	57	12.86	0.07	14	0	0
1	71903416	71903619	1.03838e-05	0.21	0	0.12	0	38	110	1.4	1.87	18	0	0
1	73935048	73935272	5.89879e-11	0.24	0.01	0.05	0	100	177	2.96	5.95	23	0	0
1	77474025	77474186	3.91848e-05	0.21	0	0.07	0	29	117	0.84	20.55	14	0	0
1	77474062	77474212	0.000107577	0.23	0.01	0.07	0	26	122	0.13	17.45	14	0	0
1	79333529	79333666	1.60811e-08	0.29	0	0.04	0	66	89	1.59	3.26	24	0	0
1	89307843	89307931	1.48031e-08	0.2	0	0.16	0	202	102	5.72	9.45	16	0	0
1	89472916	89473077	5.70808e-10	0.26	0.02	0.16	0	181	124	97.08	34.94	13	0	0
1	92343713	92343761	0.000270262	0.33	0	0.21	0	27	34	1.67	2.89	11	0	0
1	93424829	93424898	6.11036e-05	0.3	0.03	0.22	0.03	37	77	1.83	3.63	16	0	0
1	93424832	93424898	4.60788e-05	0.26	0	0.25	0	31	68	1.87	3.82	14	0	0
1	93474596	93474689	8.0921e-05	0.41	0.02	0.27	0.07	22	46	0.55	1.92	15	0	0
1	95134353	95134425	6.23575e-05	0	0.21	0	0.06	81	38	2.02	2.33	12	0	0
1	97097611	97097861	3.69505e-09	0.2	0.01	0.03	0	168	167	9.13	2.38	23	0	0
1	97481450	97481555	0.000167596	0.42	0	0.26	0	19	30	1.27	2.73	13	0	0
1	100196083	100196135	0.000506844	0.21	0	0.03	0	76	43	4.89	0.09	11	0	0
1	104206875	104207045	1.41893e-15	0.2	0	0.03	0	195	283	11.38	3.49	32	0	0
1	137850853	137850945	0.000247605	0.33	0	0.14	0	18	46	0.22	2.53	14	0	0
1	140444026	140444084	0.00197596	0.2	0	0.03	0	30	50	0.22	0.27	11	0	0
1	140749280	140749347	7.43205e-06	0.21	0.02	0.02	0	99	108	7.03	5.62	17	0	0
1	140749341	140749464	2.51522e-11	0.57	0.06	0.1	0.13	53	86	3.56	6.29	21	0	0
1	140749341	140749468	4.50662e-11	0.55	0.06	0.13	0.12	55	88	3.43	6.51	23	0	0
1	140831210	140831292	8.03001e-08	0.46	0	0.22	0	61	38	4.4	1.45	14	0	0
1	141612327	141612379	0.0015308	0.23	0	0.04	0	30	41	0.42	1.02	11	0	0
1	142059866	142059976	3.06599e-09	0.7	0	0.15	0	23	35	0.18	0.25	19	0	0
1	142059866	142059978	1.44973e-08	0.62	0	0.17	0	26	37	0.33	0.24	20	0	0
1	142065890	142065984	1.61047e-06	0.21	0	0.02	0	70	90	8.58	2	18	1	0
1	142181602	142181634	0.00318894	0.21	0	0.07	0	19	56	0.11	20.19	9	0	0
1	142181652	142181727	0.00156291	0.24	0	0.12	0	21	50	0.5	27.53	9	0	0
1	143483715	143483835	3.59213e-08	0.23	0	0.09	0	47	157	0.04	16.95	24	0	0
1	143738922	143739034	3.74841e-10	0.33	0	0.16	0	121	74	9.36	1.65	19	0	0
1	143738922	143739038	1.233e-08	0.31	0.01	0.15	0	129	78	9	1.57	20	0	0
1	144647207	144647375	4.15396e-08	0.26	0.02	0.15	0	180	99	19.29	10.97	15	0	0
1	147797778	147797864	0.00140777	0.26	0	0.06	0	19	46	0.61	2.61	9	0	0
1	149496115	149496220	7.6977e-05	0.21	0	0.07	0	38	78	1.91	13.49	14	0	0
1	150901706	150901824	2.11212e-05	0.36	0	0.24	0	28	45	1.67	0.83	16	0	0
1	150998724	150998808	5.62033e-05	0.31	0.04	0.19	0.01	52	75	1.6	1.94	14	0	0
1	151429192	151429260	1.68677e-06	0.29	0.01	0.2	0	69	72	0.97	1.17	15	0	0
1	151486505	151486583	1.66273e-05	0.24	0.02	0.06	0	124	65	13.77	2.67	13	0	0
1	151486575	151486665	2.05033e-06	0.26	0	0.07	0	114	57	13.69	3.46	15	0	0
1	151510349	151510426	4.9763e-09	0.29	0	0.21	0	123	74	4.49	15.65	19	0	0
1	154385833	154385940	5.3883e-09	0.32	0.01	0.22	0	74	92	4.24	2.51	17	0	0
20	59677	59863	1.96206e-07	0.25	0.02	0.07	0.02	102	129	7.43	11.03	21	0	0
20	2727029	2727058	0.00708314	0.26	0	0.03	0	31	24	5.62	0.62	7	0	0
20	3526861	3527007	1.16703e-06	0.26	0.01	0.18	0	82	84	1.67	6.62	14	0	0
20	4498529	4498623	8.11119e-05	0.37	0	0.25	0	19	45	0.27	3.44	13	0	0
20	4706926	4707010	3.36924e-08	0.24	0	0.13	0	86	96	4.92	2.67	16	0	0
20	5308842	5308969	3.32828e-08	0.21	0	0.15	0	117	104	12.67	40.67	13	0	0
20	9234637	9234765	1.58678e-08	0.28	0.02	0.15	0	168	94	47.17	10.07	15	0	0
20	28350835	28350911	0.000658066	0.28	0	0.05	0	29	38	1.54	1.61	12	1	0
20	30140979	30141058	2.82727e-07	0.24	0	0.15	0	72	91	4	1.16	16	0	0
20	32868499	32868753	3.35867e-14	0	0.2	0	0.12	303	133	54.44	13.31	25	0	0
20	33286043	33286102	1.10931e-05	0.25	0	0.2	0	64	61	4.21	7.92	15	0	0
20	55505468	55505508	0.00350015	0.27	0	0	0	37	27	0.46	0.46	10	0	0
20	55505531	55505552	0.020196	0.3	0	0.02	0	20	20	0.14	1.14	7	0	0
20	55505545	55505584	0.00919494	0.32	0	0.02	0	22	20	0.21	1.14	8	0	0
20	66077754	66077795	0.000504535	0.23	0	0.06	0	47	46	2.27	0.15	12	0	0
20	66158423	66158543	3.57689e-06	0.32	0.02	0.19	0	87	53	6.56	0.58	13	0	0
20	67076860	67076915	3.74781e-06	0.38	0	0.23	0	32	48	0.6	5.56	13	0	0
20	67877030	67877132	1.43484e-08	0.33	0.01	0.19	0	103	75	5.7	4	15	0	0
20	68773448	68773530	2.85684e-06	0.2	0	0.09	0	75	91	3.48	16.58	14	0	0
20	69122820	69122948	7.41087e-05	0.36	0	0.19	0	73	27	8.05	2.87	11	0	0
20	69334108	69334199	1.06007e-09	0.25	0	0.16	0	111	111	3.19	9.47	22	0	0
20	69390286	69390349	7.87827e-07	0.33	0	0.2	0	83	48	2.16	0.67	16	0	0
20	70021512	70021629	3.47879e-08	0.36	0.02	0.04	0.01	59	90	0.51	1.8	22	0	0
20	70021602	70021707	0.000743108	0.25	0.03	0.02	0.01	44	65	2.42	1.54	12	0	0
20	70544550	70544616	1.72419e-06	0.41	0	0.22	0	83	32	2.99	1.91	14	0	0
20	71217187	71217268	6.92762e-05	0.35	0	0.12	0	54	32	5.14	1.1	13	0	0
21	5676846	5676931	1.71448e-08	0.25	0.02	0.15	0	137	136	26.98	60.78	15	0	0
21	7806633	7806872	3.38547e-10	0.01	0.23	0	0.13	167	105	23.37	2.52	26	0	0
21	11715557	11715673	7.02782e-09	0.33	0	0.17	0	39	106	3.1	6.22	20	0	0
21	11806696	11806827	6.9903e-10	0.2	0.01	0.02	0	128	174	5.44	1.61	30	0	0
21	12955382	12955484	1.47162e-06	0.21	0	0.17	0	52	112	2.6	2.67	16	0	0
21	15158812	15158876	0.00235825	0.22	0	0.03	0	40	39	1.53	0.5	9	0	0
21	17386122	17386168	0.000709059	0.36	0	0.09	0	22	27	0.8	0.67	11	1	0
21	19237587	19237695	4.53526e-05	0.23	0.03	0.12	0.02	65	106	0.83	12.31	13	0	0
21	19648135	19648182	2.3273e-05	0.39	0	0.21	0	66	28	0.83	1.55	15	0	0
21	20935871	20935948	0.000957917	0.24	0	0.05	0	29	44	0.25	2.6	11	0	0
21	25238161	25238302	1.9063e-11	0.32	0	0.09	0	80	106	5.16	4.4	28	0	0
21	26098991	26099185	9.39789e-12	0.43	0.1	0.09	0.06	160	176	19.15	37.95	21	0	1
21	31522182	31522321	6.52965e-12	0.35	0.01	0.09	0	54	204	0.26	3.03	36	0	0
21	31522309	31522399	4.17894e-05	0.28	0.01	0.1	0	25	100	0.38	5.67	15	0	0
21	31563963	31564060	4.45106e-07	0.25	0	0.16	0	97	75	3.84	0.43	15	0	0
21	31564047	31564250	4.34473e-16	0.3	0	0.16	0	216	138	6.69	2.18	27	0	0
21	41843427	41843532	1.61205e-08	0.2	0	0.1	0	165	108	32.03	3.41	18	0	0
21	44381553	44381638	2.68068e-06	0.2	0	0.03	0	54	108	0.58	9.34	19	0	0
21	44955655	44955819	2.20353e-09	0.26	0	0.05	0	140	92	6.53	13.25	21	0	0
21	56575062	56575104	0.00213617	0.2	0	0.07	0	30	49	1.02	15.87	11	0	0
21	56845054	56845127	0.00185584	0.21	0	0.02	0	34	45	1.49	0.09	11	0	0
21	57478333	57478380	0.000278422	0.25	0.02	0.07	0	61	55	10.45	1.17	12	0	0
21	59273294	59273336	0.000340514	0.25	0	0.09	0	28	53	0.79	2.45	12	0	0
21	61622129	61622245	1.28599e-06	0.26	0	0.06	0	39	99	4.15	8.74	18	0	0
21	61890814	61890873	2.62108e-06	0.33	0	0.22	0	36	58	1.34	6.13	14	0	0
21	61967618	61967707	4.94374e-07	0.35	0	0.19	0	110	44	6.44	4.42	13	0	0
21	62482179	62482245	2.52966e-05	0.27	0	0.14	0	64	49	1.15	0.99	12	0	0
21	62998173	62998265	1.14672e-06	0.23	0.02	0.05	0	77	119	1.08	5.73	20	0	0
21	62998175	62998265	9.30453e-07	0.24	0.02	0.05	0	74	116	1.1	5.54	19	0	0
21	62998180	62998265	4.32593e-06	0.25	0.02	0.05	0	65	105	0.9	5.4	17	0	0
21	63449224	63449339	2.45806e-06	0.21	0	0.03	0	53	107	1.29	1.25	19	0	0
21	63811479	63811506	0.00289507	0.24	0	0.03	0	21	42	0.84	9.93	8	0	0
21	63811494	63811557	0.000275934	0.2	0	0.04	0	35	71	1.56	9.44	13	0	0
21	63811557	63811650	2.21331e-09	0.31	0	0.18	0	70	87	0.81	3.09	18	0	0
21	63972835	63972900	2.60235e-06	0.38	0	0.22	0	72	37	1.52	0.25	14	0	0
21	65098578	65098625	2.78098e-05	0.87	0.21	0.12	0.27	15	33	0	1.6	15	0	0
21	65269976	65270047	4.46329e-06	0.41	0.03	0.18	0	73	38	6.55	3.12	15	0	0
21	65478967	65479088	3.14403e-06	0.22	0	0.16	0	69	82	1.96	1.85	16	0	0
21	65687598	65687672	4.32514e-07	0.34	0	0.22	0	105	46	0.58	10.37	14	0	0
21	66010749	66010826	3.96222e-07	0.27	0	0.19	0	99	64	2.26	2.78	15	0	0
21	66257555	66257630	7.634e-08	0.29	0	0.04	0	69	75	4.68	1.78	20	0	0
21	66488416	66488455	0.00208184	0.23	0.02	0.03	0.01	43	53	3.36	1.17	12	0	0
21	66494597	66494692	8.60619e-08	0.41	0	0.12	0	32	64	0.36	1.12	20	0	0
22	6988130	6988191	0.00108297	0.21	0	0.02	0	42	43	1.56	0.29	11	0	0
22	6988130	6988206	0.000259316	0.21	0	0.02	0	58	58	1.67	0.9	14	0	0
22	7521202	7521244	8.43306e-07	0.3	0	0.19	0	63	60	0.57	0	12	0	0
22	11797383	11797448	4.68415e-06	0.28	0	0.21	0	47	64	1.27	2.78	15	0	0
22	11892859	11892904	0.000168607	0.26	0.03	0.06	0	46	74	2.33	1.06	12	0	0
22	12690350	12690379	0.000969325	0.47	0.06	0.2	0.14	17	35	0.4	2.56	13	1	1
22	14614145	14614245	1.0785e-07	0.33	0	0.18	0	49	71	4.27	6.99	14	0	0
22	16985454	16985634	1.27056e-06	0.33	0	0.13	0	78	47	4.41	1.29	20	1	1
22	17343899	17343958	5.26095e-06	0.4	0	0.26	0	25	48	0.24	1.23	13	0	0
22	17628583	17628674	7.27979e-08	0.27	0	0.16	0	128	67	3.65	1.82	19	0	0
22	30249687	30249789	3.33368e-10	0.28	0	0.17	0	130	90	22.67	11.58	13	0	0
22	31083662	31083785	2.70374e-06	0.21	0.02	0.01	0	136	108	17.2	15	16	0	0
22	36129229	36129312	1.98482e-05	0.24	0	0.19	0	115	51	11.47	9.24	13	0	0
22	37689697	37689900	6.12856e-24	0.26	0	0.09	0	209	307	26.82	54.79	25	0	0
22	42355834	42355921	1.67407e-09	0.23	0	0.14	0	174	102	24.47	11.18	18	0	0
22	42648156	42648234	2.29551e-09	0.21	0	0.26	0	84	152	9.15	2.56	19	0	0
22	42648156	42648237	2.22159e-07	0.21	0.01	0.26	0.01	87	158	8.77	2.62	20	0	0
22	46553181	46553356	2.39714e-10	0.29	0.01	0.08	0	68	144	1.88	12.96	24	0	0
22	46553214	46553356	6.84798e-11	0.32	0.01	0.08	0	62	141	1.49	13.12	23	0	0
22	48635388	48635453	7.90962e-08	0.21	0	0.17	0	121	104	4.55	1.34	14	0	0
22	48690985	48691038	1.73747e-05	0.25	0	0.18	0	75	53	4.69	12.08	13	0	0
22	50278165	50278258	0.000114436	0.32	0	0.07	0	19	58	0.27	1.61	12	0	0
22	50278250	50278331	4.0779e-08	0.26	0	0.05	0	39	154	0.68	5.22	23	0	0
22	50668739	50668853	0.000313052	0.21	0	0.05	0	29	75	0.86	3.69	13	0	0
22	50950856	50951006	2.50135e-20	0.58	0.03	0.08	0.02	130	97	1.03	0.87	32	0	0
22	51079225	51079326	2.66635e-07	0.3	0	0.2	0	100	57	0.9	5.92	13	0	0
22	52012092	52012154	0.00356368	0.21	0	0.03	0	33	37	4	13.86	9	0	0
22	53460894	53461029	7.73201e-10	0.33	0	0.15	0	58	98	9.1	7.6	13	0	0
22	54295385	54295494	2.75726e-06	0.33	0	0.18	0	55	48	1.38	1.74	15	0	0
22	54295482	54295578	0.000127698	0.42	0	0.27	0	36	25	0.82	0.62	11	0	0
22	55087641	55087715	0.00010948	0.2	0	0.04	0	30	98	2.13	4.92	14	0	0
22	55289625	55289775	7.61956e-07	0.22	0	0.02	0	78	90	2.31	13.74	20	0	0
22	55289842	55289925	2.84539e-06	0.25	0.01	0.02	0	69	88	8.36	15.02	19	0	0
22	55289907	55289999	1.19625e-05	0.21	0.01	0.02	0	71	95	9.33	11.93	16	0	0
22	55453544	55453701	1.21558e-10	0.51	0.01	0.12	0	39	75	0.18	4.35	22	0	0
22	55453673	55453741	2.2458e-05	0.25	0	0.06	0	28	90	0.41	17.29	15	0	0
22	55977425	55977475	0.000571755	0.33	0	0.07	0	18	38	0.27	4.52	12	0	0
22	56008566	56008669	6.71884e-06	0.41	0	0.21	0	54	31	6.82	3.36	12	0	0
22	56156348	56156400	6.23397e-05	0.32	0	0.03	0	38	40	1.91	2.44	14	0	0
22	56156384	56156499	7.45837e-10	0.22	0	0.01	0	94	144	1.66	11.73	21	0	0
22	56156384	56156501	1.10463e-07	0.21	0.01	0.01	0.01	98	148	1.59	11.54	22	0	0
22	56217737	56217811	5.20416e-05	0.21	0	0.09	0	52	68	1.53	3.4	16	0	0
22	56327959	56328041	7.28893e-06	0.28	0	0.23	0	46	59	1.6	0.94	13	0	0
22	56327959	56328045	1.09903e-05	0.25	0	0.22	0	51	63	1.63	0.88	14	0	0
22	56572339	56572424	4.23642e-06	0.33	0	0.26	0	39	52	1.5	7.5	13	0	0
22	56997709	56997783	1.41559e-08	0.32	0	0.2	0	98	68	5.41	0.55	15	0	0
22	57379783	57379853	9.71423e-05	0.35	0	0.1	0	23	42	0.27	0.31	15	0	0
22	57386745	57386844	3.33883e-07	0.23	0	0.18	0	93	87	2.64	3.74	17	0	0
22	57561246	57561292	0.000209294	0.22	0	0.04	0	59	49	0.45	2.08	12	0	0
22	57587911	57588033	1.50592e-07	0.21	0	0.15	0	107	94	8.76	2.65	18	0	0
22	57590274	57590413	1.84152e-05	0.38	0.04	0.26	0.15	26	85	0.64	6	17	0	0
22	57697526	57697586	3.82816e-05	0.48	0.06	0.25	0.01	44	36	0.07	0.4	15	0	0
22	57697528	57697586	2.97016e-05	0.49	0.06	0.27	0.01	41	35	0.07	0.27	14	0	0
23	2240963	2241126	5.81361e-24	0.4	0.06	0.18	0.02	346	255	45.72	49.65	28	0	0
23	2677910	2677978	5.69892e-08	0.27	0	0.16	0	78	82	0.42	1.36	14	0	0
23	3382862	3382937	3.2396e-06	0.23	0	0.15	0	137	64	10.06	7.07	17	0	0
23	3414213	3414300	7.14496e-07	0.43	0	0.26	0	47	39	0.98	0.83	15	0	0
23	3429532	3429570	0.00414592	0.2	0	0.02	0	30	41	4	0.28	9	0	0
23	6037839	6037946	1.64873e-06	0.28	0	0.18	0	127	52	4.03	10.33	13	0	0
23	6659681	6659818	1.81278e-09	0.21	0.01	0.12	0	157	166	12.94	4.82	17	0	0
23	7146943	7147011	9.32166e-09	0.4	0	0.22	0	65	54	3.02	3.98	14	0	0
23	7473208	7473294	2.09117e-05	0.35	0	0.24	0	23	55	0.08	13.72	12	0	0
23	12676201	12676257	0.000378419	0.26	0.02	0.1	0	31	66	0.26	1.41	13	0	0
23	12762511	12762576	0.000113693	0.23	0	0.07	0	26	83	0	2.09	13	0	0
23	15603688	15603715	0.00505645	0.22	0	0.01	0	36	35	0.25	11.86	9	0	0
23	16640613	16640682	3.69431e-05	0.33	0.02	0.22	0.07	46	54	2.84	15.05	14	0	0
23	16640615	16640682	3.30506e-05	0.35	0.02	0.23	0.08	43	51	3.06	16.24	13	0	0
23	17160680	17160865	1.08618e-12	0	0.26	0	0.08	189	80	7.12	1.33	29	0	0
23	17370856	17370903	0.000250593	0.21	0	0.08	0	48	56	1.45	0.29	11	0	0
23	17372025	17372154	5.88369e-08	0.29	0	0.15	0	107	66	27.03	25.91	13	0	0
23	24363092	24363275	1.90143e-14	0.38	0	0.13	0	68	130	0.62	3.13	30	0	0
23	24984962	24985173	3.72276e-10	0.2	0.01	0.1	0	144	199	8.7	30.04	24	0	0
23	26315980	26316026	0.00125371	0.21	0	0.11	0	28	52	0.47	0.42	11	0	0
23	26820515	26820595	3.86526e-06	0.28	0	0.15	0	57	58	2.84	5.52	14	0	0
23	27085667	27085802	2.72307e-09	0.25	0.02	0.15	0	154	127	6.14	0.88	18	0	0
23	30417787	30417956	1.83339e-21	0.34	0	0.12	0	250	161	18.53	22.89	22	0	0
23	32666735	32666796	0.000257907	0.44	0	0.09	0	48	19	2.91	0.27	12	0	0
23	33741623	33741716	0.00168348	0.41	0	0.22	0	22	19	1.61	1.36	12	0	0
23	33741625	33741716	0.00103289	0.5	0	0.19	0	18	18	1.25	1.45	11	0	0
23	35927344	35927518	1.54215e-09	0	0.29	0	0.08	91	90	1.55	2.37	22	0	0
23	38661765	38661890	7.66401e-07	0.29	0	0.17	0	56	68	2.21	1.12	15	0	0
23	41578860	41579065	1.05942e-05	0.24	0	0.18	0	74	62	13.97	19.06	12	0	0
23	41793609	41793735	1.53151e-05	0.3	0	0.23	0	23	77	0.69	19.24	13	0	0
23	42142629	42142720	3.00209e-07	0.3	0	0.2	0	79	60	2.6	0.47	16	0	0
23	45293382	45293465	7.56735e-08	0.3	0	0.22	0	57	79	2.26	9.19	18	0	0
23	45293401	45293465	1.68159e-08	0.36	0	0.24	0	47	72	2.12	9.31	15	0	0
23	46226166	46226230	5.87072e-06	0.31	0	0.19	0	65	47	0.81	0.99	12	0	0
23	46538641	46538805	3.96222e-13	0.29	0	0.18	0	120	129	16	13.4	16	0	0
23	46731534	46731622	9.74686e-09	0.24	0	0.16	0	127	93	6.89	0.51	17	0	0
23	46827667	46827773	1.63824e-09	0.25	0.01	0.16	0	118	120	3.99	16.11	20	0	0
23	46827817	46827939	1.21869e-08	0.28	0.01	0.17	0.01	124	90	0.73	2.25	16	0	0
23	47498685	47498787	1.63972e-07	0.23	0	0.13	0	190	75	33.45	7.16	16	0	0
23	47503404	47503446	0.000104842	0.24	0	0.03	0	29	70	1.17	4.7	12	0	0
23	48773287	48773375	2.23689e-05	0.3	0	0.21	0	70	42	1.08	2	14	0	0
23	48826551	48826599	1.92253e-06	0.29	0	0.22	0	70	58	2	6.13	14	0	0
23	48826554	48826599	4.38239e-06	0.29	0	0.2	0	65	52	0.63	6.24	12	0	0
23	48861995	48862101	8.39811e-06	0.32	0	0.19	0	102	39	8.84	1.1	14	0	0
23	49009999	49010075	2.20579e-06	0.22	0	0.19	0	76	78	0.47	0.33	13	0	0
23	49369580	49369706	3.14458e-11	0.4	0	0.24	0	113	64	3.49	3.57	17	0	0
24	115345	115384	0.00512332	0.22	0	0.03	0	37	36	5.36	0.25	9	0	0
24	433009	433102	1.30928e-07	0.41	0	0.24	0	100	38	6.52	2.41	15	0	0
24	503524	503615	1.55103e-08	0.39	0	0.13	0	57	58	2.17	3.84	15	0	0
24	503524	503624	5.8339e-08	0.35	0	0.12	0	63	60	2.33	3.8	16	0	0
24	714123	714161	0.00756994	0.23	0	0.11	0	22	33	3.64	0.98	8	0	0
24	2035421	2035491	8.45392e-05	0.26	0.02	0.13	0.02	57	59	2.38	14.64	14	0	0
24	2205672	2205774	2.03929e-07	0.22	0	0.12	0	134	82	15.64	0.98	15	0	0
24	2859786	2859820	0.000237952	0.22	0	0.08	0	63	48	5.62	4.05	11	0	0
24	4027451	4027611	2.70844e-14	0	0.22	0	0.02	183	203	0.73	17.91	34	0	0
24	4034140	4034220	9.47521e-08	0.43	0	0.25	0	89	37	7.94	1.63	14	0	0
24	14671637	14671706	3.31894e-05	0.23	0	0.05	0	47	65	2.02	20.69	11	0	0
24	20767695	20767757	0.000626415	0.22	0	0.05	0	32	54	3.69	7.09	11	0	0
24	33281521	33281614	0.000504535	0.23	0	0.08	0	47	46	2.42	0.56	11	0	0
24	34802796	34802852	3.02004e-05	0	0.21	0	0.03	65	70	1.48	2.31	14	0	0
24	42917935	42917991	0.000564556	0.21	0	0.06	0	24	76	0.18	8.97	12	0	0
24	42917991	42918020	0.0035802	0.2	0	0.03	0	20	57	0.69	10.25	9	0	0
24	46192880	46193021	1.31854e-06	0.7	0.08	0.18	0.15	20	39	0.22	2.26	18	0	0
24	49498650	49498742	0.0015447	0.3	0.02	0.27	0.01	20	51	0.96	8.85	11	0	0
24	49672063	49672218	5.962e-08	0.27	0.01	0.06	0	52	132	0.88	0.67	20	1	0
24	49890925	49890994	2.35583e-05	0.33	0	0.07	0	21	64	0.27	1.03	14	0	0
24	49936600	49936710	3.37189e-08	0.26	0	0.12	0	47	132	0.59	20.91	21	0	0
24	53691511	53691550	0.000659096	0.26	0	0.04	0	31	41	0.27	1.72	12	0	0
24	53691537	53691574	0.00384358	0.32	0	0.06	0	19	25	0.11	0.94	9	0	0
24	57462626	57462692	0.00175228	0.35	0.02	0.26	0.09	17	41	1.47	7.22	11	0	0
24	58452043	58452114	3.33965e-09	0.34	0	0.17	0	77	72	16.08	13.45	12	0	0
24	58969081	58969185	3.30902e-10	0.39	0	0.25	0	72	69	7.6	2.1	16	0	0
24	59736714	59736765	8.17879e-07	0.33	0.02	0.2	0	83	61	0.27	1.72	12	0	0
24	60041665	60041722	1.16545e-08	0.28	0	0.19	0	98	83	7.94	2.92	13	0	0
24	60593911	60593971	8.31872e-07	0.44	0	0.26	0	55	35	2.69	2.06	13	0	0
24	60993833	60993910	9.172e-06	0.26	0	0.22	0	38	73	0.68	2.34	14	0	0
24	61070838	61070908	1.23927e-05	0.45	0	0.26	0	22	36	0.23	1.03	13	0	0
24	61141508	61141602	4.2838e-09	0.44	0.02	0.23	0	71	59	8.23	12.64	14	0	0
25	463581	463635	0.000185937	0.51	0	0.25	0	47	15	1.54	0.2	12	0	0
25	600693	600746	0.000107513	0.28	0	0.19	0	32	49	1.6	0.73	14	0	0
25	835149	835200	0.0018066	0.33	0	0.07	0	36	23	1.42	1.09	11	0	0
25	988121	988180	0.00227696	0.24	0	0.03	0	21	45	1.09	2.49	11	0	0
25	995698	995830	1.09321e-09	0.34	0	0.18	0	68	82	4.75	18.59	14	0	0
25	1352948	1353017	3.6102e-05	0.29	0	0.08	0	35	54	1.76	2.12	16	0	0
25	2097501	2097592	1.96243e-07	0.31	0	0.2	0	80	58	2.67	0.41	15	0	0
25	2305332	2305435	2.91115e-07	0.25	0	0.15	0	48	106	3.28	1.44	17	0	0
25	2602838	2602907	4.31456e-05	0.35	0	0.17	0	49	34	2.27	2.88	12	0	0
25	3274260	3274347	8.22636e-08	0.2	0	0.16	0	122	104	2.12	3.07	16	0	0
25	3587707	3587819	4.95154e-09	0.26	0.02	0.14	0	147	118	26.49	7.68	17	0	0
25	3608564	3608695	8.56724e-05	0.48	0	0.23	0	25	25	0.41	0.58	13	0	0
25	4841279	4841344	0.00080131	0.21	0	0.05	0	28	58	1.7	1.79	12	0	0
25	9411488	9411561	0.000206931	0	0.32	0	0.07	51	19	3.65	0.82	11	0	0
25	9784815	9784888	4.32589e-05	0.36	0	0.1	0	22	46	0.27	1.78	15	0	0
25	10108408	10108456	0.00135657	0.21	0	0.07	0	29	53	0.27	0.27	12	0	0
25	11812444	11812613	1.10634e-09	0.2	0.01	0.04	0	186	149	5.78	1.33	22	0	0
25	13595890	13596126	2.01709e-23	0.24	0.01	0.04	0	333	317	36.85	40.46	30	0	0
25	13785098	13785138	0.000375425	0.25	0.02	0.09	0.09	40	60	3.65	18.27	11	0	0
25	14380533	14380641	6.66515e-10	0.26	0.01	0.14	0	120	123	15.68	4.44	17	0	0
25	14491386	14491476	6.5979e-09	0.33	0	0.2	0	139	59	7.12	0.43	19	0	0
25	15864596	15864741	4.39379e-09	0.21	0.01	0.05	0	200	127	16.56	3.45	21	0	0
25	17951743	17951901	2.67009e-09	0.01	0.2	0	0.07	165	125	6.83	2.85	21	0	0
25	20648890	20648962	0.000444083	0.22	0	0.05	0	27	64	0.27	3.76	11	0	0
25	21032184	21032260	4.17727e-05	0.2	0	0.07	0	50	79	5.24	2.45	12	0	0
25	24851439	24851467	0.00198753	0.29	0	0.08	0	31	31	3.16	0.56	11	0	0
25	25043000	25043143	5.75411e-12	0.29	0.01	0.11	0	90	179	1.73	1.58	28	0	0
25	25043000	25043190	1.62627e-11	0.27	0.01	0.11	0	97	184	2.16	1.59	29	0	0
25	25345183	25345272	6.55134e-06	0.25	0	0.1	0	106	56	3.35	6.64	15	0	0
25	27120907	27121027	4.45527e-06	0.29	0	0.13	0	139	44	18.23	4.29	14	0	0
25	27226256	27226349	2.46111e-10	0.27	0.01	0.19	0	91	135	2.37	2.43	17	0	0
25	27543071	27543137	0.000167698	0.44	0	0.17	0	18	28	0.25	3.47	11	0	0
25	32862983	32863053	0.000655994	0.28	0	0.04	0	32	35	0.69	0.16	11	0	0
25	33059470	33059566	1.67886e-16	0.3	0.01	0.21	0	211	160	4.17	13.28	24	0	0
25	33059470	33059570	2.18964e-15	0.29	0.01	0.21	0	219	170	4.02	13.17	25	0	0
25	33123316	33123469	6.63812e-07	0.32	0	0.21	0	81	50	3.69	1.52	15	0	0
25	33285900	33285972	1.97078e-08	0.33	0	0.18	0	58	75	9.6	4.03	13	0	0
25	34224117	34224170	5.08624e-05	0.23	0	0.08	0	69	55	7.42	0.4	11	0	0
25	34449778	34449840	1.79993e-05	0.29	0	0.21	0	78	41	1.55	2.45	12	0	0
25	34792045	34792164	2.47201e-09	0.29	0	0.18	0	129	78	12.13	8.26	17	0	0
25	35440687	35440734	0.00325005	0	0.27	0	0.09	31	22	3.43	0.84	10	0	0
25	35656764	35656886	5.24368e-07	0.3	0	0.18	0	97	55	8.53	1.92	14	0	0
25	36947712	36947810	3.86539e-07	0.33	0.02	0.21	0	61	84	0.88	1.56	17	0	0
25	37928314	37928349	0.00151468	0.33	0	0.1	0	49	23	1.47	0.49	11	0	0
25	38364534	38364629	8.01039e-07	0.36	0	0.18	0	53	48	2.36	1.87	16	0	0
25	38539914	38540063	7.34607e-11	0.54	0.08	0.18	0.05	57	105	2	1.24	26	0	0
25	38539934	38540063	3.86918e-11	0.56	0.08	0.17	0.05	55	103	2.08	1.11	25	0	0
25	38666024	38666184	0.000437679	0.26	0	0.03	0	35	42	1.56	2.36	11	0	0
25	38666024	38666254	0.000869326	0.21	0	0.03	0	42	45	2.64	2.2	12	0	0
25	38753265	38753405	1.92309e-09	0.23	0	0.19	0	131	112	16.78	25.41	15	0	0
25	39206296	39206430	1.11779e-05	0.2	0.01	0.14	0	44	139	0.97	13.86	18	0	0
25	40172205	40172261	8.80948e-06	0.26	0	0.19	0	46	66	1.14	0.68	14	0	0
25	40454690	40454792	2.39877e-08	0.29	0	0.06	0	41	117	0.54	2.26	23	0	0
25	40454794	40454839	0.000602827	0.26	0	0.07	0	27	45	0.2	0.2	12	0	0
25	40523306	40523384	8.82147e-08	0.27	0.01	0.16	0	125	82	16.26	34.4	13	0	0
25	40554085	40554160	7.33589e-09	0.33	0	0.19	0	88	67	23.19	2.64	13	0	0
25	40560165	40560276	7.8106e-09	0.28	0.02	0.19	0.01	114	111	3.36	3.01	21	0	0
25	40696885	40696938	8.54265e-05	0.27	0	0.15	0	62	40	2.15	3.15	12	0	0
25	40714928	40714970	1.63617e-05	0.24	0.01	0.16	0.01	90	70	0.24	7.09	13	0	0
25	41049145	41049184	0.000127868	0.25	0	0.06	0	24	74	0.47	7.9	13	0	0
25	41086993	41087108	3.0217e-07	0.25	0	0.15	0	153	67	13.16	6.82	19	0	0
25	41196463	41196540	2.19601e-05	0.34	0	0.24	0	53	37	0.27	0.27	15	0	0
25	41218247	41218291	0.00459283	0.36	0	0.18	0	14	23	1.36	0.13	8	0	0
25	41234883	41235026	5.63753e-08	0.37	0.01	0.24	0	30	115	0.24	1.04	22	0	0
26	14208712	14208805	2.04564e-07	0.2	0	0.12	0	128	94	13.2	0.94	19	0	0
26	15343116	15343202	1.07175e-08	0.32	0	0.13	0	133	60	10.11	1.25	19	0	0
26	17929614	17929688	7.65872e-05	0.3	0	0.1	0	27	53	1.3	0.95	14	0	0
26	17929678	17929722	4.06719e-05	0.29	0	0.17	0	35	53	1.72	0.45	12	0	0
26	21395332	21395543	2.04555e-18	0.3	0	0.06	0	214	160	38.86	13.8	24	0	0
26	22566323	22566415	7.17105e-06	0.28	0	0.19	0	32	76	0.27	2.14	13	0	0
26	29585451	29585488	0.000431628	0.29	0	0.08	0	38	36	1.42	0.18	12	0	0
26	29585517	29585558	0.000311582	0.42	0	0.13	0	26	23	0.85	0.69	11	0	0
26	31286189	31286300	9.1495e-05	0.21	0	0.03	0	47	65	4.86	1.32	14	0	0
26	31932440	31932506	0.00853035	0.2	0	0.01	0	45	34	9.25	5.69	9	0	0
26	32135580	32135692	0.000861408	0.21	0	0.03	0	28	57	3.27	0.96	11	0	0
26	38027419	38027599	7.70307e-08	0.2	0.01	0.06	0	98	140	6.38	4.07	16	0	0
26	38184335	38184490	1.08115e-05	0.22	0	0.02	0	54	77	0.83	1.41	15	0	0
26	38184335	38184492	1.53605e-05	0.2	0	0.02	0	59	81	0.9	1.4	16	0	0
26	38955605	38955662	0.0040056	0.29	0	0.04	0	14	37	1	0.57	7	0	0
26	41489583	41489659	7.30117e-05	0.23	0	0.2	0	30	78	1.21	16.73	14	0	0
26	41524252	41524272	0.00442652	0.23	0	0.05	0	22	39	0.21	0.41	8	0	0
26	43000499	43000677	5.04028e-14	0.34	0	0.09	0	141	104	3.98	7.25	29	0	0
26	43491666	43491766	9.36851e-08	0.27	0	0.18	0	82	81	10.9	15.19	13	0	0
26	43887844	43887900	5.1896e-06	0.25	0	0.16	0	145	52	6.71	10.99	14	0	0
26	44300687	44300736	0.00348418	0.22	0	0.04	0	23	44	1.28	0.86	9	0	0
26	44807532	44807618	0.000305461	0.22	0	0.04	0	54	48	2.45	4.91	12	0	0
26	45481382	45481491	8.76576e-13	0.28	0.01	0.16	0	147	146	29.17	104.35	15	0	1
26	46983530	46983661	0.000340625	0.39	0.02	0.23	0	18	46	0.45	5.97	12	0	0
26	46983530	46983678	0.000419584	0.3	0.02	0.23	0	23	59	0.55	6.95	14	0	0
26	47747415	47747589	1.79145e-07	0.25	0.01	0.13	0	114	88	10.86	6.86	13	0	0
26	48176116	48176191	0.000666163	0.21	0	0.11	0	29	63	0.85	4.22	11	0	0
26	48662801	48662859	0.000304176	0.29	0.02	0.07	0.02	24	66	0.18	13.55	12	0	0
26	48662849	48662904	0.00018197	0.27	0	0.03	0	30	51	0.45	10.39	12	0	0
26	49122998	49123039	0.00023234	0.24	0	0.03	0	25	68	1.36	0.79	12	0	0
26	49123052	49123084	0.00394815	0.22	0	0.03	0	27	37	2.23	2.01	10	0	0
26	49218286	49218375	9.65667e-08	0.28	0	0.12	0	103	67	3.74	2.8	18	0	0
26	49257654	49257740	1.79365e-05	0.29	0	0.07	0	83	43	0.27	0.84	15	0	0
26	49257722	49257766	1.86258e-05	0.25	0	0.06	0	76	53	0.92	0.55	15	0	0
26	49431972	49432027	0.000973593	0.34	0	0.02	0	29	25	0.45	0.42	11	0	0
26	49432005	49432038	0.0272914	0.33	0	0.01	0	21	15	0.67	0.48	7	0	0
26	49432052	49432122	5.41993e-05	0.25	0	0.01	0	56	52	0.27	1.4	16	0	0
26	49541822	49542059	4.17798e-08	0.41	0	0.21	0	113	41	24.2	2.66	16	0	0
26	49787114	49787153	0.00211681	0.2	0	0.04	0	35	45	1.17	5.17	10	0	0
26	49980617	49980716	1.49595e-07	0.39	0.02	0.23	0	67	56	1.9	1.6	16	0	0
26	50050033	50050072	0.0005124	0.21	0	0.04	0	29	67	0.27	0.63	12	0	0
27	64208	64340	5.72441e-06	0.25	0.06	0.03	0.01	115	169	9.69	46.93	17	0	0
27	2117727	2117789	8.76064e-08	0.27	0	0.16	0	94	75	7.05	0.9	16	0	0
27	2974724	2974763	5.20066e-07	0.34	0	0.18	0	90	45	23.36	16.02	12	0	0
27	4840548	4840731	3.30699e-05	0.2	0.01	0.03	0	88	85	6.12	3.67	15	0	0
27	5458606	5458740	1.32346e-06	0.26	0	0.14	0	65	69	5.94	3.76	14	0	0
27	5866548	5866673	9.49632e-08	0.29	0.01	0.05	0	56	107	1.78	5.27	22	0	0
27	7571474	7571586	1.22519e-10	0.2	0.01	0.14	0	241	153	16.06	15.31	21	0	0
27	10216488	10216551	0.000521932	0.23	0.02	0.03	0	70	53	0.76	0.08	13	0	0
27	10216490	10216551	0.000238251	0.22	0	0.03	0	64	49	0.79	0.08	12	0	0
27	15271292	15271358	0.000174179	0.2	0	0.02	0	40	71	1.41	2.27	13	0	0
27	23927020	23927073	0.000469205	0.24	0	0.07	0	25	58	0.45	1.06	12	0	0
27	30595956	30596167	2.78596e-26	0.45	0.01	0.1	0	375	141	90.33	7.74	25	0	0
27	32227073	32227164	1.06672e-05	0.22	0.03	0.02	0.01	77	139	6.73	21.46	14	0	0
27	32227073	32227192	1.89256e-05	0.21	0.03	0.02	0.01	91	156	5.74	21.28	17	0	0
27	36841261	36841546	3.13819e-09	0.23	0	0.14	0	135	109	20.8	14.03	16	0	0
27	38692332	38692402	0.000194176	0.2	0.02	0.02	0.01	90	87	6.11	1.87	14	0	0
27	39657930	39658355	1.29435e-14	0.41	0	0.25	0	51	145	1.02	4.24	35	0	0
27	39657930	39658362	3.92759e-14	0.38	0	0.25	0	55	149	1.17	4.12	36	0	0
27	43076214	43076514	8.0376e-20	0.23	0.01	0.05	0	282	327	8.84	40.63	23	0	0
28	1270222	1270287	4.63374e-14	0.34	0	0.17	0	130	110	60.81	5.67	15	0	0
28	2684824	2684889	0.00169823	0.23	0	0.03	0	30	40	1.02	1.65	11	0	0
28	3470615	3470680	0.000729259	0.2	0	0.27	0	30	64	3	0.79	12	0	0
28	6441455	6441513	5.40725e-06	0.26	0	0.18	0	85	57	6.27	0.42	13	0	0
28	11330685	11330713	0.00721884	0.26	0	0.04	0	23	26	0.28	1.61	9	0	0
28	13601417	13601510	3.83673e-08	0.2	0	0.16	0	210	98	15.85	3.32	16	0	0
28	15310232	15310303	0.00069518	0.21	0	0.26	0	28	60	3.07	7.07	11	0	0
28	19457179	19457294	1.51877e-08	0.23	0	0.15	0	183	85	23.33	19.56	16	0	0
28	21266692	21266876	4.66267e-08	0.35	0.01	0.25	0	57	78	3.91	8.59	18	0	0
28	23719626	23719690	6.30727e-05	0.21	0	0.04	0	43	75	0.99	13.32	14	0	0
28	24641571	24641633	4.32701e-05	0.44	0	0.23	0	16	41	0.19	1.14	13	0	0
28	25185727	25185803	0.000146897	0.2	0	0.24	0	30	92	2.13	22.57	14	0	0
28	25204331	25204460	8.97963e-11	0.27	0	0.12	0	89	125	14.13	1.1	16	0	0
28	25559878	25559931	1.90995e-06	0.32	0.01	0.09	0	28	107	0.46	0.24	20	1	0
28	25559878	25559940	3.22372e-06	0.29	0.01	0.09	0	31	112	0.56	0.23	21	1	0
28	25596799	25596931	3.304e-06	0.22	0	0.13	0	82	76	5.56	1.36	18	0	0
28	25944790	25944828	0.00498622	0.23	0	0	0	35	34	0.55	6.21	8	0	0
28	30459881	30459987	3.88365e-06	0.22	0	0.08	0	55	90	3.86	1.58	13	0	0
28	32709348	32709403	0.00063334	0.23	0	0.06	0	31	52	0.27	5.7	12	0	0
28	32716907	32716988	8.1977e-06	0.22	0	0.13	0	37	111	0.63	26.73	16	0	0
28	36226971	36227143	1.81149e-08	0.22	0	0.15	0	162	99	9.93	17.84	19	0	0
28	37995665	37995782	3.99728e-11	0.29	0.01	0.15	0	221	100	47.27	8.03	18	0	0
28	39686675	39686882	1.68519e-12	0.24	0.01	0.05	0	248	146	17.76	7.66	28	0	0
28	39707835	39707872	0.000235013	0.2	0	0.03	0	30	83	0.27	5.72	12	0	0
28	40956123	40956257	3.5359e-06	0.23	0	0.07	0	56	81	2.97	1.44	17	0	0
28	41021472	41021610	1.58225e-10	0.35	0	0.08	0	101	77	1.52	2.51	23	0	0
28	41021591	41021632	0.000450475	0.35	0	0.09	0	40	25	1.28	2.94	9	0	0
28	41791281	41791379	0.000507556	0.25	0	0.02	0	44	41	2.24	0.99	12	0	0
28	42701482	42701610	1.487e-09	0.42	0	0.26	0	52	62	0.26	0.45	21	0	0
28	43195918	43195998	5.56343e-08	0.33	0	0.18	0	57	67	2.4	7.63	16	0	0
29	12801	13003	4.34739e-10	0.3	0	0.17	0	120	87	4.34	5.26	19	0	0
29	3245394	3245504	3.98613e-12	0.23	0	0.14	0	251	131	78.5	17.78	15	0	0
29	6846526	6846650	8.02128e-09	0.46	0	0.13	0	68	44	3.81	0.78	19	0	0
29	15545161	15545323	8.05864e-09	0.22	0	0.18	0	135	105	9.06	11.4	17	0	0
29	16436930	16437052	4.9534e-06	0.25	0	0.16	0	77	65	3.41	4.5	13	0	0
29	22553896	22553984	7.06127e-08	0.22	0	0.15	0	114	99	6.69	29.69	15	0	0
29	24270227	24270289	0.000554909	0.24	0.02	0.01	0	49	55	0.69	1.36	13	0	0
29	24523822	24523941	0.000111249	0.22	0	0.03	0	55	56	7.46	0.92	14	0	0
29	24523856	24523941	0.000105837	0.24	0	0.03	0	46	53	5.77	0.91	13	0	0
29	25060090	25060175	1.28791e-05	0.23	0	0.06	0	44	82	1.27	4.25	16	0	0
29	25060098	25060175	2.46196e-05	0.24	0	0.06	0	37	74	1.32	4.07	14	0	0
29	27419916	27420009	2.17437e-05	0.2	0	0.12	0	70	73	1.08	0.64	14	0	0
29	30959433	30959605	1.68266e-09	0.05	0.26	0	0.08	234	194	9.32	8.88	17	0	0
29	34272472	34272652	6.46216e-10	0.27	0.01	0.06	0	86	137	2.46	2.14	29	0	0
29	35359626	35359722	1.57389e-07	0.3	0	0.16	0	123	58	2.32	6.13	17	0	0
29	40281357	40281404	1.75286e-06	0.5	0	0.25	0	50	26	1.14	4.33	13	0	0
29	40694356	40694473	2.92732e-07	0.28	0.01	0.19	0	80	87	4.22	2.61	17	0	0
29	40925899	40925963	0.00367058	0.28	0	0.04	0	36	25	0.86	0.98	8	0	0
29	40946932	40947038	6.84836e-07	0.23	0	0.18	0	97	80	2.06	3.07	16	0	0
29	41437852	41437966	7.89967e-06	0.23	0.01	0.06	0	87	82	6.17	8.41	15	0	0
29	41513111	41513186	0.000119165	0.39	0	0.2	0	71	23	1.36	0.81	12	0	0
29	41696575	41696645	0.00271037	0.21	0	0.02	0	34	41	0.27	7.43	10	0	0
29	41900520	41900600	3.30493e-07	0.36	0	0.19	0	99	43	6.3	0.36	16	0	0
29	42164829	42164883	0.000866424	0.34	0	0.09	0	29	26	1.45	0.25	11	0	0
29	42175181	42175282	8.26364e-05	0.26	0	0.24	0	38	52	0.7	0.7	15	0	0
29	42193360	42193628	1.09512e-09	0.21	0	0.04	0	137	128	6.59	5.8	23	0	0
29	42418724	42418822	0.00134419	0.29	0	0.04	0	35	29	1.16	0.45	11	0	0
29	43394777	43394828	0.000737107	0.36	0	0.12	0	28	27	0.27	2.07	11	0	0
29	43988717	43988911	1.24046e-07	0.25	0	0.14	0	79	84	6.6	1.65	18	0	0
29	44066310	44066381	8.07445e-06	0.2	0	0.12	0	70	83	1.85	0.96	16	0	0
29	44332221	44332306	1.20592e-06	0.23	0.01	0.12	0	48	139	2.21	9.45	21	0	0
29	44700691	44700743	5.02388e-06	0.29	0	0.22	0	34	70	1.03	2.62	14	0	0
29	44974943	44975029	0.000197678	0.27	0	0.05	0	22	61	1.24	1.54	12	1	0
29	45005485	45005625	6.40365e-13	0.47	0.02	0.16	0	141	65	35.35	18.03	17	0	0
29	45277805	45277912	4.44642e-05	0.21	0	0.02	0	63	66	11.5	2.84	14	0	0
29	45434332	45434398	0.000559576	0.48	0.09	0.27	0.16	21	47	0.69	10.82	11	0	0
29	45751777	45752009	3.88698e-15	0.35	0.02	0.17	0.01	233	130	46.41	37.83	18	0	0
29	46417681	46417777	1.38921e-06	0.33	0	0.22	0	66	47	3.14	3.32	14	0	0
29	46573919	46574058	1.75e-07	0.24	0	0.12	0	38	157	0.69	1.79	23	1	0
29	46896213	46896318	6.55706e-06	0.21	0	0.15	0	73	80	0.35	0.97	17	0	0
29	46898215	46898294	3.69585e-05	0.44	0	0.1	0	32	27	2.1	1.24	13	0	0
29	47002602	47002752	2.38194e-09	0.29	0.01	0.03	0.01	80	115	0.95	2.73	26	0	0
29	47002607	47002752	2.00703e-09	0.29	0.01	0.03	0.01	78	113	0.94	2.59	25	0	0
29	47352542	47352649	1.66485e-07	0.2	0	0.13	0	115	101	15.38	16.35	15	0	0
29	47485554	47485615	0.000126623	0.33	0	0.13	0	27	39	1.3	2.49	14	0	0
29	47808292	47808328	0.000695373	0.21	0	0.03	0	24	72	1.09	2.36	12	0	0
29	47808294	47808328	0.000519428	0.24	0	0.03	0	21	67	1.09	2.49	11	0	0
29	48005929	48006053	1.98909e-07	0.44	0.02	0.19	0.01	52	49	1.32	0.48	19	0	0
29	48005930	48006053	7.52473e-08	0.43	0	0.2	0	49	46	1.39	0.5	18	0	0
29	48119204	48119293	3.08274e-05	0.26	0	0.17	0	35	67	0.23	9.47	13	0	0
2	4068576	4068607	0.00495318	0.2	0	0.02	0	30	39	4.67	1.43	10	0	0
2	4260614	4260698	1.42926e-05	0.31	0	0.24	0	32	56	0.97	0.24	12	0	0
2	4918129	4918244	5.26176e-05	0.27	0	0.23	0	45	50	4.2	2.7	12	0	0
2	4918444	4918544	9.1702e-07	0.28	0	0.19	0	111	57	1.89	1.62	17	0	0
2	5972132	5972191	0.000769906	0	0.26	0	0.06	47	23	1.72	0.27	12	0	0
2	25063395	25063499	1.62621e-07	0.29	0	0.22	0	65	71	1.26	1.2	19	0	0
2	70457705	70457736	0.000363552	0.22	0	0.05	0	27	67	0.27	0.09	11	0	0
2	70593641	70593786	1.29396e-10	0	0.24	0	0.04	108	206	4.09	25.96	22	0	0
2	71787441	71787525	5.77511e-12	0.42	0.01	0.24	0.05	103	79	4.51	2.25	22	0	0
2	85059025	85059085	0.000174914	0.43	0	0.27	0	23	25	0.08	0.27	12	0	0
2	88526562	88526678	4.91603e-08	0.22	0	0.12	0	180	87	49.13	18.26	16	0	0
2	99977657	99977787	1.31883e-07	0.25	0.01	0.16	0	81	108	5.57	6.99	14	0	0
2	107693940	107694081	2.44895e-07	0.04	0.22	0.02	0.07	158	251	13.75	9.99	23	0	0
2	110242540	110242603	7.78061e-06	0.29	0.01	0.05	0	35	92	0.76	2.58	18	1	0
2	110242540	110242614	1.13333e-05	0.26	0.01	0.05	0	38	96	0.78	2.5	19	1	0
2	111518767	111518889	9.5165e-09	0.24	0	0.19	0	116	96	49.41	42.42	13	1	1
2	111741626	111741761	3.05881e-06	0.2	0	0.02	0	98	84	19.19	17.56	17	0	0
2	118214815	118214893	2.71201e-06	0.29	0	0.19	0	51	59	2.91	4.44	13	0	0
2	119398552	119398629	1.33244e-05	0.36	0	0.16	0	42	42	0.82	1.55	12	0	0
2	119398552	119398639	1.72678e-05	0.31	0	0.15	0	48	46	0.73	1.6	14	0	0
2	119517542	119517628	2.21748e-07	0.27	0	0.19	0	63	80	5.64	5.97	13	0	0
2	121852658	121852696	0.000670759	0.2	0	0.02	0	25	76	2.22	8.09	11	0	0
2	122032403	122032477	0.000616254	0.26	0	0.02	0	34	38	0.69	1.47	11	0	0
2	122036823	122036866	0.00200351	0.21	0	0.03	0	29	48	0.45	1.09	12	0	0
2	122646929	122647015	0.000350172	0.21	0.01	0.03	0	38	84	0.22	16.15	14	0	0
2	125373634	125373830	1.77712e-32	0.28	0	0.08	0	320	343	10.31	7.84	41	1	0
2	125583108	125583196	1.75443e-07	0.29	0	0.21	0	98	64	2.55	6.21	15	0	0
2	126614246	126614569	5.23033e-12	0.36	0	0.2	0	134	81	20.12	10.06	16	0	0
2	127033672	127033738	2.58977e-05	0.31	0	0.14	0	71	39	4.99	3.84	12	0	0
2	127254293	127254353	0.000410542	0.24	0	0.05	0	29	53	1.36	2.63	12	0	0
2	127256697	127256795	3.00858e-05	0.21	0.01	0.05	0	67	89	0.96	3.6	16	0	0
2	127256780	127256858	1.86608e-06	0.21	0.01	0.04	0	94	103	0.56	3.29	21	0	0
2	129256564	129256622	1.10985e-07	0.25	0	0.11	0	169	69	5.93	5.56	17	0	0
2	129474880	129474933	8.10986e-05	0.24	0	0.06	0	33	66	2.71	3.45	14	0	0
2	129680373	129680404	0.00122858	0.21	0	0.09	0	33	48	6.01	1.73	10	0	0
2	129877061	129877241	1.40992e-09	0.2	0	0.04	0	94	163	4.61	2.76	25	0	0
2	131094321	131094361	0.000323614	0.29	0	0.04	0	42	35	3.16	7.36	11	0	0
2	131243863	131243900	0.00505645	0.2	0	0.03	0	35	36	6.33	1.48	7	0	0
2	132420685	132420758	1.01335e-05	0.21	0	0.02	0	82	72	7.9	0.82	17	0	0
2	132711903	132711997	6.53306e-08	0.32	0	0.21	0	74	64	3.21	4.35	15	0	0
2	132737451	132737475	0.00255621	0.23	0	0.06	0	39	35	3.95	14	7	0	0
2	132894418	132894466	0.000216919	0.3	0	0.04	0	61	32	9.17	0.42	12	0	0
2	133078049	133078207	2.06655e-16	0.27	0.01	0.19	0	271	187	14.89	21.52	26	0	0
2	133249756	133249834	1.3408e-07	0.34	0	0.2	0	61	58	3.79	3.21	14	0	0
2	133296960	133297108	7.72738e-09	0.22	0	0.14	0	176	98	6.75	1.03	21	0	0
2	133515060	133515132	0.000484223	0.25	0	0.07	0	24	55	0	0.63	12	0	0
2	134092451	134092527	2.09725e-11	0.29	0	0.14	0	133	100	10.1	1	16	0	0
2	134195449	134195560	1.74007e-11	0.38	0	0.21	0	133	67	1.08	3.4	20	0	0
2	134308921	134308956	1.18638e-05	0.24	0	0.15	0	75	60	2.93	3.45	12	0	0
2	134666743	134666838	5.54982e-07	0.26	0	0.17	0	122	64	6.62	0.48	20	0	0
2	135141972	135142050	3.78341e-09	0.34	0	0.19	0	70	72	2.61	1.32	17	0	0
3	7062453	7062566	7.38175e-05	0.24	0	0.11	0	71	50	0.07	3.34	14	0	0
3	9157628	9157680	0.000257477	0.33	0	0.12	0	48	29	3.05	0.25	11	0	0
3	11489081	11489240	8.89592e-08	0.22	0.01	0.02	0	94	122	1.12	1.21	24	0	0
3	13393394	13393471	0.000307074	0.27	0	0.03	0	33	42	0.39	3.18	12	0	0
3	13393394	13393473	0.000457425	0.25	0	0.03	0	36	43	0.36	3.4	13	0	0
3	14616805	14616903	1.16633e-07	0.2	0	0.14	0	99	109	4.84	6.54	19	0	0
3	15526731	15526775	0.000132434	0.26	0	0.05	0	23	70	0.7	1.67	15	1	0
3	15526736	15526775	0.000128398	0.27	0	0.05	0	22	67	0.73	1.57	14	1	0
3	17534797	17534838	0.00271135	0.43	0	0.22	0	14	19	0.22	1.62	11	0	1
3	17534799	17534838	0.00194518	0.5	0	0.22	0	12	17	0.18	1.79	10	0	1
3	19659371	19659489	3.29418e-10	0.34	0.02	0.06	0	87	106	3.56	3.32	32	0	0
3	19659373	19659489	3.32001e-12	0.35	0	0.06	0	86	100	3.58	3.18	31	0	0
3	31504829	31504885	9.5073e-06	0.28	0	0.17	0	46	57	2.1	0.42	13	0	0
3	31847011	31847121	2.67577e-11	0.24	0	0.16	0	115	140	8.5	1.25	19	0	0
3	47453060	47453247	3.18368e-14	0.22	0	0.03	0	207	185	19.95	10.32	28	0	0
3	51702178	51702225	0.00361248	0.46	0	0.26	0	13	16	0.9	0.49	10	0	0
3	55288790	55288876	0.000418621	0.43	0	0.22	0	28	22	2.14	0.73	13	0	0
3	57191075	57191231	1.26639e-09	0.28	0	0.15	0	214	77	71.85	23.63	16	0	0
3	72759035	72759072	0.000832704	0.2	0	0.03	0	30	62	3.82	2.85	11	1	0
3	76919126	76919240	1.09234e-05	0.25	0.01	0.12	0	57	84	1.79	4.59	18	0	0
3	87774517	87774846	2.43174e-10	0.27	0	0.17	0	240	87	38.36	17.24	17	0	0
3	87954486	87954555	7.95473e-06	0.24	0	0.07	0	38	91	0.98	1.21	15	0	0
3	97832009	97832144	1.31869e-06	0.39	0.02	0.14	0	36	62	1.54	2.98	19	1	0
3	97932084	97932099	0.0285437	0.22	0	0	0	27	21	7.3	0.2	5	0	0
3	98612657	98612724	0.000244967	0	0.32	0	0.1	43	22	0.9	0.73	13	0	0
3	100933822	100933870	0.000376684	0.24	0	0.03	0	25	61	0.99	0.45	12	0	0
3	100933861	100933959	6.53822e-12	0.28	0	0.19	0	57	197	1.96	3.77	30	0	0
3	101367777	101367936	1.17379e-08	0.22	0.01	0.02	0	102	170	4.26	4.16	23	0	0
3	101776350	101776510	4.30601e-06	0.23	0.01	0.03	0	61	101	0.89	3.73	20	0	0
3	102722635	102722741	1.0398e-08	0.21	0	0.03	0	136	115	22.03	1.05	19	0	0
3	103923860	103923889	0.00425604	0.22	0.02	0.06	0.01	32	52	0.28	9.44	9	0	0
3	103938760	103938860	7.23176e-07	0.2	0	0.01	0	83	97	0.91	0.54	19	0	0
3	104092106	104092199	2.91354e-08	0.22	0	0.01	0	87	116	0.83	4.36	21	0	0
3	104092106	104092214	1.62184e-07	0.22	0.01	0.01	0	91	121	0.79	4.17	22	0	0
3	105479054	105479215	7.82297e-11	0.25	0	0.06	0	61	200	1.5	2.39	31	0	0
3	108101958	108102058	4.00719e-07	0.24	0	0.17	0	66	88	2.78	2.8	16	0	0
3	108336816	108336910	3.14083e-06	0.33	0	0.18	0	123	39	11.6	5.17	13	0	0
3	109039832	109039862	0.00148349	0	0.36	0	0.08	23	22	0.13	1.93	8	0	0
3	109700221	109700267	0.000166746	0	0.43	0	0.27	37	14	0.99	0.33	12	0	0
3	111876822	111876883	2.35666e-07	0.46	0	0.23	0	79	33	1.21	1.17	15	0	0
3	114606630	114606755	9.79991e-08	0.5	0.05	0.12	0.06	54	55	3.4	2.94	17	0	0
3	114923547	114923691	5.22054e-10	0.46	0.02	0.25	0.06	50	83	4.42	5.08	18	0	0
3	115391421	115391489	1.10954e-05	0.34	0	0.19	0	47	41	0.59	1.31	13	0	0
3	116012365	116012426	3.12161e-05	0.42	0	0.27	0	24	35	0	0.99	12	0	0
3	116065240	116065308	4.56294e-07	0.35	0.02	0.25	0	75	61	5.02	3.02	14	0	0
3	116065617	116065788	3.3151e-11	0.22	0.01	0.04	0	165	163	6.64	4.36	26	0	0
3	116070899	116070958	1.99849e-06	0.27	0	0.17	0	82	59	8.7	0.35	15	0	0
3	116077131	116077209	9.87591e-08	0.21	0.01	0.16	0	87	143	1.91	0.41	18	0	0
3	116216370	116216482	1.46969e-05	0.38	0	0.24	0	32	40	0.42	2.42	12	0	0
3	116230696	116230808	2.63536e-10	0.35	0	0.17	0	60	92	2.03	4.35	21	0	0
3	116552881	116552943	1.26141e-05	0.21	0	0.16	0	84	69	0.87	0.5	16	0	0
3	116552881	116552950	1.54517e-05	0.2	0	0.15	0	90	71	0.85	0.78	17	0	0
4	29561278	29561354	7.23767e-05	0.37	0	0.27	0	19	46	0.86	4.68	14	0	0
4	44346628	44346657	0.0013161	0.2	0	0.06	0	40	47	11.03	2.19	9	0	0
4	57774336	57774500	7.13071e-14	0.46	0.01	0.25	0.01	48	130	0.88	8.09	28	0	0
4	63002365	63002470	1.08426e-05	0.02	0.21	0	0.1	107	91	4.06	4.06	18	0	0
4	65312147	65312224	8.60963e-06	0.2	0	0.07	0	64	84	14.76	12.05	11	0	0
4	67536361	67536528	5.79884e-05	0.21	0	0.08	0	68	67	3.96	0.69	11	0	0
4	73344079	73344131	0.000255162	0.28	0	0.07	0	43	38	1.9	2.7	12	0	0
4	74630879	74630976	0.000188752	0.21	0	0.1	0	39	68	3.3	1.15	12	0	0
4	89832798	89832882	6.88054e-07	0	0.2	0	0.03	157	45	1.39	0.26	18	0	0
4	90347757	90347846	1.33683e-07	0.33	0	0.17	0	63	61	3.14	2.4	13	0	0
4	90923900	90923941	0.000363816	0.21	0	0.03	0	24	85	1.16	5.82	11	1	0
4	90927517	90927644	6.23994e-06	0.31	0	0.22	0	54	47	9.36	5.36	12	0	0
4	96225330	96225388	4.03795e-06	0.28	0	0.16	0	90	52	6.24	5.33	13	0	0
4	96225330	96225396	5.48591e-06	0.24	0	0.14	0	104	59	5.92	4.92	15	0	0
4	99671853	99671917	5.36364e-08	0.24	0	0.16	0	197	73	17.76	21.1	14	0	0
4	102687626	102687685	0.000458517	0.21	0	0.03	0	73	45	6.25	0.69	11	0	0
4	103221462	103221538	4.01963e-08	0.27	0	0.15	0	99	78	3.03	1.38	17	0	0
4	104000557	104000631	0.000766156	0.23	0	0.06	0	26	54	0.15	4.82	12	0	0
4	104369041	104369295	5.72379e-13	0.27	0	0.15	0	243	116	65.35	8.03	17	0	0
4	108653543	108653718	9.51513e-09	0	0.23	0	0.04	108	99	2.64	10.79	25	0	0
4	108857731	108857831	1.38751e-08	0.35	0	0.18	0	104	58	29.8	15.98	14	0	0
4	108857742	108857831	3.7786e-09	0.38	0	0.19	0	96	57	32.26	16.42	13	0	0
4	109701912	109701956	2.02901e-05	0.51	0.07	0.25	0.02	100	27	14.61	0.57	12	0	0
4	109701944	109702184	3.09326e-10	0.31	0.02	0.17	0.01	253	91	25.18	3.32	23	0	0
4	109756797	109756898	6.00168e-06	0.68	0.04	0.19	0.06	19	25	0.11	0.26	17	0	0
4	110799998	110800075	1.39244e-05	0.24	0	0.17	0	88	56	0.42	0.97	12	0	0
4	111445549	111445650	1.40532e-05	0.2	0	0.16	0	59	82	3.03	16.12	16	0	0
4	111661871	111662023	9.79005e-07	0.21	0.01	0.17	0	76	145	1.49	2.77	23	0	0
4	111661890	111662023	1.44703e-07	0.22	0.01	0.18	0	72	137	1.54	2.76	22	0	0
4	112640967	112641058	1.30722e-06	0.21	0.01	0.12	0	123	99	2.85	2.97	18	0	0
4	112659296	112659373	0.000995334	0.23	0	0.05	0	31	47	0.56	0.22	11	0	0
4	112659296	112659375	0.00136238	0.2	0	0.05	0	35	50	0.63	0.33	12	0	0
4	112931376	112931497	4.50824e-07	0.25	0	0.18	0	106	69	4.32	4.56	17	0	0
4	112945809	112945870	0.00215289	0.4	0	0.22	0	15	22	0.65	3	11	0	0
4	113305938	113306041	1.67649e-08	0.25	0	0.15	0	77	106	4.51	6.69	17	0	0
4	113625508	113625564	7.47995e-07	0.31	0	0.18	0	62	61	2.69	7.9	13	0	1
4	113783858	113784015	1.28331e-08	0.25	0	0.22	0	65	121	2.39	1.29	21	0	0
4	113942079	113942148	0.00234229	0.24	0.01	0.03	0	21	69	1.49	0.62	11	1	0
4	114021260	114021452	1.3437e-10	0.25	0	0.15	0	174	109	11.41	7.56	21	0	0
4	114369258	114369317	6.09461e-06	0.24	0.03	0.21	0	71	118	5.27	0.58	13	0	0
4	114705726	114705798	5.22254e-07	0.26	0	0.16	0	85	71	1.7	2.93	16	0	0
4	114773533	114773592	5.35339e-09	0.41	0	0.21	0	100	48	2.97	3.29	18	0	0
4	114792890	114792956	3.67451e-06	0.31	0	0.18	0	48	53	2.73	0.08	13	0	0
4	114959128	114959178	6.63234e-07	0.26	0	0.21	0	93	66	0.74	3.69	15	0	0
4	115223715	115223855	9.13865e-08	0.31	0.01	0.17	0	135	67	11.92	4.31	13	0	0
4	115811735	115811809	6.22482e-05	0.28	0.02	0.08	0.02	40	84	1.24	16.27	13	0	0
5	1361664	1361778	2.50812e-09	0.24	0.01	0.15	0	94	138	2.09	10.62	26	0	0
5	1499414	1499472	5.00131e-06	0.25	0	0.17	0	59	65	3.6	1.83	13	0	0
5	4357273	4357435	4.92799e-06	0.25	0	0.14	0	53	73	9.72	2.45	12	0	0
5	14753839	14753886	0.00246927	0.22	0	0.03	0	27	42	2.27	1.36	11	0	0
5	18821327	18821448	6.18863e-06	0.28	0	0.18	0	97	48	6.6	2.56	13	0	0
5	20714625	20714753	5.3661e-11	0.22	0.01	0.16	0	158	161	12.25	56.2	16	0	0
5	23618278	23618360	6.65873e-05	0.27	0	0.07	0	22	77	0.26	29.65	14	0	0
5	23618278	23618365	9.99563e-05	0.25	0	0.06	0	24	78	0.26	28.89	15	0	0
5	23618300	23618365	6.65873e-05	0.27	0	0.07	0	22	77	0.26	29.65	14	0	0
5	25348968	25349046	1.09275e-05	0.24	0.01	0.06	0	85	76	6.24	3.21	15	0	0
5	26374984	26375069	2.23625e-06	0.31	0	0.26	0	32	73	3.44	0.42	13	0	0
5	26374984	26375071	2.317e-06	0.29	0	0.25	0	34	78	3.19	0.42	14	0	0
5	26936990	26937068	3.65616e-06	0.2	0	0.07	0	35	159	0.43	20.33	16	0	0
5	27454471	27454550	1.23493e-08	0.3	0.01	0.17	0.01	117	83	7.17	5.7	15	0	0
5	31331407	31331577	1.96607e-11	0.01	0.2	0	0.09	198	160	5.62	5.07	27	0	0
5	33178279	33178363	0.000487714	0	0.2	0	0.12	46	79	2.88	16.27	12	0	0
5	39545919	39545967	0.000273413	0.53	0	0.26	0	15	20	0.31	0.77	13	0	0
5	39545932	39545967	0.000159261	0.67	0	0.24	0	12	16	0	0.24	12	0	0
5	42751636	42751753	2.80065e-05	0.29	0.01	0.25	0	28	92	1.4	18.47	16	0	0
5	54110048	54110154	0.000175299	0.21	0	0.05	0	33	73	1.1	0.76	13	0	0
5	54121223	54121356	4.76989e-08	0.21	0	0.03	0	58	161	2.83	9.93	19	0	0
5	54324986	54325162	5.53913e-13	0.27	0.01	0.11	0	119	171	5.93	12.73	26	0	0
5	56324537	56324749	1.00816e-07	0.63	0.1	0.16	0.23	27	89	1.71	10.29	21	0	0
5	56324537	56324791	1.89285e-07	0.59	0.1	0.2	0.22	29	94	1.57	9.81	23	0	0
5	56345094	56345321	1.0694e-08	0.36	0.02	0.21	0	45	119	3.93	2.63	21	0	0
5	56345260	56345526	3.19914e-05	0.29	0.02	0.24	0	34	91	5.21	5.64	15	0	0
5	56354555	56354715	5.43786e-12	0.39	0.01	0.17	0	49	140	10.12	23.36	23	0	0
5	56364388	56364645	1.01648e-07	0.36	0.02	0.2	0.01	39	107	7.56	12.17	18	0	0
5	56364388	56364653	1.37976e-06	0.29	0.02	0.22	0.01	49	108	10.37	12.78	19	0	0
5	68450351	68450502	1.14583e-10	0.27	0	0.06	0	52	187	0.2	6.67	28	0	0
5	71425911	71425955	0.000377851	0.21	0	0.05	0	48	52	1.09	0.97	12	0	0
5	71579300	71579443	4.13563e-12	0.25	0	0.04	0	132	140	9.21	3.17	25	0	0
5	73045031	73045121	4.05476e-07	0.23	0.01	0.11	0	104	101	2.07	3.92	15	0	0
5	73327429	73327465	1.00057e-05	0.26	0	0.24	0	53	59	2.27	1.36	12	0	0
5	73470459	73470575	2.28903e-06	0.38	0.03	0.23	0.06	61	59	4.43	8.5	16	0	0
5	73594377	73594467	2.94828e-06	0.28	0	0.19	0	81	52	5.65	15.22	11	0	0
5	75839510	75839684	5.64275e-12	0.2	0	0.04	0	132	191	5.08	6.72	30	0	0
5	84390000	84390167	0.000665623	0.33	0.04	0.25	0.15	24	57	3.64	14.2	12	0	0
5	89576878	89576899	0.00399553	0.24	0	0.03	0	17	46	1.55	0.5	8	0	0
5	93387255	93387331	5.37181e-10	0.3	0.01	0.19	0	151	92	25.2	11.4	16	0	0
5	94398822	94398890	1.38316e-07	0.25	0	0.18	0	87	81	0.4	1.69	13	0	0
5	94949618	94949704	6.80267e-07	0.21	0	0.18	0	81	95	4.18	9.41	14	0	0
5	95206704	95206806	4.81832e-06	0.2	0	0.05	0	50	109	5.42	4.63	12	0	0
5	95513147	95513234	1.97368e-05	0.2	0.02	0.14	0	85	128	3.81	2.12	15	0	0
5	97530499	97530545	0.00944044	0.02	0.21	0	0	48	39	10	0.41	8	0	0
5	97612152	97612244	3.9225e-05	0.27	0.78	0.27	0.27	66	23	3.64	6.7	8	0	0
5	97612152	97612246	6.90756e-06	0.33	0.83	0.28	0.28	72	29	3.75	6.94	9	0	0
5	97717830	97717944	9.47512e-08	0.39	0.02	0.23	0	96	54	1.6	1.58	16	0	0
5	98127848	98127977	1.07148e-07	0.3	0.01	0.19	0	161	67	5.84	1.71	20	0	0
5	99293699	99293754	7.41944e-05	0.57	0.03	0.26	0.07	14	33	0	1.63	14	0	0
5	99918717	99918752	0.000783028	0.24	0	0.03	0	46	38	4.36	2.27	11	0	0
5	99918747	99918925	4.56893e-12	0.35	0	0.02	0	104	93	1.38	0.7	37	0	0
5	99987961	99988065	0.00108323	0.22	0	0.02	0	37	45	2.45	11.29	11	0	0
5	99987961	99988070	0.00144938	0.2	0	0.03	0	40	46	2.24	11.06	12	0	0
5	100767373	100767584	1.32066e-23	0.29	0.01	0.08	0	167	360	2.97	1.74	40	0	0
5	101000651	101000702	0.00159789	0	0.22	0	0.03	47	27	0.22	1.87	11	0	0
5	101088495	101088606	4.98574e-07	0.34	0.03	0.21	0	87	68	2.93	1.53	16	0	0
5	101088497	101088606	6.1111e-08	0.37	0.02	0.21	0	82	63	3.12	1.6	15	0	0
5	101248377	101248489	2.05286e-06	0.41	0	0.26	0	17	76	0.06	12.47	16	0	0
5	101636729	101636784	0.000529138	0.21	0.01	0.03	0	58	71	5.82	2.38	14	0	0
5	102091192	102091267	5.36788e-06	0.27	0	0.18	0	93	51	1.89	0.54	15	0	0
5	102222327	102222407	2.8106e-05	0.25	0	0.03	0	48	59	1.34	1.72	14	0	0
5	102222327	102222432	4.32631e-05	0.23	0	0.03	0	53	62	1.41	1.7	15	0	0
5	103839386	103839471	0.000298359	0.21	0.01	0.19	0	39	89	2.03	4.71	14	0	0
5	103839388	103839471	0.000259328	0.23	0.01	0.19	0	35	81	2.06	4.86	13	0	0
5	104067654	104067718	6.26753e-08	0.34	0.01	0.23	0	70	72	3.08	0.13	14	0	0
5	104201245	104201323	0.000194224	0.23	0.01	0.03	0	31	96	1.87	2.9	14	0	0
5	105065614	105065699	8.8107e-07	0.21	0	0.03	0	95	87	3.24	6.03	15	0	0
5	105314447	105314549	0.00200779	0.22	0	0.01	0	36	38	3	11.69	9	0	0
5	105639582	105639628	1.33693e-06	0.43	0	0.24	0	79	31	4.24	0.92	13	0	0
5	105680703	105680844	3.79246e-06	0.23	0	0.03	0	65	75	2.72	5.09	18	0	0
5	105943886	105944005	9.30794e-05	0.41	0.05	0.08	0.01	37	43	1.97	3.06	13	0	0
5	105958001	105958104	4.78175e-07	0.01	0.25	0	0.04	84	118	2.51	6.3	23	0	0
5	105958003	105958104	5.09465e-08	0	0.26	0	0.04	79	115	2.54	6.37	22	0	0
5	105998653	105998733	1.68164e-05	0.31	0.02	0.07	0.01	113	47	7.66	0.46	16	0	0
5	106115837	106115910	7.54386e-07	0.21	0.01	0.19	0.01	76	124	5.39	14.6	17	0	0
5	106436685	106436835	2.38592e-15	0.33	0.02	0.2	0	235	133	8.41	7.55	18	0	0
5	106436685	106436847	1.48625e-14	0.31	0.02	0.18	0	254	148	8.75	6.99	20	0	0
5	106692223	106692273	0.00039932	0.32	0	0.07	0	19	44	0.82	2.6	11	0	0
5	107503669	107503921	3.49684e-17	0.22	0	0.02	0	144	308	2.66	5.01	41	0	0
5	107838089	107838159	4.61254e-06	0.29	0.01	0.17	0	42	86	0.46	4.9	14	0	0
5	108254016	108254054	5.375e-05	0.37	0	0.24	0	41	33	1.36	3.48	12	0	0
5	108857443	108857527	0.000397263	0.27	0	0.09	0	33	40	2.6	0.85	11	0	0
5	109488000	109488051	0.000232383	0.23	0	0.07	0	30	62	0.64	10.7	12	0	0
5	109507566	109507732	8.7028e-11	0.34	0	0.13	0	149	73	37.5	27.98	15	0	0
5	109739260	109739345	4.95571e-06	0.26	0	0.17	0	43	77	0.76	2.64	17	0	0
5	110404562	110404649	1.58074e-05	0.38	0	0.21	0	58	32	3.06	2.61	12	0	0
5	110442856	110442913	2.0561e-09	0.42	0	0.23	0	67	55	0.18	0.23	14	0	0
5	110502616	110502683	1.7439e-07	0.27	0	0.16	0	131	63	23.63	4.58	14	0	0
5	110557263	110557366	1.0009e-05	0.35	0.02	0.2	0	48	51	1.46	1.97	15	0	0
5	110557263	110557391	1.52747e-05	0.33	0.02	0.2	0	51	52	1.36	2.2	16	0	0
5	110915844	110915902	5.98356e-06	0.31	0	0.23	0	48	50	1.23	0.81	13	0	0
5	110990469	110990531	8.9106e-08	0.32	0	0.23	0	85	62	2.27	3.86	13	0	0
6	1738317	1738387	3.71098e-09	0.38	0	0.18	0	77	60	2.42	3.91	14	0	0
6	45543536	45543584	0.000477557	0.27	0	0.06	0	22	50	0.62	18.44	10	0	0
6	50439314	50439398	1.86538e-05	0.31	0.02	0.16	0.01	58	58	6.94	1.27	13	0	0
6	56872293	56872355	6.29515e-05	0.2	0	0.04	0	50	74	11.47	10.62	11	0	0
6	57582159	57582260	9.94549e-09	0.56	0.07	0.26	0.07	78	45	2.73	0.64	14	0	0
6	58672756	58672838	2.24979e-10	0.25	0	0.13	0	117	118	17.83	3.18	16	0	0
6	99717060	99717232	1.46495e-09	0.25	0	0.17	0	114	108	3.16	2.03	21	0	0
6	99717060	99717235	3.38416e-09	0.23	0	0.16	0	122	109	3.31	2.71	22	0	0
6	99817583	99817663	5.25171e-06	0.71	0.13	0.18	0.23	21	45	0.1	1.8	19	0	0
6	99817586	99817663	1.33514e-06	0.79	0.14	0.15	0.24	19	43	0.06	1.9	18	0	0
6	99817669	99817729	0.000842085	0.26	0	0.12	0	23	46	0.29	1.36	11	0	0
6	102355787	102355855	0.000245338	0.22	0	0.05	0	37	61	0.47	2.9	13	0	0
6	102355814	102355858	0.000664643	0.21	0	0.05	0	34	57	0.52	2.75	12	0	0
6	102782000	102782151	1.32881e-11	0.25	0	0.16	0	181	119	22.37	0.5	17	0	0
6	103593730	103593854	6.87568e-09	0.21	0	0.14	0	185	111	10.25	4.05	22	0	0
6	106043239	106043515	5.4298e-09	0.21	0	0.07	0	193	104	52.34	6.72	23	0	0
6	107610726	107610826	0.000239068	0.27	0	0.02	0	33	44	1.8	9.4	11	0	0
6	108378766	108378844	0.000564093	0.2	0	0.09	0	30	68	2.09	2.42	12	0	0
6	110306269	110306438	4.68209e-06	0.22	0.02	0.12	0.01	101	105	7.18	2.15	17	0	0
6	110331148	110331217	2.29913e-05	0.33	0.02	0.04	0.01	39	56	0.64	3.85	14	0	0
6	110334303	110334406	9.44643e-07	0.27	0	0.17	0	77	66	1.84	0.69	15	0	0
6	110334305	110334406	3.83731e-07	0.3	0	0.18	0	71	62	1.92	0.73	14	0	0
6	110400268	110400398	1.6276e-07	0.61	0	0.2	0	44	24	5.05	0.22	14	0	0
6	110942231	110942340	8.52441e-08	0.33	0.01	0.21	0	63	77	1.85	1.89	17	0	0
6	111254229	111254296	6.44852e-05	0.3	0	0.14	0	23	59	1.17	12.08	12	0	0
6	111254229	111254307	2.96993e-05	0.28	0	0.13	0	29	68	1.3	12.13	14	0	0
6	111254229	111254315	9.93101e-05	0.26	0.01	0.12	0	35	77	1.36	12.16	16	0	0
6	111254885	111254931	0.00406461	0.24	0	0.03	0	21	38	1.75	0.44	9	0	0
6	111416015	111416233	3.30858e-21	0	0.31	0	0.08	203	216	2.64	3.26	35	0	0
6	111457310	111457402	9.34868e-05	0.22	0	0.19	0	23	113	0.69	6.56	13	0	0
6	111466206	111466402	1.68999e-19	0.35	0	0.2	0	266	129	23.8	36.31	22	0	0
6	111582660	111582764	2.38471e-05	0.22	0	0.07	0	54	69	5.67	8.23	14	0	0
6	111862768	111862825	1.04828e-06	0.23	0	0.1	0	100	76	8.29	5.96	14	0	0
6	112342505	112342605	3.82229e-06	0.35	0	0.22	0	66	42	3.58	3.53	13	0	0
6	112420480	112420628	4.20495e-21	0.46	0	0.24	0	115	124	9.69	26.97	17	0	0
6	112741648	112741777	3.71924e-06	0.25	0	0.05	0	52	74	2.68	0.37	17	0	0
6	113033819	113033927	1.11783e-11	0.56	0.02	0.29	0	70	54	11.07	3.07	8	0	0
6	113371865	113371932	3.63337e-06	0.22	0	0.11	0	67	78	4.09	3.18	18	0	0
6	113464259	113464382	7.58778e-08	0.4	0.03	0.23	0.01	72	64	2	2.97	18	0	0
6	113638405	113638467	1.10886e-05	0.26	0	0.16	0	82	55	3.98	8.53	14	0	0
6	113822492	113822550	0.00135657	0.21	0	0.04	0	29	53	0.85	0.36	11	0	0
6	113923996	113924059	0.00150075	0.3	0	0.19	0	20	34	1.96	1.29	11	0	0
7	879735	879880	1.20235e-13	0.22	0	0.15	0	249	164	19.26	84.07	15	0	0
7	985823	985974	3.0048e-21	0.3	0.04	0.05	0.03	361	313	11.64	28.96	31	0	0
7	985823	985976	5.6689e-19	0.31	0.06	0.05	0.04	369	321	11.68	28.16	32	0	0
7	1575108	1575146	0.000308799	0.21	0	0.08	0	33	65	2.6	19.5	13	0	0
7	1855071	1855130	0.000555269	0.21	0	0.11	0	53	51	5.12	2.77	10	0	0
7	2337503	2337623	1.33854e-07	0.26	0.02	0.15	0	113	104	8.39	10.37	19	0	0
7	2931786	2931834	0.000328805	0.22	0	0.09	0	68	47	2.79	2.81	12	0	0
7	3895621	3895687	0.000900038	0.2	0	0.05	0	35	55	0.63	0.45	12	0	0
7	3895623	3895687	0.00063334	0.23	0	0.05	0	31	52	0.56	0.22	11	0	0
7	3917410	3917472	0.00115032	0.21	0	0.03	0	24	63	1.64	4.75	12	1	0
7	4951799	4951853	3.11409e-07	0.29	0	0.2	0	48	79	1.23	1.58	13	0	0
7	5388092	5388161	1.35039e-06	0.47	0.02	0.14	0.06	30	49	0.47	1.51	18	0	0
7	6083258	6083316	3.96082e-05	0.31	0	0.1	0	26	57	1.24	1.48	12	1	0
7	6141380	6141458	0.000366565	0.36	0	0.2	0	14	46	0.15	4.15	12	0	0
7	6141380	6141468	0.000640736	0.29	0	0.19	0	17	50	0.4	3.81	13	0	0
7	6342096	6342193	1.9725e-05	0.28	0	0.27	0	25	81	0.81	18.11	15	0	0
7	6387098	6387181	1.8429e-07	0.31	0	0.07	0	68	64	3.81	3.13	19	0	0
7	6770658	6770782	9.00958e-07	0.22	0	0.13	0	147	72	3.5	11.33	16	0	0
7	8464276	8464351	7.76135e-05	0.28	0.03	0.06	0.01	29	144	0.6	2.39	17	1	0
7	8515109	8515199	1.0577e-07	0.44	0	0.22	0	48	43	1.15	1.32	19	0	0
7	8515199	8515279	1.55563e-06	0.29	0	0.11	0	73	56	1.1	6.47	17	0	0
7	9424643	9424668	0.00338796	0	0.2	0	0.11	40	35	16.78	5.11	9	0	0
7	9621601	9621766	8.68413e-08	0.29	0	0.14	0	62	78	1.54	4.54	19	0	1
7	10930768	10930845	7.30313e-06	0.25	0	0.05	0	40	80	4.08	2.81	13	0	0
7	10964678	10964793	6.69428e-06	0.23	0.01	0.05	0	39	131	0.97	6.33	18	0	0
7	10964840	10964935	9.39458e-06	0.26	0	0.21	0	27	101	0.26	1.56	17	0	0
7	11168293	11168369	8.18046e-08	0.22	0	0.03	0	54	140	2.96	1.33	21	0	0
7	11422831	11423051	8.45431e-07	0.21	0.01	0.07	0.01	118	103	26.81	14.43	17	0	0
7	12834427	12834558	8.08717e-07	0.21	0	0.16	0	114	82	6.52	2.38	16	0	0
7	13399136	13399190	0.000746962	0.24	0	0.03	0	25	52	1.54	2.24	12	1	0
7	13623344	13623502	1.74544e-05	0.26	0	0.26	0	34	71	1.78	3.21	15	0	0
7	15436533	15436688	2.27987e-07	0.26	0	0.17	0	118	66	9.58	10.12	16	0	0
7	15479956	15480062	1.586e-06	0.34	0	0.2	0	47	51	4.08	0.93	12	0	0
7	15605492	15605540	3.72214e-05	0.24	0	0.26	0	49	58	3.35	3.84	15	0	0
7	15750096	15750190	0.000168247	0.24	0	0.24	0	25	73	0.91	2.76	13	0	0
7	15750096	15750194	0.000234575	0.21	0	0.24	0	29	80	1.15	2.68	14	0	0
7	16078206	16078247	0.00242405	0.25	0	0.03	0	24	37	0.25	0.61	9	0	0
7	16501377	16501459	3.42278e-05	0.39	0	0.22	0	41	30	0.81	1.4	13	0	0
7	16756780	16756918	3.70396e-06	0.26	0	0.16	0	35	93	0.83	12.43	16	0	0
7	17070446	17070504	1.11216e-05	0.25	0.01	0.19	0.02	97	70	0.6	4.52	16	0	0
7	28505363	28505413	0.000417361	0	0.21	0	0.03	61	33	17.27	1	11	0	0
7	33812679	33812823	0.00158899	0.21	0	0.03	0	28	49	1.67	2.27	11	0	0
7	34633916	34633978	1.08164e-06	0.24	0	0.17	0	71	78	6.77	1.33	13	0	0
7	36179829	36180099	8.78835e-12	0.04	0.21	0	0.01	327	298	3.78	27.21	29	0	0
7	39562804	39562886	1.41534e-05	0.28	0	0.06	0	25	86	0.51	3.81	17	1	0
7	39615553	39615606	0.000876634	0.31	0.06	0.03	0.01	52	53	6.37	1.87	14	0	0
7	39615555	39615606	0.000160501	0.3	0.02	0.04	0.01	46	47	6.44	1.59	13	0	0
7	39615606	39615792	1.3697e-11	0.29	0.01	0.05	0	119	126	3.36	3.31	35	0	0
7	40081610	40081767	2.06949e-17	0.52	0.01	0.22	0	98	92	1.96	1.29	29	0	0
7	40081731	40081817	2.03538e-05	0.31	0.02	0.15	0.01	58	55	1.24	0.27	12	0	0
7	42185168	42185198	0.00172618	0.21	0	0.02	0	39	43	0.67	1.09	11	0	0
7	42712208	42712327	5.23356e-08	0.34	0	0.09	0	58	63	1.19	5.5	21	1	1
7	42712208	42712329	8.90021e-06	0.31	0.03	0.09	0.01	64	69	1.61	5.65	22	1	1
7	43000848	43001029	2.98117e-08	0	0.2	0	0.05	123	99	3.19	4.28	17	0	0
7	48126545	48126620	0.000770581	0.23	0	0.08	0	30	48	2.45	9.82	12	0	0
7	57768533	57768587	1.97507e-05	0.29	0	0.05	0	28	70	1.97	4.92	13	1	0
7	58017008	58017090	1.7191e-05	0	0.22	0	0.05	70	59	0.11	3.26	17	0	0
7	61744318	61744392	1.08023e-06	0.27	0	0.19	0	78	64	1.55	3.33	12	0	0
7	63380332	63380523	1.68927e-09	0.58	0.15	0.16	0.02	240	59	36.94	9.85	22	0	0
7	63380358	63380523	2.10954e-15	0.58	0	0.16	0	226	45	38.29	3.63	21	0	0
7	67237858	67238034	1.71926e-08	0.23	0	0.04	0	119	101	2.2	1.67	19	0	0
7	76012568	76012610	1.04382e-05	0.25	0	0.16	0	81	56	3.66	4.79	12	0	0
7	101546861	101546972	0.000454282	0.22	0	0.19	0	37	54	2.65	8.69	11	0	0
7	102613566	102613700	0.000510892	0.23	0.02	0.06	0	30	99	0.44	8.53	14	0	0
7	104219791	104219882	0.000336133	0.26	0	0.11	0	27	51	0.24	1.24	13	0	0
7	104480651	104480710	2.79773e-11	0.27	0.01	0.22	0	198	114	10.44	49.67	14	0	0
7	105112525	105112655	0.000240562	0.2	0.01	0.05	0	45	88	1	0.7	15	0	0
8	1023706	1024016	1.3055e-22	0.21	0.02	0.1	0	1125	410	212.34	107.41	39	0	0
8	7325102	7325210	0.000276822	0.27	0	0.09	0	37	41	1.65	1.02	11	0	0
8	9694800	9695006	7.40738e-15	0.23	0	0.03	0	161	232	4.22	8.37	39	0	0
8	9694995	9695090	6.37927e-11	0.25	0.01	0.04	0	107	178	1.04	6.4	27	0	0
8	24569064	24569131	5.98151e-05	0.29	0	0.23	0	49	43	1.36	2.56	13	0	0
8	54911690	54911769	3.33042e-05	0.25	0	0.18	0	71	52	3.94	2.5	13	0	0
8	58303013	58303081	2.80503e-07	0.26	0	0.2	0	62	85	0.78	1.03	16	0	0
8	59392075	59392181	5.82983e-05	0.22	0.02	0.03	0	40	170	0.53	9.05	16	0	0
8	63464469	63464577	1.51489e-06	0.26	0	0.09	0	38	94	1.11	3.72	19	0	0
8	67679094	67679182	6.94629e-05	0.21	0	0.14	0	28	100	1.31	6.73	13	0	0
8	70443981	70444056	8.70122e-07	0.26	0	0.16	0	90	69	6.26	6.38	14	0	0
8	73215901	73216046	2.85722e-07	0.32	0	0.19	0	74	55	7.9	6.69	13	0	0
8	74104212	74104301	3.53921e-10	0.22	0.01	0.1	0	231	132	38.74	13.65	18	0	0
8	80682471	80682696	2.33924e-17	0.25	0	0.1	0	180	211	4.38	23.46	27	0	0
8	82544317	82544388	0.000977283	0.29	0	0.22	0	21	40	1.49	0.25	11	0	0
8	83068086	83068226	0.000130019	0.2	0	0.03	0	40	75	2.58	5.19	13	0	0
8	85567692	85567812	2.28287e-10	0.28	0	0.18	0	233	82	39.94	26.13	14	0	0
8	100786987	100787108	2.0994e-07	0.33	0.01	0.19	0	27	138	0.48	7.98	19	0	0
8	100921787	100921922	5.80728e-06	0.26	0	0.16	0	82	56	3.41	1.35	15	0	0
8	101253449	101253541	2.9209e-07	0.24	0	0.17	0	177	66	5.48	20.09	12	0	0
8	101659096	101659400	1.4277e-08	0.23	0.02	0.05	0.01	181	142	11.05	9.29	21	0	0
8	104341716	104341791	5.48034e-07	0.27	0	0.16	0	142	60	29.72	3.8	16	0	0
8	107776077	107776126	0.0125982	0.37	0	0.16	0	19	14	3.57	0.67	7	0	0
8	107877447	107877481	0.000666639	0	0.4	0	0.07	19	50	0.84	5.93	8	0	0
8	107974334	107974453	6.63539e-08	0.27	0	0.19	0	130	70	1.92	11.12	19	0	0
8	107974818	107974879	0.000257587	0	0.21	0	0.11	57	42	2.36	1.76	11	0	0
8	108722271	108722315	0.00162951	0.25	0	0.03	0	24	41	0.25	0.53	9	0	0
8	108748171	108748432	2.2764e-51	0.28	0.01	0.05	0	617	617	59.35	39.4	41	0	0
8	109044819	109044903	2.03259e-08	0.24	0	0.16	0	113	93	1.95	0.66	21	0	0
8	109153929	109153973	0.000164217	0	0.27	0	0.11	52	30	1	0.23	13	0	0
8	109423158	109423277	8.27377e-08	0.28	0	0.21	0	81	72	6.57	2.32	17	0	0
8	109499659	109499813	2.18982e-14	0.24	0	0.13	0	135	199	6.35	4.52	37	0	0
8	109702386	109702455	0.00236068	0.23	0	0.03	0	39	37	0.27	0.45	11	0	0
8	109707464	109707494	0.000330617	0	0.21	0	0.06	61	39	3.36	1.84	12	0	0
8	109707525	109707592	4.26806e-06	0	0.23	0	0.05	89	48	1.47	0.35	18	0	0
8	109874639	109874690	2.12132e-05	0.44	0	0.27	0	32	30	0.53	0.44	14	0	0
8	110039841	110039944	6.28722e-07	0.33	0	0.26	0	69	50	1.83	3.24	15	0	0
8	110149816	110149876	1.92987e-05	0.36	0	0.24	0	33	40	0.46	0.52	15	0	0
8	110155305	110155356	4.60944e-08	0.38	0	0.2	0	50	58	5.24	1.61	12	1	0
8	110213152	110213273	1.03683e-08	0	0.53	0	0.26	44	34	0.23	0.18	19	0	0
8	110213262	110213322	4.29315e-05	0.02	0.39	0.01	0.26	45	31	0	0.07	15	0	0
8	110572469	110572523	2.23961e-09	0.27	0	0.17	0	213	80	4.14	7.6	17	0	0
8	110824173	110824262	0.00120433	0.29	0	0.06	0	21	38	0.49	1.47	11	0	0
9	2792444	2792505	3.8878e-08	0.31	0	0.23	0	75	71	0.86	1.6	13	0	0
9	7231940	7232070	7.25654e-06	0.28	0	0.15	0	29	86	0.83	5.58	16	0	0
9	7231940	7232074	9.55428e-06	0.25	0	0.15	0	32	92	0.86	5.26	17	0	0
9	14973152	14973214	1.6037e-06	0.31	0	0.21	0	83	48	5.17	0.91	12	0	0
9	21822349	21822434	0.00194383	0.2	0	0.02	0	50	40	2.28	13.78	9	0	0
9	34024561	34024740	2.49335e-06	0.49	0	0.07	0	35	30	0.06	0.59	18	0	0
9	60895519	60895629	5.98016e-06	0.21	0	0.09	0	81	80	6.83	2.24	15	0	0
9	73075697	73075735	0.0011237	0.21	0	0.03	0	33	49	0	3.27	11	0	0
9	79673395	79673452	3.1561e-09	0.28	0	0.2	0	114	86	0.59	0.77	18	0	0
9	80795222	80795296	0.000121531	0.25	0	0.08	0	76	43	7.33	2.81	12	0	0
9	81532801	81532893	1.01694e-05	0.24	0.01	0.02	0	75	78	7.7	0.65	16	0	0
9	82932752	82932800	0.000366565	0.36	0	0.27	0	14	46	0.15	1.06	12	0	0
9	82966806	82966877	1.28534e-06	0.35	0	0.19	0	52	51	5.67	0.74	13	0	0
9	83303096	83303151	6.30689e-08	0.27	0.01	0.23	0	73	102	6.55	3.6	15	0	0
9	84638952	84639001	0.00271603	0.2	0	0.1	0	30	46	1.56	15.16	10	0	0
9	87039078	87039169	5.20699e-10	0.26	0	0.16	0	114	103	17.98	46.86	14	0	0
9	87469354	87469439	7.95521e-07	0.23	0	0.17	0	79	83	4.58	1.42	13	0	0
9	87593337	87593401	2.53857e-06	0.3	0	0.18	0	40	66	1.98	6.22	14	0	0
9	87805709	87805744	0.00296443	0.56	0	0.27	0	9	15	0.12	0.98	8	0	0
9	88285237	88285340	7.92759e-06	0.25	0	0.16	0	79	58	1.21	2.41	15	0	0
9	88373148	88373260	1.63265e-08	0.7	0	0.26	0	43	22	1	0	22	0	0
9	88373148	88373261	1.2546e-06	0.72	0.12	0.26	0.04	46	25	1	0.17	23	0	0
9	88571364	88571419	2.66025e-06	0.24	0	0.17	0	58	77	2.84	1.98	15	0	0
9	88604246	88604300	3.63383e-05	0.27	0.02	0.08	0	60	63	1.43	2.46	15	0	0
9	88604294	88604390	8.06226e-08	0.25	0.01	0.09	0	105	105	1.17	2.26	23	0	0
9	88930497	88930566	3.19799e-07	0.26	0	0.13	0	72	75	4.69	11.51	17	0	0
9	89043842	89043950	0.000127466	0.43	0.03	0.26	0.01	23	37	0.19	1.31	13	0	0
9	89100293	89100345	2.97375e-07	0.47	0	0.23	0	62	32	5.19	0.99	14	0	0
9	89686069	89686115	2.53405e-06	0.27	0.02	0.16	0	75	93	4.86	3.64	13	0	0
9	89995234	89995284	0.00283877	0.25	0	0.07	0	20	40	0.44	4.53	9	0	0
9	89995318	89995416	0.00160997	0.24	0	0.03	0	29	39	2.45	1.07	11	0	0
x	8543418	8543573	2.40692e-08	0.23	0	0.14	0	141	89	9.97	2.82	17	0	0
x	9422562	9422638	0.000498111	0	0.2	0	0.22	70	30	7.42	1.73	12	0	0
x	9422625	9422749	1.2659e-05	0.01	0.29	0	0.24	92	31	5.88	1.28	17	0	0
x	20287465	20287721	1.1358e-10	0.01	0.25	0	0.07	140	142	20.25	28.04	19	0	0
x	25925374	25925484	7.15409e-06	0.31	0	0.07	0	96	40	11.69	0.52	15	0	0
x	28409638	28409816	1.6355e-11	0.21	0	0.03	0	130	176	17.99	13.97	24	0	0
x	28778782	28778899	1.52862e-07	0.24	0	0.03	0	82	86	5.67	2.54	20	0	0
x	29500562	29500675	6.50797e-08	0.23	0	0.02	0	82	101	1.57	1.52	20	0	0
x	33053279	33053377	0.000160039	0.65	0	0.14	0	20	14	0.27	0.08	13	0	0
x	33053279	33053381	0.000230978	0.59	0	0.16	0	22	15	0.26	0.07	14	0	0
x	33053381	33053512	0.00140511	0.55	0.06	0.13	0.08	20	18	0.27	0.26	13	0	0
x	37244077	37244146	0.000247578	0.32	0.01	0.22	0	19	72	0.81	4.91	12	0	0
x	37244077	37244182	0.000310429	0.29	0.01	0.21	0	21	77	0.76	4.58	13	0	0
x	41443976	41444260	2.31944e-14	0	0.21	0	0.02	254	161	41.64	22.96	27	0	0
x	41611969	41612038	3.3503e-06	0.2	0	0.07	0	74	88	0.38	3.33	16	0	0
x	41611970	41612038	2.21773e-06	0.22	0	0.07	0	68	84	0.27	3.4	15	0	0
x	52662025	52662178	5.75214e-05	0.24	0.01	0.07	0	71	68	9.76	8.44	14	0	0
x	52773538	52773701	5.68642e-14	0.31	0	0.25	0	127	123	4.78	9.95	28	0	0
x	55226643	55226698	0.000195694	0.22	0	0.06	0	32	69	0.27	2.4	13	0	0
x	56274982	56275043	0.00013892	0.21	0	0.06	0	38	70	1.42	19.06	12	0	0
x	80046074	80046254	1.40559e-09	0.22	0.01	0.02	0	129	149	6.47	7.63	20	0	0
x	80046567	80046707	5.85828e-05	0.22	0.03	0.04	0.03	122	77	14.92	4.5	19	0	1
x	80046569	80046707	6.42907e-07	0.23	0	0.04	0	118	74	15.44	4.69	18	0	1
x	80800388	80800457	1.33088e-05	0.21	0	0.13	0	77	74	4.7	1.07	15	0	0
x	80800583	80800684	1.45614e-06	0.3	0.02	0.03	0.01	70	82	1.24	1.78	17	0	0
x	91031092	91031264	1.29403e-10	0.23	0.01	0.1	0	189	135	6.83	1.73	16	0	0
x	92352057	92352158	0.000319569	0.38	0	0.24	0	21	30	1.19	3.67	14	0	0
x	92759651	92759740	6.4413e-05	0	0.29	0	0.2	62	24	0.33	0.73	12	0	0
x	94069290	94069640	3.41956e-17	0.26	0.01	0.11	0	259	193	26.47	47.43	23	0	0
x	115680324	115680408	6.39385e-06	0.34	0	0.08	0	62	42	7.41	1.03	15	1	0
x	121766958	121767007	0.000288973	0.23	0.02	0.06	0	26	129	0.21	5.69	15	0	0

## Sheet: DMR-CHH
Chr	Start	End	P-value	Methylation_rate(DS)	Methylation_rate(ES)	Var-Methy(DS)	Var-Methy(ES)	Depth(DS)	Depth(ES)	Var-Depth(DS)	Var-Depth(ES)	Number_of_CHH	Uncovered_CHH_number(DS)	Uncovered_CHH_number(ES)
10	255465	255518	3.35308e-05	0.2	0.01	0.24	0	54	103	9.65	1.68	17	0	0
10	255568	255619	5.49684e-09	0.24	0	0.05	0	66	133	1.62	3.19	22	0	0
10	255568	255622	1.33937e-07	0.22	0.01	0.05	0	72	138	1.94	3.09	23	0	0
10	255572	255622	4.44999e-08	0.26	0.01	0.04	0	62	129	1.75	3.13	21	0	0
10	696676	696685	0.0152727	0.2	0	0	0	25	30	0	0	5	0	0
10	1011949	1011973	7.94378e-05	0.2	0	0.01	0	60	65	0.22	0.25	14	0	0
10	1560632	1560669	1.82947e-06	0.28	0	0.11	0	54	66	7.28	11.99	17	0	0
10	1560632	1560670	1.22333e-06	0.28	0	0.1	0	57	66	6.85	12.12	18	0	1
10	1560670	1560697	0.00344671	0.27	0	0	0	37	28	0.23	1.29	10	0	1
10	1560686	1560698	0.0244156	0.26	0	0	0	23	19	0.17	0.17	6	0	0
10	1594539	1594556	0.024558	0.25	0	0	0	24	20	0	0.27	6	0	0
10	2628574	2628657	9.78298e-10	0	0.23	0	0.05	136	91	9.96	5.86	27	0	0
10	2628778	2628807	0.000861476	0	0.25	0	0.15	48	24	1.09	0.73	12	0	0
10	2716689	2716728	0.000125391	0.25	0	0.01	0	52	47	0.27	0.7	15	0	0
10	2872854	2872894	1.01748e-08	0.29	0	0.03	0	94	80	1.8	0	20	0	0
10	2872891	2872956	8.65622e-13	0.33	0	0.06	0	98	113	0.58	4.4	26	0	0
10	2872961	2873028	9.27078e-07	0.41	0.04	0.08	0.02	58	55	0.83	7.32	19	0	0
10	3012548	3012594	1.16635e-07	0.29	0	0.03	0	51	83	3.75	1.49	17	0	0
10	3012548	3012596	3.71536e-06	0.25	0.01	0.03	0	59	88	4.92	1.4	18	0	0
10	3961584	3961588	0.047124	0.25	0	0	0	20	20	0	0	5	0	0
10	4345976	4345997	0.000320659	0.29	0.03	0.02	0.01	45	62	18.18	4.88	14	0	0
10	4345976	4346004	0.00162044	0.2	0.03	0.03	0.01	65	76	35.67	10.64	15	0	0
10	4345977	4346004	0.000342589	0.28	0.03	0.02	0.01	47	64	23.02	7.49	14	0	0
10	4806946	4806963	0.00447845	0.28	0	0.03	0	29	29	1.43	0.1	10	0	0
10	4806975	4806987	0.00426746	0.3	0	0.01	0	27	27	0	0	9	0	0
10	5113651	5113685	0.000834464	0.26	0	0.04	0	47	37	0.62	0.85	11	0	0
10	5131746	5131764	0.000563355	0.21	0	0	0	52	49	0.18	0.1	10	0	0
10	5187730	5187770	2.77475e-06	0.25	0	0	0	73	68	0.14	0.48	19	0	0
10	5187730	5187772	1.45466e-06	0.24	0	0	0	80	74	0.63	0.75	20	0	0
10	5196282	5196319	7.52496e-07	0.47	0	0.16	0	30	40	1.69	0.99	17	0	0
10	5247879	5247915	1.17097e-08	0	0.22	0	0.04	137	72	0.24	10.78	20	0	0
10	5247918	5247968	4.97052e-08	0	0.28	0	0.17	89	61	4.39	9.09	21	0	0
10	5247923	5247968	1.19864e-08	0	0.33	0	0.16	82	51	4.2	6.79	20	0	0
10	5247954	5248013	1.68669e-06	0	0.22	0	0.23	98	54	4.69	9.28	17	0	0
10	5248013	5248045	3.19062e-05	0	0.24	0	0.22	66	41	6.37	10.07	14	0	0
10	5304901	5304958	1.02215e-07	0.29	0.02	0.04	0.01	58	118	1.12	1.99	24	0	0
10	5304904	5304958	1.3708e-08	0.3	0.01	0.04	0	57	116	1.08	1.68	23	0	0
10	5363126	5363201	3.39072e-12	0	0.41	0	0.18	110	46	2.92	0.52	27	0	0
10	5363175	5363247	0.000388394	0	0.3	0	0.27	47	20	6.08	0.61	12	0	0
10	5383490	5383507	0.00379327	0.35	0	0.05	0	17	22	0.13	0.5	8	0	0
10	5461042	5461088	7.67723e-08	0.24	0	0.09	0	58	114	8.29	1.86	21	1	0
10	5880568	5880624	2.46146e-10	0.29	0	0.16	0	55	141	13.75	3.41	21	0	0
10	7135209	7135245	6.52729e-05	0.22	0	0.07	0	37	78	1.55	4.46	15	0	0
10	7191057	7191088	0.000243619	0.27	0.02	0	0	56	51	0	0.55	14	0	0
10	7251690	7251726	1.53555e-05	0.23	0.02	0.15	0	65	102	36.13	18.59	18	0	0
10	7307425	7307490	5.6471e-12	0.01	0.2	0	0.04	307	123	26.05	15.54	30	0	0
10	7307515	7307571	1.91225e-09	0	0.29	0	0.21	123	51	49.73	5.76	21	0	0
10	7307570	7307611	4.46478e-05	0.04	0.48	0	0.21	45	23	10.71	1.55	15	1	1
10	7411626	7411654	0.000137502	0.35	0	0.05	0	31	32	0.34	0.22	14	0	0
10	7506311	7506369	9.88869e-08	0.24	0.01	0.06	0	59	145	3.56	4.19	21	0	0
10	8343386	8343394	0.047124	0.25	0	0	0	20	20	0	0	5	0	0
10	8438470	8438480	0.0142761	0.25	0	0.02	0	20	24	0.67	2.4	6	0	0
10	9034494	9034574	1.10229e-10	0.29	0	0.25	0	49	219	1.26	1.04	19	0	0
10	9530223	9530275	2.92593e-06	0.21	0.02	0.02	0.01	99	114	2.93	3.97	22	0	0
10	9544706	9544760	5.24337e-08	0.22	0	0.05	0	59	139	1.73	4.79	20	0	0
10	9597707	9597726	0.00531037	0.21	0	0.01	0	39	37	1	0.11	9	0	0
10	9783783	9783855	2.39808e-22	0.39	0.01	0.22	0	137	201	2.13	1.46	33	0	0
10	10940218	10940350	3.58721e-18	0.34	0	0.05	0	107	182	1.16	2.51	48	0	0
10	11068397	11068414	0.00451891	0.4	0	0.05	0	15	18	0.13	0.5	8	0	0
10	11117765	11117857	6.7182e-21	0.24	0.01	0.02	0	241	376	14.07	8.04	38	0	0
10	11484225	11484299	4.90681e-14	0.02	0.21	0	0.06	295	270	31.86	114.88	31	0	0
10	11484343	11484381	1.31894e-08	0	0.22	0	0.04	100	152	64.98	241.89	19	0	0
10	11521535	11521557	0.00254754	0.21	0	0	0	43	40	5.44	3.03	9	0	0
10	11521588	11521605	0.00260329	0.22	0	0.02	0	41	37	2.78	0.61	9	0	0
10	11671227	11671287	3.05682e-06	0.21	0	0.05	0	86	82	8.07	9.27	15	0	0
10	11736179	11736201	0.0002514	0.21	0	0.07	0	66	50	0.6	0.87	11	0	0
10	12218603	12218621	0.0247004	0.24	0	0	0	25	21	0.17	0.3	6	0	0
10	12775865	12775908	4.59743e-05	0.38	0	0.25	0	21	43	0.27	0.53	14	0	0
10	13126138	13126161	0.000455402	0.29	0	0.02	0	38	35	0.08	0.4	13	0	0
10	13214578	13214609	0.00247296	0.21	0.04	0.01	0	94	70	0.88	4.88	12	0	0
10	13214587	13214609	0.00081623	0.23	0.03	0.01	0	88	60	0.6	3.47	11	0	0
10	13310297	13310346	1.0908e-09	0.27	0	0.07	0	81	109	3.61	6.66	25	0	0
10	13310376	13310396	0.000516084	0.27	0	0.04	0	41	37	7.02	9.25	11	0	0
10	13313604	13313649	2.17277e-06	0.23	0	0.04	0	52	91	2.93	4.88	18	0	0
10	13483540	13483636	6.397e-15	0.23	0	0.02	0	138	252	0.87	0.66	37	0	0
10	13667851	13667885	3.60465e-05	0.21	0	0.02	0	63	68	1.4	1.67	16	0	0
10	13715708	13715715	0.0185142	0.2	0	0	0	25	28	0	0.3	5	0	0
10	13725394	13725411	0.00595342	0.2	0	0.01	0	40	35	1.78	0.11	9	0	0
10	13725396	13725416	0.00595342	0.2	0	0.01	0	40	35	1.78	0.11	9	0	0
10	14379715	14379814	0.00407861	0.43	0	0.25	0	14	17	1.28	3.11	9	0	0
10	14387341	14387364	0.000544921	0.26	0	0.07	0	23	51	0.81	0.39	12	0	0
10	14387377	14387404	0.000182404	0.29	0	0.03	0	31	43	0.92	0.23	13	0	0
10	14387404	14387451	8.50849e-06	0.27	0	0.03	0	44	63	0.73	0.26	18	0	0
10	14562117	14562141	0.0056561	0.22	0	0.03	0	23	38	0.41	1.36	8	0	0
10	14851076	14851115	0.000135589	0.2	0	0.04	0	35	82	0.23	1.06	13	0	0
10	15034413	15034443	1.28594e-05	0.2	0.02	0.01	0	89	118	0.89	0.18	19	0	0
10	15034439	15034460	0.0012893	0.23	0.03	0.02	0	44	69	3.15	1.11	12	0	0
10	15145590	15145636	5.11672e-06	0.24	0	0.03	0	50	78	0.56	2.88	17	0	0
10	15161752	15161877	1.7826e-27	0.37	0	0.1	0	157	265	1.9	4.35	38	0	0
10	15161877	15161917	3.20624e-07	0.27	0.02	0.11	0.01	67	114	1.55	8.97	15	0	0
10	15244000	15244033	0.00119646	0.2	0	0.02	0	40	48	2.25	0.45	11	0	0
10	15244034	15244066	0.000864444	0.31	0.02	0.03	0.01	36	42	0.18	1.36	12	0	0
10	15257920	15257974	1.54548e-10	0	0.2	0	0.03	154	138	6.6	1.49	27	0	0
10	15834639	15834755	2.61903e-24	0.02	0.29	0.01	0.07	305	356	32.92	4.56	35	0	0
10	15899236	15899296	2.57751e-06	0.32	0	0.23	0	38	62	2.1	7.67	18	0	0
10	15899236	15899297	8.85992e-06	0.33	0.02	0.23	0.05	39	63	2.05	7.56	19	0	0
10	15899307	15899335	2.83411e-05	0.71	0.09	0.09	0.12	21	23	0.36	3.06	16	0	0
10	15899310	15899335	1.05274e-05	0.7	0.05	0.1	0.07	20	22	0.38	3.27	15	0	0
10	16064792	16064827	6.22187e-06	0.24	0	0	0	62	67	0.27	0.41	15	0	0
10	16064820	16064834	0.00802452	0.22	0	0.01	0	40	30	0.57	0.5	8	0	0
10	16470148	16470202	1.25699e-09	0.28	0	0.05	0	81	100	7.15	1.82	26	0	0
10	16470155	16470202	4.30947e-10	0.32	0	0.04	0	72	94	5.94	1.69	25	0	0
10	16584437	16584535	1.78869e-18	0.25	0	0.02	0	197	217	4.53	0.81	38	0	0
10	16647009	16647048	1.82947e-06	0.28	0	0.02	0	54	66	0	0.82	18	0	0
10	16661558	16661572	0.000654543	0.32	0	0.06	0	25	32	0.63	2.42	12	0	0
10	16725627	16725679	7.26104e-07	0.2	0.01	0.03	0	88	144	4.03	0.51	17	0	0
10	16725663	16725758	1.24216e-11	0.27	0.03	0.06	0.01	155	231	0.52	0.43	32	0	0
10	16913799	16913820	0.00802452	0.22	0	0.01	0	40	30	0	0.5	8	0	0
10	16947806	16947827	0.00187098	0	0.21	0	0.03	47	28	22.44	0.36	9	0	0
10	16991437	16991485	3.5974e-07	0.2	0.01	0.01	0	103	120	0.35	2	23	0	0
10	17141339	17141389	3.1897e-11	0.31	0.05	0.06	0.04	239	155	1.09	0.92	25	0	0
10	17141446	17141504	1.41495e-09	0.21	0	0.08	0	148	124	2.85	1.79	21	0	0
10	17665382	17665432	1.00415e-07	0.27	0	0.05	0	59	89	0.68	22.89	20	0	0
10	17745355	17745396	3.07226e-05	0.2	0.01	0.01	0	60	101	0.33	0.36	16	0	0
10	18358918	18358940	0.00721884	0.26	0	0.02	0	23	26	1.53	0.11	9	0	0
10	18802407	18802447	1.62511e-06	0.3	0	0.04	0	47	64	2.19	5.69	17	0	0
10	18802440	18802461	0.000626947	0.32	0.03	0.01	0.01	37	38	0.14	0.08	13	0	0
10	18802467	18802484	0.00559314	0.33	0	0	0	24	19	0	0.27	8	0	0
10	18810197	18810242	1.71562e-05	0.2	0	0.02	0	65	78	5.28	1.51	17	0	0
10	18810281	18810290	0.0421456	0.33	0	0	0	15	15	0	0	5	0	0
10	19252538	19252566	0.00106587	0.22	0	0.01	0	41	42	0.42	0.16	11	0	0
10	19252538	19252582	0.0024816	0.2	0	0.02	0	44	44	0.42	0.42	12	0	0
10	19507824	19507845	0.00228842	0.22	0	0.01	0	37	38	1.12	1.29	10	0	0
10	19667897	19667971	1.79952e-12	0.2	0.01	0.03	0	137	300	6.33	2.33	34	0	0
10	19694641	19694663	0.000430945	0.5	0.07	0	0.02	24	30	0	0.64	12	0	0
10	19694643	19694667	0.00113729	0.32	0.03	0.02	0.01	34	36	8.33	3.09	12	0	0
10	19694739	19694748	0.00930789	0.21	0	0.01	0	28	30	1.87	0	6	0	0
10	19734624	19734649	0.000240938	0.26	0	0.06	0	35	47	1.73	2.26	13	0	0
10	20077294	20077322	0.000253807	0.24	0.02	0.02	0	46	64	0.21	0.21	15	0	0
10	20077295	20077322	3.22869e-05	0.26	0	0.02	0	43	59	0.23	0.18	14	0	0
10	20108620	20108671	1.05822e-06	0.2	0.01	0.1	0	64	172	11.12	0.46	20	0	0
10	20108627	20108672	1.43347e-07	0.25	0.01	0.1	0	52	168	7.32	0.25	19	0	0
10	20296252	20296297	8.20951e-11	0.22	0.01	0.02	0	276	137	1.31	1.04	22	0	0
10	20361947	20361976	0.000382008	0.35	0	0.07	0	20	35	0.27	2.9	13	0	0
10	20361947	20361981	0.000439812	0.33	0	0.07	0	21	36	0.27	2.88	14	0	0
10	20372873	20372902	2.88333e-05	0.21	0	0.02	0	48	80	0.57	9.76	14	0	0
10	20606413	20606436	0.000364259	0.27	0.03	0.02	0	37	70	1.31	1.42	13	0	0
10	20606427	20606463	3.79568e-05	0.28	0.01	0.03	0	36	76	1	2.07	16	0	0
10	20713141	20713174	0.000118448	0.22	0	0.21	0	37	70	2.27	3.95	15	0	0
10	20713196	20713218	0.00498622	0.23	0	0.02	0	35	35	1.83	4.72	10	0	0
10	20753310	20753331	0.000168166	0.2	0	0	0	55	60	0	0.87	11	0	0
10	20802693	20802734	9.20316e-06	0.23	0	0.09	0	95	59	10.38	3.92	15	0	0
10	21008926	21008990	4.50269e-11	0.38	0.01	0.05	0	58	111	0	1.15	29	0	0
10	21008927	21008990	3.05073e-12	0.39	0	0.04	0	56	105	0	1.01	28	0	0
10	21008998	21009019	0.0108363	0.22	0	0.01	0	32	32	0.78	0.28	9	0	0
10	21017234	21017265	9.39483e-05	0.22	0.01	0.01	0	67	70	0.96	4.78	16	0	0
10	21017235	21017265	1.87748e-05	0.23	0	0.01	0	62	65	0.98	5.1	15	0	0
10	21029305	21029382	1.66905e-08	0.31	0	0.2	0	100	67	1.56	1.62	18	0	0
10	21031303	21031341	2.94697e-05	0.36	0	0.03	0	39	38	0.93	0.38	16	0	0
10	21031303	21031346	3.69774e-05	0.32	0	0.04	0	44	42	1.26	0.51	17	0	0
10	21050480	21050504	0.000266793	0.43	0	0.23	0	21	25	0.92	2.08	13	0	0
10	21050504	21050528	0.0026087	0.55	0	0.25	0	11	14	0.44	1.28	9	0	0
10	21050669	21050709	0.000149255	0.85	0.12	0.14	0.14	13	16	0	0.36	13	0	0
10	21050763	21050795	7.67396e-05	0.39	0	0.06	0	23	35	0.25	1.5	14	0	0
10	21051489	21051526	1.21854e-05	0.23	0	0.04	0	48	77	2.31	2.98	15	0	0
10	21265157	21265204	2.12534e-08	0.21	0	0.01	0	102	121	1.96	0.45	22	0	0
10	21269986	21270055	6.00247e-09	0.38	0	0.24	0	26	120	0.21	4.72	23	0	0
10	21270052	21270089	0.000455918	0.23	0	0.27	0	26	61	3.79	1.9	12	0	0
10	21275933	21275963	7.3358e-07	0.38	0	0.04	0	40	51	0.18	4.5	18	0	0
10	21275956	21275970	0.00848292	0.26	0	0.03	0	19	27	0.24	10.14	7	0	0
10	21275973	21275987	0.00951743	0.26	0	0.03	0	19	26	0.24	8.57	7	0	0
10	21276002	21276054	2.99678e-06	0.27	0	0.06	0	41	78	0.21	9.41	18	0	0
10	21523809	21523862	5.37934e-05	0.25	0.01	0.03	0	48	73	12.11	0.64	14	0	0
10	21564819	21564842	0.00137349	0	0.26	0	0.03	35	31	1.56	2.56	11	0	1
10	21655474	21655514	8.25189e-05	0.26	0	0.03	0	34	55	1.03	2.23	14	0	0
10	21655474	21655515	0.000238318	0.26	0.02	0.02	0	38	61	1.12	2.35	15	0	0
10	22002899	22002950	1.90006e-08	0.25	0	0.01	0	92	94	3.86	0.25	26	0	0
10	22002899	22002953	7.75073e-08	0.21	0	0.01	0	107	101	8.58	0.66	27	0	0
10	22002902	22002953	1.53752e-08	0.24	0	0.01	0	94	98	5.53	0.66	26	0	0
10	22232369	22232404	0.000115962	0.44	0	0.24	0	18	30	0.64	1	12	0	0
10	22232369	22232406	0.000225112	0.36	0	0.26	0	22	34	1.06	1.09	13	0	0
10	22398941	22398959	0.000518255	0.22	0.02	0	0	55	66	0.99	0.45	12	0	0
10	22400272	22400350	1.51771e-08	0.24	0.02	0.03	0	79	184	1.4	0.53	22	0	0
10	22516604	22516662	2.64266e-06	0	0.28	0	0.27	101	29	1.5	1.5	15	0	0
10	22516661	22516684	0.000206305	0	0.21	0	0.06	73	34	3.42	0.26	13	0	0
10	22516715	22516739	0.00495318	0	0.2	0	0.03	39	30	0.25	0.25	9	0	0
10	22639264	22639292	0.00173925	0.43	0.05	0.01	0.02	30	22	0.23	0.23	13	0	0
10	22639265	22639292	0.000421898	0.44	0	0.01	0	27	20	0.2	0.24	12	0	0
10	22900414	22900451	5.21118e-06	0	0.21	0	0.02	62	196	2.87	12.76	17	0	0
10	22971313	22971351	0.024558	0.25	0	0	0	24	20	0	0.27	6	0	0
10	23370446	23370494	5.14732e-06	0.27	0	0.04	0	56	61	3.61	0.18	19	0	0
10	23370446	23370495	9.24071e-06	0.24	0	0.05	0	63	65	4.24	0.2	20	0	0
10	23370447	23370495	6.09765e-06	0.26	0	0.04	0	57	61	4	0.18	19	0	0
10	23974745	23974754	0.047124	0.25	0	0	0	20	20	0	0	5	0	0
10	24476654	24476667	0.011884	0.24	0	0.01	0	21	27	1.2	0.3	5	0	0
10	25447797	25447814	0.00632184	0.47	0	0.03	0	15	15	0.12	0.12	8	0	0
10	25576331	25576358	0.000502909	0.35	0	0.07	0	20	33	0.24	1.84	12	0	2
10	25790176	25790209	6.88711e-05	0.43	0	0.01	0	30	26	0.23	0	13	0	0
10	25790176	25790211	0.000106015	0.28	0	0.02	0	46	42	13.6	14	14	0	0
10	25790217	25790233	0.00949596	0.56	0	0.03	0	16	8	0	0	8	0	0
10	25894202	25894221	0.00134872	0.25	0	0.03	0	24	43	0.25	13.69	9	0	0
10	25894244	25894264	0.00251669	0.2	0	0.03	0	25	53	0.28	13.12	10	0	0
10	28444278	28444294	0.00498622	0.21	0	0	0	34	35	0.48	0	7	0	0
10	28757375	28757399	0.00156293	0.26	0	0.04	0	31	34	1.43	2.49	10	0	0
10	28963579	28963663	8.85972e-22	0.25	0	0.07	0	200	296	21.09	11.49	35	0	0
10	28963664	28963753	1.681e-20	0.27	0.01	0.09	0	189	289	26.71	26.2	36	0	0
10	29191524	29191568	0.000252839	0.21	0	0.02	0	56	55	9.73	6.53	13	0	0
10	30524894	30524926	1.26986e-09	0	0.83	0	0.12	23	24	0	0.04	23	0	0
10	30524894	30524929	1.54428e-07	0	0.59	0	0.15	29	34	1.04	3.38	24	0	0
10	30744858	30744915	6.57583e-07	0.21	0.01	0.22	0	68	140	14.46	4.11	20	0	0
10	31372794	31372822	0.00150729	0.23	0	0.02	0	43	36	1.09	0.42	11	0	0
10	32059867	32059891	0.000727625	0.22	0	0.03	0	37	49	0.08	3.72	12	0	0
10	32059906	32059951	3.74845e-05	0.2	0	0.03	0	45	86	0	5.64	15	0	0
10	32238776	32238835	3.05751e-10	0.32	0.01	0.05	0	59	132	0.36	3.03	26	0	0
10	32238825	32238869	1.00383e-06	0.27	0	0.08	0	49	81	0.45	8.03	18	0	0
10	32240358	32240372	0.00091209	0.22	0	0.25	0	27	54	9	0.75	9	0	0
10	32240358	32240394	2.59309e-05	0.22	0.01	0.24	0	50	98	7.43	0.69	17	0	0
10	32240394	32240472	8.58793e-10	0.45	0.01	0.19	0	42	80	2.97	3.26	23	0	0
10	32240395	32240472	1.46456e-10	0.53	0.01	0.17	0	36	74	2.24	3.1	22	0	0
10	32244495	32244547	7.37804e-10	0.26	0	0.01	0	87	113	1.2	3.68	26	0	0
10	32244495	32244548	1.15502e-08	0.25	0.01	0.01	0	91	119	1.17	3.64	27	0	0
10	32378198	32378267	4.02419e-15	0.31	0.01	0.14	0	88	238	3.85	1.98	33	0	0
10	32392307	32392360	3.08985e-05	0.24	0.01	0.16	0.01	67	74	16.15	1.54	19	0	0
10	32392364	32392428	1.14772e-09	0.38	0.01	0.01	0	58	89	4.35	0.39	23	0	0
10	32392364	32392429	6.9947e-08	0.28	0.01	0.02	0	80	96	19.97	0.78	24	0	0
10	32392377	32392429	1.03604e-08	0.32	0.01	0.01	0	68	92	17.32	0.82	23	0	0
10	32392430	32392462	8.60963e-06	0.2	0	0.01	0	64	84	26.58	0.77	13	0	0
10	32510863	32510881	0.0110984	0.21	0	0.01	0	34	34	12.5	15.64	8	0	0
10	32750452	32750515	1.41335e-05	0.22	0	0.06	0	46	85	0.72	0.75	17	0	0
10	32750453	32750515	9.80843e-06	0.24	0	0.06	0	42	81	0.65	0.73	16	0	0
10	32800539	32800571	0.00104811	0.24	0	0.02	0	41	41	3.17	2.08	12	0	0
10	32800620	32800699	5.17979e-13	0.37	0.01	0.03	0	73	130	1.63	2.9	32	1	1
10	32835803	32835819	0.0012285	0.45	0	0.06	0	20	20	0.22	0	10	0	0
10	32977594	32977632	2.62525e-06	0	0.24	0	0.04	85	50	9.39	1.36	18	0	0
10	33113633	33113673	6.39006e-05	0.21	0.01	0.05	0	47	95	0.55	1.72	14	0	0
10	33374088	33374111	0.00445137	0.2	0	0.02	0	20	53	2.57	0.55	8	0	0
10	33374094	33374159	2.84329e-07	0.2	0	0.02	0	49	156	1.94	1.54	20	1	0
10	33649006	33649032	0.000860499	0.24	0.02	0.05	0	50	51	2.27	4.85	11	0	0
10	33674295	33674329	1.17743e-05	0.39	0	0.05	0	28	41	0.27	0.21	15	0	0
10	33674324	33674373	5.23855e-07	0.38	0	0.03	0	45	49	0.41	0.89	20	0	0
10	33674363	33674402	3.71841e-06	0.3	0	0.05	0	44	61	1.26	1.26	17	0	0
10	33674422	33674461	0.000344109	0.23	0	0.03	0	44	48	1.42	5.23	13	0	0
10	33674450	33674476	0.0106124	0.2	0	0.03	0	25	34	0.95	23.81	7	0	0
10	33674472	33674488	0.0106124	0.2	0	0.03	0	25	34	0.95	23.81	7	0	0
10	33674491	33674515	0.00265634	0.26	0	0.01	0	35	30	0.94	10	10	0	0
10	33885540	33885559	0.000332369	0.21	0	0.02	0	47	52	0.9	0.62	10	0	0
10	33888103	33888115	0.0156085	0.26	0	0.02	0	57	18	12.48	0.29	7	0	0
10	33888107	33888138	0.00030806	0.25	0	0.02	0	107	34	8.99	0.88	12	0	0
10	33888169	33888225	1.67393e-06	0.23	0	0.02	0	162	63	3.64	1.47	17	0	0
10	33901006	33901049	0.000192325	0.21	0.01	0.01	0	48	82	0.73	4.23	13	0	0
10	33917816	33917862	4.83163e-06	0.21	0	0.01	0	73	83	0.22	0.11	17	0	0
10	33979638	33979701	0.0018745	0.21	0	0.14	0	38	41	21.29	0.99	10	0	0
10	34104398	34104438	1.42929e-07	0.41	0	0.15	0	37	55	9.47	3.47	18	0	0
10	34104398	34104442	6.78638e-07	0.33	0	0.18	0	46	61	11.48	3.73	19	0	0
10	34104460	34104464	0.0325077	0.5	0	0	0	10	9	0	0.2	5	0	0
10	34135708	34135734	0.00033613	0.23	0.01	0.02	0	44	68	0.76	3.36	13	0	0
10	34399103	34399156	9.4228e-13	0.25	0.01	0.08	0	235	149	138.9	91.07	17	0	0
10	37403843	37403929	1.31734e-10	0.23	0.01	0.15	0	108	221	21.35	7.41	30	0	0
10	37403844	37403929	2.12379e-11	0.27	0.01	0.14	0	92	205	16.43	4.92	29	0	0
10	37404046	37404094	0.000309995	0.29	0	0.06	0	31	39	0.59	0.5	13	0	0
10	37619295	37619304	0.0237207	0.2	0	0	0	30	30	0.8	0	6	0	0
10	38586289	38586299	0.0169892	0.21	0	0	0	39	28	0.29	0	7	0	0
10	39350447	39350471	0.00170074	0.25	0	0.19	0	28	37	17.61	11.11	9	0	0
10	39350461	39350479	0.00091602	0.26	0	0.25	0	27	41	15.07	9.62	11	0	0
10	39350461	39350480	0.00105951	0.24	0	0.27	0	29	43	13.72	8.99	12	0	0
10	39350479	39350540	7.81722e-13	0.55	0.01	0.13	0	42	85	6.26	10.36	27	0	0
10	39350479	39350542	1.66997e-09	0.4	0.03	0.15	0	57	103	12.48	17.86	28	0	0
10	39350545	39350625	1.16586e-13	0.2	0	0.11	0	153	222	14.06	20.7	35	0	0
10	40928819	40928834	0.000183314	0	0.22	0	0	52	49	0.22	0.27	11	0	0
10	41435898	41435929	0.00172015	0.3	0	0.01	0	37	26	2.05	1.65	11	0	0
10	41435901	41435929	0.00324468	0.29	0	0.02	0	34	25	2.27	1.61	10	0	0
10	41521090	41521123	2.91968e-05	0.35	0.02	0.06	0.02	37	51	4.36	1.1	16	0	0
10	41521090	41521126	0.000206367	0.27	0.02	0.07	0.01	48	58	8.53	1.88	17	0	0
10	41521145	41521174	2.07087e-05	0.25	0	0.04	0	55	56	12.19	1.6	17	0	0
10	41521147	41521174	5.28442e-06	0.33	0	0.03	0	43	50	7.56	1.18	16	0	0
10	41521188	41521198	0.00748908	0.5	0	0	0	10	13	0	0.3	5	0	0
10	41552319	41552386	3.24421e-09	0.21	0.01	0.01	0	112	165	5.8	3.07	24	0	0
10	41858691	41858719	6.64194e-06	0.01	0.36	0	0.06	87	22	3.31	0.41	15	0	1
10	41858691	41858722	1.75921e-05	0.01	0.31	0	0.06	91	26	3.3	0.78	16	0	1
10	41884686	41884735	8.89837e-07	0.25	0	0.14	0	36	118	1.21	6.62	19	0	0
10	42329626	42329682	4.27748e-06	0.21	0.01	0.05	0	58	125	2.76	2.99	17	0	0
10	42905902	42905990	1.78194e-15	0.23	0	0.02	0	137	281	5	6.57	38	0	0
10	43082180	43082221	0.000660971	0.21	0	0.06	0	39	53	4.39	0.45	12	0	0
10	43584218	43584231	0.0111787	0.23	0	0	0	31	28	0.29	0	7	0	0
10	43767688	43767714	0.000192325	0.29	0	0.07	0	24	50	0.14	2.31	13	0	0
10	43788143	43788152	0.0229585	0.23	0	0.02	0	26	24	2.24	14.29	7	0	0
10	44474045	44474059	0.02391	0.22	0	0	0	27	24	0.3	0	6	0	0
10	44620988	44621045	1.12709e-06	0.5	0.04	0.24	0.06	22	79	1.47	2.99	17	0	0
10	44621063	44621120	4.32015e-07	0.48	0.03	0.26	0.01	21	104	0	1.25	21	0	0
10	44621067	44621120	1.89581e-09	0.5	0	0.26	0	20	98	0	1.25	20	0	0
10	44709380	44709410	8.39359e-05	0.24	0	0.05	0	46	55	3.35	1.38	15	0	0
10	44753508	44753538	0.00192054	0.23	0	0.03	0	26	43	1.06	2.63	12	0	0
10	44753515	44753538	0.00177463	0.24	0	0.03	0	25	42	1.02	2.16	11	0	0
10	45025263	45025286	0.00414544	0	0.25	0	0.02	32	24	0	0	8	0	0
10	45133258	45133271	0.00505645	0.22	0	0.01	0	36	36	0	0	9	0	0
10	45862027	45862063	1.54244e-05	0.2	0.02	0.02	0	69	122	0.43	2.78	17	0	0
10	45862070	45862102	0.00172981	0.2	0.03	0.01	0	65	72	0.09	0.27	11	0	0
10	46367014	46367062	1.6211e-07	0.2	0	0.05	0	59	143	1.51	1.47	18	0	0
10	46977172	46977205	0.00132197	0.04	0.29	0.06	0.07	124	21	122.04	0.1	10	0	0
10	47051039	47051059	0.000189902	0.33	0	0.14	0	24	39	7.38	0.1	10	0	0
10	47972084	47972111	0.00152043	0.21	0	0.06	0	38	43	3.79	2.27	12	0	0
10	48095005	48095021	0.0421456	0.33	0	0	0	15	15	0	0	5	0	0
10	48355112	48355154	0.000417871	0.21	0.02	0.02	0	78	64	5.91	1.88	12	0	0
10	48978467	48978504	0.000127425	0.29	0	0.12	0	35	44	1.23	3.42	13	0	0
10	49123656	49123698	3.00852e-08	0.39	0.01	0.2	0	36	91	2.27	31.84	20	0	0
10	49999910	49999974	8.43517e-19	0.44	0.01	0.19	0	52	273	3.96	10.16	31	0	0
10	50982219	50982300	5.17659e-14	0.4	0.01	0.13	0	82	116	7.17	1.87	35	0	0
10	51179504	51179537	0.000782488	0.25	0	0.1	0	32	41	0.89	0.42	11	0	0
10	51187588	51187642	0.000254188	0.42	0.03	0.22	0	24	35	2.22	1.96	14	0	0
10	51453941	51453967	0.000227159	0.23	0	0	0	48	49	0.45	0.87	11	0	0
10	52930906	52930938	0.000233058	0.23	0.03	0	0	62	80	0.19	0.97	13	0	0
10	52930906	52930939	0.00109963	0.22	0.05	0	0.01	67	87	0.18	0.95	14	0	0
10	52930909	52930939	0.000592604	0.23	0.04	0	0.01	62	82	0.19	0.9	13	0	0
10	53219907	53219952	1.22664e-08	0.57	0	0.14	0	28	42	2.04	0.51	19	0	0
10	53219907	53219953	1.02193e-07	0.47	0	0.17	0	34	45	2.96	0.51	20	0	0
10	53853620	53853659	0.000630182	0.2	0	0.01	0	55	50	2.69	0.14	13	0	0
10	53853623	53853659	0.000218834	0.24	0	0.01	0	46	47	0.7	0.08	12	0	0
10	54192242	54192287	4.85232e-08	0.23	0.01	0.04	0	88	129	12.23	9.98	24	0	0
10	54287376	54287397	0.0235012	0.21	0	0	0	28	26	0.27	0.67	6	0	0
10	55150312	55150366	2.80097e-08	0.21	0	0.02	0	156	102	1.36	0.71	23	0	0
10	55519116	55519129	0.00498622	0.21	0	0	0	34	35	0.14	0	7	0	0
10	56758566	56758600	1.13408e-05	0.21	0.02	0.02	0.01	168	87	20.89	1.31	15	0	0
10	57489743	57489790	3.89022e-07	0.28	0	0.05	0	46	84	1.08	1.65	18	0	0
10	57564135	57564216	9.39941e-10	0.29	0	0.16	0	111	88	15.54	26.7	15	0	0
10	57689580	57689635	3.14004e-07	0.21	0.02	0.01	0	95	163	0.32	0.35	22	0	0
10	57832701	57832726	0.000104527	0.21	0	0.03	0	58	60	4.1	3.92	13	0	0
10	58188890	58189004	1.5978e-45	0.43	0.01	0.11	0	245	384	2.58	17.12	38	0	0
10	58422033	58422193	2.01889e-27	0.22	0.01	0.03	0	390	458	5.27	5.1	45	0	0
10	58580970	58581001	1.35927e-05	0.26	0.01	0.06	0	31	116	0.07	40.5	15	0	0
10	58597020	58597097	1.96183e-11	0.24	0.01	0.03	0	115	170	6.43	6.48	34	0	0
10	58597023	58597097	1.28e-12	0.25	0	0.03	0	114	166	6.44	6.66	33	0	0
10	58597241	58597262	0.000415557	0.24	0	0.02	0	42	44	3	2.97	12	0	0
10	58597256	58597279	0.0052738	0.26	0	0.01	0	31	27	0.28	0	9	0	0
10	59024685	59024725	5.97391e-05	0.21	0	0.03	0	39	84	3.83	7.6	13	0	0
10	59231513	59231578	5.44201e-10	0.25	0.01	0.01	0	97	171	1.94	3.54	27	0	0
10	59606183	59606220	0.00116001	0.24	0	0.03	0	33	39	0.39	1.3	12	0	0
10	59606185	59606220	0.000943463	0.26	0	0.03	0	31	38	0.36	0.87	11	0	0
10	59606259	59606308	7.87183e-10	0.32	0	0.04	0	72	90	2.44	1.25	25	0	0
10	59761234	59761257	0.0031349	0.24	0.02	0.01	0.01	42	44	0.56	0	11	0	0
10	59932293	59932308	0.00547125	0.23	0	0.01	0	35	31	0.11	0.28	9	0	0
10	60275818	60275846	2.22936e-05	0.21	0	0.02	0	57	74	0.17	0.07	15	0	0
10	60628002	60628083	7.86458e-12	0.21	0	0.04	0	105	207	23.48	3.56	26	0	0
10	61468187	61468269	1.77225e-08	0.31	0	0.07	0	39	114	0.22	3.86	23	0	0
10	61528979	61529036	1.94379e-08	0.2	0	0.04	0	79	145	1.8	1.49	23	0	0
10	61963507	61963540	8.68111e-07	0	0.34	0	0.06	41	135	1.35	1.57	15	0	0
10	62472215	62472249	5.51619e-05	0.24	0	0.02	0	50	56	1.96	0	14	0	0
10	62827813	62827821	0.0219363	0.25	0	0	0	24	24	0	0	6	0	0
10	62841070	62841100	6.64062e-09	0	0.23	0	0.06	190	47	5.32	2.49	18	0	0
10	63009240	63009295	4.46565e-05	0.22	0.03	0.01	0	77	108	2.51	5.99	17	0	0
10	63371300	63371319	0.000925522	0.26	0	0.02	0	34	35	0.49	2.96	11	0	0
10	63480846	63480883	0.000487983	0	0.21	0	0	46	57	0.76	0.36	11	0	0
10	63619232	63619262	1.59681e-06	0.22	0.01	0.01	0	64	119	0.61	0.84	18	0	0
10	64452866	64452872	0.047124	0.25	0	0	0	20	20	0	0	5	0	0
10	66991972	66992004	0.000266324	0.21	0	0	0	57	54	0.26	0.64	13	0	0
10	66991978	66992004	0.000242443	0.23	0	0	0	53	52	0.27	0.24	12	0	0
10	67006424	67006606	1.36499e-30	0.01	0.22	0.02	0.04	478	556	57.99	8.8	57	0	0
10	67655412	67655440	6.02581e-05	0.25	0.02	0.02	0	44	94	8.79	8.33	12	0	0
10	67797434	67797479	5.74526e-06	0.22	0	0.01	0	77	75	11.98	2.38	18	0	0
10	67797438	67797479	6.94493e-07	0.29	0	0	0	59	66	0.26	0.99	17	0	0
10	67909419	67909454	0.000162748	0.24	0	0.02	0	42	52	0.19	2.83	13	0	0
10	68488437	68488463	0.000332473	0.22	0	0	0	55	48	0	0.25	11	0	0
10	68882670	68882709	5.56744e-05	0.36	0	0.07	0	22	44	0.26	0.13	14	0	0
10	69522309	69522343	0.00294294	0.23	0	0.01	0	39	33	0.1	0.46	10	0	0
10	70009253	70009291	1.48163e-05	0.22	0.01	0.01	0	78	88	0.88	1.53	17	0	0
10	70009296	70009327	0.000487954	0.23	0	0.01	0	44	45	0.24	0.2	12	0	0
10	70119269	70119302	4.14055e-07	0	0.31	0	0.05	62	58	5.75	4.89	21	0	0
10	70119269	70119303	7.67613e-07	0	0.27	0	0.06	69	67	6.22	6.43	22	0	0
10	70565654	70565692	1.33499e-05	0	0.35	0	0.24	79	17	0.37	0	17	0	0
10	70650641	70650700	8.45603e-09	0.27	0.03	0.02	0.02	97	187	11.02	0.23	27	0	0
10	70966658	70966685	0.00208571	0.21	0	0.02	0	38	40	1.07	2.65	11	0	0
10	71077296	71077342	3.78325e-07	0	0.35	0	0.17	91	26	2.17	0.26	18	0	0
10	71456710	71456732	9.86461e-05	0	0.5	0	0.27	34	12	0.15	0	12	0	0
10	71544533	71544560	0.00112616	0.26	0	0.06	0	38	34	32.4	27.16	10	0	0
10	71974819	71974865	6.1475e-07	0.21	0	0.19	0	68	109	22.46	3.84	20	0	0
10	71974896	71974923	1.48554e-05	0.26	0	0.17	0	47	63	31.7	6.31	15	0	0
10	72024241	72024275	0.00204945	0.02	0.25	0.01	0.06	48	40	1.05	3.45	11	0	0
10	72236164	72236208	1.62099e-07	0.28	0.01	0.19	0	58	106	12.09	0.75	20	0	0
10	72236167	72236208	5.19298e-08	0.32	0.01	0.16	0	50	99	11.25	0.62	19	0	0
10	72960730	72960754	0.000915531	0.23	0	0.08	0	52	40	1.42	1.45	11	0	0
10	72961150	72961183	4.18769e-05	0.24	0	0.02	0	42	65	1.69	10.4	14	0	0
10	72961150	72961186	0.000115165	0.2	0	0.03	0	50	67	3.24	10.12	15	0	0
10	72961151	72961186	4.49717e-05	0.23	0	0.02	0	43	66	2.38	9.91	14	0	0
10	72961196	72961284	2.20863e-12	0.22	0	0.04	0	125	190	3.51	11.4	29	0	0
10	72962282	72962304	0.0123082	0.27	0	0	0	26	21	1.24	0	7	0	0
10	72962309	72962338	7.5049e-05	0.24	0.01	0.02	0.01	50	73	0.06	4.35	17	0	0
10	72962310	72962338	2.00743e-05	0.23	0	0.03	0	47	70	0.06	4.52	16	0	0
10	73006258	73006295	0.00295346	0.26	0	0.1	0	27	31	0.87	0.56	11	0	0
10	73031735	73031776	2.80809e-08	0.2	0	0.02	0	88	129	4.06	0.98	23	0	0
10	74267425	74267440	0.011401	0.21	0	0	0	33	30	0.57	0.24	7	0	0
10	74274185	74274209	0.0232065	0.21	0	0	0	28	28	0.27	1.07	6	0	0
10	74279972	74279993	0.0124971	0.21	0.03	0.03	0	39	61	7.84	60.27	8	0	0
10	74406141	74406172	6.57702e-05	0.23	0.02	0.02	0	44	110	0.44	0.75	14	0	0
10	75545051	75545120	3.0395e-12	0.42	0.01	0.1	0	62	103	11.05	5.54	29	0	0
10	75545154	75545187	1.34112e-05	0.3	0	0.14	0	40	53	7.73	1.56	16	0	0
10	75618052	75618094	1.93762e-07	0.45	0	0.05	0	40	42	0.09	0	21	0	0
10	76718007	76718058	1.28489e-07	0.29	0	0.15	0	121	61	21.78	1.92	15	0	0
10	76765479	76765524	2.81423e-06	0.22	0.01	0.02	0	72	102	0.4	1.36	19	0	0
10	76765479	76765525	3.77942e-06	0.21	0.01	0.02	0	76	105	0.38	1.57	20	0	0
10	76765480	76765525	3.86057e-07	0.22	0	0.02	0	73	99	0.36	1.62	19	0	0
10	76772824	76772846	0.00427982	0.31	0	0.18	0	26	24	11.38	3.82	10	0	0
10	76772907	76772939	1.50406e-05	0.29	0.01	0.15	0.01	49	68	17.61	7	17	0	0
10	76772908	76772939	1.81847e-06	0.37	0.02	0.12	0.01	38	64	14.12	7.47	16	0	0
10	77402820	77402835	0.00192054	0.23	0	0.02	0	26	43	0.61	32.19	9	0	0
10	77446205	77446232	0.000390378	0.22	0	0.03	0	36	54	1.02	0.09	11	0	0
10	77500818	77500829	0.024558	0.25	0	0	0	24	20	0	0.27	6	0	0
10	77654176	77654229	5.05556e-11	0.32	0.01	0.07	0	62	144	0.98	2.81	19	0	0
10	77654225	77654285	1.31809e-06	0.24	0.01	0.05	0	55	117	1.07	1.24	17	0	0
10	78008637	78008721	3.64718e-10	0.23	0	0.02	0	77	160	6.42	0.95	23	0	0
10	78383744	78383794	1.26636e-06	0.35	0	0.24	0	57	47	0.62	1.69	17	0	0
10	78383796	78383828	6.80084e-11	0.41	0	0.17	0	66	72	0.26	9.6	15	0	0
10	78383865	78383904	3.64023e-23	0.48	0.01	0.11	0	111	167	2.33	12.13	24	0	0
10	78480786	78480825	6.62518e-07	0.22	0	0.06	0	49	116	9.27	1.67	18	0	0
10	80042459	80042464	0.0152727	0	0.2	0	0	30	25	0	0	5	0	0
10	80175194	80175247	4.03813e-10	0.33	0.01	0.09	0	48	143	0.73	7.31	22	0	0
10	80175198	80175247	1.18539e-10	0.36	0.01	0.08	0	44	142	0.59	6.09	21	0	0
10	80175240	80175264	0.000492364	0.25	0	0.07	0	28	49	0.24	5.54	12	0	0
10	80222282	80222301	0.00538898	0.21	0	0	0	38	35	0.21	0.27	8	0	0
10	80270218	80270242	0.000131869	0.23	0	0.02	0	57	52	6.6	0.7	15	0	0
10	80270219	80270242	3.37848e-05	0.28	0	0.01	0	46	48	2.84	0.73	14	0	0
10	80430117	80430162	0.000631807	0.03	0.26	0	0.16	68	39	2.13	3.41	14	0	0
10	80430125	80430162	0.00025293	0.03	0.3	0	0.15	65	33	2	2.77	13	0	0
10	80436776	80436802	0.00404411	0.33	0	0.03	0	24	22	4	4.53	9	0	0
10	80436897	80436916	0.000269665	0.36	0	0.05	0	25	31	0.08	0.27	12	0	0
10	80602501	80602528	0.00025343	0.24	0	0.01	0	49	45	7.69	2.77	13	0	0
10	80602506	80602529	0.000231347	0.24	0	0.01	0	49	47	7.69	4.92	13	0	0
10	80866986	80867040	2.34205e-07	0.45	0	0.25	0	22	62	0.35	2.99	17	0	0
10	80957537	80957633	2.68713e-12	0.3	0.01	0.07	0.03	66	189	0.3	7.73	30	0	0
10	81016049	81016060	0.0433815	0.31	0	0	0	16	15	0.2	0	5	0	0
10	81211131	81211172	0.000746962	0	0.24	0	0.19	52	25	1.7	2.08	12	0	0
10	81722466	81722499	9.26009e-05	0.31	0	0.26	0	26	49	1.05	0.73	14	0	0
10	81722514	81722542	1.49636e-05	0.52	0.03	0.18	0.02	21	37	1.04	0.55	14	0	0
10	81841145	81841177	0.000109373	0.2	0	0.02	0	44	70	1.52	1.69	14	0	0
10	81841145	81841178	0.000361019	0.21	0.01	0.01	0	48	74	1.46	1.64	15	0	0
10	81860649	81860711	1.11751e-06	0.23	0.01	0.14	0	60	139	35.51	17.9	17	0	0
10	81950049	81950097	0.000784051	0.42	0.06	0.24	0.19	19	51	0.6	9.08	13	0	0
10	81950055	81950097	0.000757683	0.44	0.06	0.23	0.2	18	48	0.64	9.82	12	0	0
10	81950110	81950163	4.54541e-06	0.29	0	0.22	0	34	71	2.64	6.5	15	0	0
10	81950110	81950165	4.07826e-05	0.26	0.01	0.23	0	38	80	2.65	7.2	16	0	0
10	82071175	82071224	1.45451e-05	0.28	0	0.18	0	40	61	12.44	0.86	14	0	0
10	82071175	82071231	5.80511e-05	0.22	0	0.21	0	50	64	14.95	0.92	15	0	0
10	82149966	82150011	3.9153e-06	0.25	0.01	0	0	77	82	0.39	0.23	19	0	0
10	82149966	82150012	1.57321e-05	0.21	0.01	0	0	89	86	3.52	0.22	20	0	0
10	82277437	82277466	0.00525256	0.21	0	0.04	0	38	36	32.4	29.38	10	0	0
10	82277438	82277466	0.0028921	0.44	0	0.03	0	18	17	0	0.11	9	0	0
10	82535686	82535792	5.13927e-27	0.2	0.02	0.02	0.01	249	2013	1.67	31.54	56	1	0
10	82796120	82796208	1.14955e-08	0.22	0	0.02	0	82	129	0.79	1.31	25	0	0
10	82796123	82796208	1.09477e-08	0.22	0	0.02	0	80	126	0.75	1.15	24	0	0
10	82796854	82796880	0.0118603	0.21	0	0.01	0	33	29	0.3	0.17	6	0	0
10	82796924	82796943	0.00965888	0.2	0	0	0	30	32	0	0.67	6	0	0
10	82853680	82853730	0.000825011	0.32	0	0.03	0	31	30	1.54	3	12	0	0
10	83115389	83115422	7.26734e-06	0.21	0.01	0.03	0	70	99	5.89	4.84	19	0	0
10	83115433	83115455	0.000448601	0.25	0	0.04	0	32	46	6.4	13.38	10	0	0
10	83407901	83407953	3.06396e-09	0	0.2	0	0.14	220	59	14.49	2.87	24	0	0
10	83460082	83460117	5.54963e-06	0.25	0	0	0	69	65	0.18	0.15	17	0	0
10	83732426	83732478	6.02559e-12	0.31	0	0.03	0	81	124	6.17	4.25	28	0	0
10	83776252	83776280	0.000386074	0.23	0	0.01	0	44	47	0.24	1.9	12	0	0
10	83810305	83810343	0.000145624	0.23	0.01	0.01	0	61	67	0.07	1.27	15	0	0
10	83810306	83810343	2.79528e-05	0.23	0	0.01	0	57	63	0.07	1.35	14	0	0
10	83810389	83810414	3.22636e-05	0.31	0.01	0.06	0	29	74	0.38	0.99	14	0	0
10	83810389	83810417	6.01618e-05	0.27	0.01	0.06	0	33	78	0.6	1.03	15	0	0
10	83810420	83810461	0.00012939	0.21	0	0.06	0	39	73	1.67	0.59	13	0	0
10	83810541	83810559	0.00536567	0.2	0	0.01	0	40	38	4.53	0.44	9	0	0
10	84149885	84149902	0.0104	0.25	0	0	0	28	26	0	0.24	7	0	0
10	84304090	84304096	0.0219363	0.25	0	0	0	24	24	0	0	6	0	0
10	84358220	84358278	2.34317e-08	0.25	0.01	0.06	0	67	158	1.28	4.16	22	0	0
10	84358271	84358330	3.24399e-11	0.23	0	0.03	0	86	217	1.82	3.78	24	0	0
10	84423768	84423828	6.98447e-05	0.21	0.01	0.01	0.01	73	82	0.56	2.09	20	0	0
10	84423774	84423828	7.60725e-06	0.22	0	0.01	0	65	77	0.6	1.98	18	0	0
10	84533086	84533124	7.26698e-07	0.22	0.01	0.01	0	73	119	3.47	4.32	19	0	0
10	84548981	84549016	1.85289e-05	0	0.22	0	0.27	97	37	11.26	2.36	16	0	0
10	84548982	84549016	1.03586e-05	0	0.24	0	0.27	94	33	11.35	2.31	15	0	0
10	84878675	84878758	2.50185e-24	0	0.22	0	0.05	429	198	0.87	1.61	23	0	0
10	85042290	85042346	6.13975e-06	0.21	0.01	0.02	0	63	114	1.4	5.69	20	0	0
10	85042291	85042346	8.44402e-07	0.22	0	0.02	0	60	104	1.47	4.93	19	0	0
10	85122652	85122714	5.83464e-16	0.45	0.01	0.26	0	62	139	0.25	0.41	28	0	0
10	85129547	85129568	0.00111532	0.2	0	0	0	44	45	7.11	0.25	9	0	0
10	85453790	85453813	0.000911854	0.33	0	0.07	0	18	34	0.27	1.24	12	0	0
10	85453811	85453864	0.000105506	0.3	0	0.07	0	27	50	0.23	0.78	16	0	0
10	85767431	85767442	0.000432221	0.39	0	0.05	0	18	30	0	0.5	9	0	0
10	86232435	86232470	1.75852e-08	0.32	0	0.14	0	96	63	14.29	2.42	14	0	0
10	86232470	86232515	1.10337e-08	0.25	0	0.15	0	110	89	7.72	5.46	16	0	0
10	86410617	86410639	0.00516009	0.24	0	0	0	34	31	1.36	0.13	8	0	0
10	87208389	87208407	0.00385729	0.21	0	0.01	0	42	33	0.4	0.23	10	0	0
10	87208391	87208407	0.00359818	0.24	0	0	0	38	30	0.44	0.25	9	0	0
10	87599084	87599154	3.91222e-10	0.38	0	0.17	0	52	82	2.74	3.63	25	0	0
10	87599084	87599156	6.10565e-10	0.36	0	0.18	0	55	85	2.67	3.48	26	0	0
10	87926004	87926064	0.000150166	0.21	0	0.03	0	39	71	0	1.77	13	0	0
10	87939987	87940011	0.000449598	0.28	0	0.01	0	46	33	0.16	0	11	0	0
10	88024412	88024624	5.8324e-72	0.31	0	0.05	0	818	684	81.45	77.9	69	0	0
10	88051752	88051802	3.05508e-08	0.33	0.02	0.15	0	143	65	50.86	14.2	16	0	0
10	88347372	88347409	6.88711e-05	0.43	0	0.04	0	30	26	0.75	0.75	14	0	0
10	88347420	88347469	0.00054399	0.22	0	0.01	0	49	46	1.17	0.15	12	0	0
10	88724595	88724611	0.00522113	0.23	0	0	0	35	32	0.27	0	8	0	0
10	88751070	88751087	0.000908758	0.23	0	0	0	52	41	0.22	0.22	11	0	0
10	89171146	89171184	7.24167e-06	0.24	0.02	0	0	67	103	0.16	0.53	16	0	0
10	89171146	89171204	7.93792e-08	0.23	0.01	0	0	95	136	0.39	1.81	23	0	0
10	89171146	89171210	2.80463e-07	0.2	0.01	0	0	108	142	3.65	1.73	24	0	0
10	90096918	90096983	3.41793e-10	0.35	0	0.03	0	66	86	0.49	0.46	27	0	0
10	90133657	90133696	0.00998955	0.2	0.08	0.05	0.03	123	120	10	4.75	9	0	0
10	91429828	91429893	0.000222308	0.21	0.03	0.02	0	96	93	4.37	4.14	17	0	0
10	91429833	91429893	1.23674e-05	0.21	0.01	0.02	0	94	84	3.72	3.53	16	0	0
10	91636522	91636559	3.5074e-05	0.01	0.24	0	0.25	122	29	3.12	3.07	15	0	0
10	91809810	91809835	0.000633646	0.25	0	0	0	44	38	0	0.27	11	0	0
10	92213578	92213611	6.79522e-06	0.29	0.01	0.05	0	42	82	3.05	0.12	16	1	0
10	94771170	94771183	0.00965888	0.2	0	0	0	30	32	0	0.67	6	0	0
10	94788120	94788152	9.34498e-08	0.24	0	0.01	0	97	88	0.54	0.7	23	0	0
10	94864832	94864858	0.000706757	0.31	0.02	0.13	0.08	26	48	1.42	1.82	12	0	0
10	95546507	95546568	1.53248e-05	0.21	0.01	0.04	0	63	102	6.97	8.82	18	0	0
10	95748454	95748555	2.47507e-21	0.41	0	0.18	0	98	176	1.16	3.92	33	0	0
10	95748543	95748633	4.92438e-17	0.33	0	0.1	0	103	173	2.43	2.51	32	0	0
10	95817291	95817349	1.16504e-07	0.28	0.01	0.04	0	61	104	4.59	3.75	21	0	0
10	95925114	95925145	0.0114374	0.25	0	0	0	28	24	0	0.29	7	0	0
10	97040626	97040698	1.52079e-08	0.24	0.02	0.14	0	115	130	3.83	15.92	19	0	0
10	97097746	97097775	0.000302042	0.23	0	0.03	0	26	67	2.45	3.49	11	0	0
10	97135852	97135883	3.01964e-06	0.2	0	0.05	0	45	127	0.86	4.7	15	0	0
10	97135899	97135945	5.29663e-08	0.22	0	0.04	0	55	150	0.1	4.1	19	0	0
10	97135949	97136025	9.6472e-14	0.22	0	0.03	0	102	265	1.09	1.28	33	0	0
10	97631118	97631204	2.77962e-12	0.38	0.01	0.05	0	64	126	0.19	0.72	30	0	0
10	97631224	97631251	0.000448097	0.27	0.01	0.07	0	26	67	0.33	0.14	13	0	0
10	97643794	97643835	0.00262571	0.21	0	0.02	0	42	38	0.18	0.18	10	0	0
10	97672783	97672819	6.41875e-05	0.22	0.02	0.02	0	55	103	0.26	16.93	16	0	0
10	97789715	97789766	3.03438e-05	0.26	0	0.15	0	38	61	1.84	0.5	15	0	0
10	97963895	97963939	0.000120375	0.27	0.01	0.1	0	30	78	0.82	1.29	11	0	0
10	97963927	97963986	0.000750112	0.2	0.01	0.03	0	40	77	0.24	2.91	13	0	0
10	97964050	97964068	0.00475992	0.21	0	0.03	0	29	38	0.19	2.69	9	0	0
10	98153883	98153911	0.00149236	0.29	0	0.05	0	24	32	1.75	9.53	9	0	0
10	98153883	98153912	0.00735251	0.31	0.03	0.04	0.02	26	34	1.6	8.71	10	0	0
10	98153917	98153950	0.00198753	0.27	0	0.04	0	30	31	2	4.32	10	0	0
10	98153979	98154022	1.49715e-06	0.35	0	0.04	0	46	50	1.04	2.58	19	0	0
10	98158022	98158136	2.62221e-17	0.36	0	0.03	0	94	159	0.63	3.83	38	0	0
10	98158136	98158178	0.000458649	0.33	0	0.07	0	18	40	0.27	2.42	12	0	0
10	98184900	98184930	0.000525387	0.21	0	0.1	0	38	54	6.52	1.36	12	0	0
10	98203905	98203946	2.42415e-06	0.22	0	0.03	0	64	87	0.69	0.11	17	0	0
10	98270397	98270431	2.33711e-11	0.48	0.01	0.16	0	48	83	0.61	2.61	24	0	0
10	98365828	98365890	2.67005e-06	0.35	0	0.05	0	34	54	0.12	0.25	16	0	0
10	98711979	98711993	0.0044067	0.21	0	0	0	33	35	0.24	0	7	0	0
10	98952883	98952950	1.53268e-12	0.36	0.02	0.12	0	67	177	16.86	44.1	29	1	0
11	670269	670317	1.14635e-08	0.35	0.09	0.03	0.04	179	152	49.18	8.43	23	0	0
11	712208	712277	5.26814e-09	0.26	0	0.05	0	61	122	4.47	1.31	22	0	0
11	899043	899088	1.03412e-05	0.23	0	0.06	0	39	90	0.69	1.71	15	0	0
11	1009993	1010009	0.0025882	0.29	0	0	0	31	26	1.78	0.11	9	0	0
11	1009993	1010010	0.00778153	0.24	0	0.01	0	38	28	2.84	0.18	10	0	0
11	1010217	1010261	2.39835e-07	0.21	0	0.03	0	73	116	0.96	3.56	21	0	0
11	1099413	1099443	0.0013448	0	0.21	0	0.11	47	33	3.02	0.8	11	0	0
11	1117283	1117312	0.00187036	0.22	0	0.04	0	32	42	1.09	1.36	11	0	0
11	1573658	1573679	0.0112296	0.21	0	0	0	34	32	1.14	0.29	7	0	0
11	1990706	1990780	9.27318e-13	0.28	0	0.04	0	101	147	0.78	0.77	32	0	0
11	2076392	2076419	0.000169077	0.23	0.01	0.01	0	44	76	0	0.09	11	0	0
11	2177090	2177140	3.59731e-05	0	0.26	0	0.26	71	31	4.1	3.42	13	0	0
11	2177192	2177244	4.94387e-06	0	0.42	0	0.26	46	24	0.61	0.94	18	0	0
11	2195415	2195458	1.33994e-06	0.22	0	0.05	0	88	85	11.6	11.56	16	1	0
11	2219946	2219969	4.44235e-06	0	0.33	0	0.26	139	15	0.23	0.14	13	0	0
11	2403358	2403378	0.00219492	0.28	0	0.09	0	32	29	1.49	0.45	11	0	0
11	2409206	2409261	3.31089e-06	0.4	0	0.2	0	30	45	3.72	0.7	16	0	0
11	2435328	2435356	0.00227146	0.26	0	0.01	0	34	31	1.6	0.1	10	0	0
11	2435328	2435357	0.00295473	0.22	0	0.02	0	41	35	2.62	0.16	11	0	0
11	2435341	2435357	0.00227146	0.26	0	0.01	0	34	31	1.6	0.1	10	0	0
11	2827713	2827755	9.77384e-07	0.45	0	0.01	0	40	36	0.18	0	18	0	0
11	2827713	2827762	1.73591e-05	0.41	0.03	0.02	0.01	44	39	0.34	0.05	19	0	0
11	2930523	2930563	6.87657e-06	0	0.32	0	0.11	56	34	5.1	0.88	17	0	0
11	2949751	2949800	1.11226e-05	0.01	0.21	0	0.06	155	48	1.86	3.4	17	0	0
11	3001978	3002057	3.08359e-15	0.36	0	0.12	0	72	154	1.32	1.04	34	0	0
11	3001978	3002061	1.21853e-13	0.34	0.01	0.12	0	76	159	1.38	1.02	35	0	0
11	3002075	3002104	0.00090714	0.23	0	0.07	0	31	48	1.17	0.18	12	0	0
11	3234208	3234237	0.0079892	0.33	0	0.02	0	30	17	0	4.9	10	0	0
11	3234229	3234261	0.000580647	0.28	0	0.05	0	29	39	0.27	5.48	12	0	0
11	3234261	3234270	0.0130211	0.28	0	0.04	0	18	22	0.29	3.81	7	0	0
11	3378312	3378370	3.14352e-07	0.21	0.01	0.03	0	70	138	6.36	6.24	17	0	0
11	3652321	3652348	0.00152061	0.3	0.09	0.08	0.02	84	74	4.27	19.23	13	0	0
11	3777881	3777925	0.000408332	0.26	0.02	0.02	0.01	43	55	0.56	1.69	13	0	0
11	3778162	3778197	6.50573e-08	0.21	0	0.05	0	61	141	3.06	0.92	19	0	0
11	3838409	3838426	0.000479244	0	0.23	0	0.01	44	43	0	0.09	11	0	0
11	3838421	3838470	1.614e-08	0	0.25	0	0.05	110	67	2.37	3.4	20	0	0
11	3851261	3851280	0.0001235	0.38	0	0.01	0	37	28	0.55	0	14	0	0
11	3879038	3879093	8.34768e-08	0.23	0	0.11	0	111	92	12.2	1	16	0	0
11	4141167	4141193	0.000386903	0.24	0.04	0.02	0.01	42	112	0	0.31	14	0	0
11	4141262	4141312	5.32901e-05	0.32	0.03	0.04	0.01	41	66	2.4	0.38	16	0	0
11	4141267	4141312	2.49654e-05	0.37	0.03	0.03	0.01	35	60	1.67	0.14	15	0	0
11	4732509	4732529	0.0249805	0.22	0	0	0	27	23	0.3	0.17	6	0	0
11	4768133	4768179	8.2679e-05	0.21	0	0.06	0	38	77	1.3	3.96	14	0	0
11	4768162	4768203	0.000450941	0.21	0	0.07	0	33	60	2.57	8.36	12	0	0
11	4975152	4975162	0.0277722	0.67	0	0.08	0	9	6	0.3	0	6	0	0
11	5435854	5435871	0.0018745	0.21	0	0.03	0	38	41	4.94	1.78	9	0	0
11	5760967	5760990	4.7845e-06	0.2	0	0.04	0	55	102	0.38	1.14	14	0	0
11	5910377	5910608	1.69386e-242	0.53	0.01	0.1	0	2769	962	397.42	91.8	76	0	0
11	6021067	6021109	5.85124e-05	0.4	0.03	0.19	0	25	58	4.08	2.94	13	0	0
11	6021097	6021225	6.5808e-13	0.21	0.01	0.19	0	143	321	7.27	26.47	38	0	0
11	6630755	6630764	0.0219363	0.25	0	0	0	24	24	0	0	6	0	0
11	7248858	7248912	9.12286e-13	0.33	0	0.03	0	66	139	0.42	1.2	26	0	0
11	7248858	7248913	3.07545e-09	0.28	0.02	0.03	0	80	161	5.27	11.42	27	0	0
11	7425755	7425767	0.0106938	0.2	0	0	0	30	31	0	0.17	6	0	0
11	7657363	7657374	0.00214007	0.25	0	0	0	28	35	0.33	0	7	0	0
11	8397959	8398003	0.00012078	0.41	0.03	0.14	0.07	32	38	2.07	0.53	14	0	0
11	8397959	8398004	0.000159264	0.36	0.02	0.15	0.07	36	41	2.11	0.5	15	0	0
11	8397965	8398004	0.000113634	0.42	0.03	0.14	0.07	31	37	1.72	0.4	14	0	0
11	8578391	8578431	2.37708e-05	0.22	0	0.26	0	37	93	6.25	1.32	14	0	0
11	8732842	8732866	0.00152043	0.21	0	0.01	0	38	43	13.44	5.44	9	0	0
11	8881138	8881185	1.5255e-05	0.22	0	0.06	0	45	82	0.74	1.28	17	0	0
11	9088782	9088826	1.92684e-07	0.32	0	0.16	0	103	52	25.32	8.84	14	0	0
11	9169990	9170017	0.000103816	0.24	0	0.03	0	25	81	1.08	12.19	13	0	0
11	9405679	9405705	0.00227146	0.26	0	0.04	0	34	31	15.69	7.36	11	0	0
11	9405680	9405711	0.00217485	0.26	0	0.04	0	34	32	15.69	9.09	11	0	0
11	9743494	9743545	1.30389e-08	0.23	0	0.05	0	62	147	2.65	5.43	19	0	0
11	9743626	9743670	3.27447e-10	0.21	0	0.01	0	78	205	1.24	8.61	24	0	0
11	9823687	9823737	1.52447e-11	0.28	0.02	0.13	0	196	140	25.28	5.12	18	0	0
11	10025314	10025324	0.00542491	0.2	0	0.01	0	30	38	0.21	0.21	8	0	0
11	10413327	10413351	0.000556888	0.23	0	0.01	0	47	43	1.17	1.17	12	0	0
11	10413330	10413351	0.000451892	0.28	0	0	0	40	38	0.25	1.07	11	0	0
11	10416484	10416497	0.0202835	0.32	0	0.02	0	19	17	0.57	0.29	7	0	0
11	10490921	10490931	0.00793651	1	0	0	0	5	5	0	0	5	0	0
11	10543752	10543782	0.00527952	0.22	0	0.02	0	36	33	0	2.5	9	0	0
11	10678674	10678731	1.13904e-07	0.25	0	0.03	0	76	88	5.55	0.76	21	0	0
11	10727244	10727308	2.79582e-11	0.23	0	0.02	0	91	176	0.52	6.19	30	0	0
11	10782885	10782962	9.93605e-06	0.23	0	0.01	0	56	71	0.64	1.07	15	0	0
11	11034913	11034937	0.0012724	0.23	0	0.03	0	43	38	4.09	3.07	11	0	0
11	11048370	11048396	3.92159e-05	0.24	0.01	0.03	0	49	78	2.27	1.8	14	0	0
11	11067147	11067188	0.000310403	0.27	0	0.02	0	30	46	0.22	0.76	11	0	0
11	11209041	11209089	4.23765e-08	0.36	0	0.05	0	39	76	1.09	4.07	18	0	0
11	11209041	11209090	1.05257e-06	0.32	0.01	0.05	0	44	81	1.45	3.87	19	0	0
11	11309283	11309309	0.00102004	0.2	0	0.03	0	45	47	0.49	0.22	11	0	0
11	12359614	12359734	2.90402e-20	0.27	0	0.05	0	177	237	2.15	1.4	43	0	0
11	12500373	12500422	1.25625e-06	0	0.21	0	0.02	90	75	0.68	1.25	20	0	0
11	12500376	12500422	8.03724e-07	0	0.23	0	0.01	86	69	0.71	1.02	19	0	0
11	12584676	12584743	2.06086e-11	0.27	0	0.06	0	84	139	3.52	4.31	29	0	0
11	12584871	12584897	0.000181508	0.2	0	0.01	0	50	62	1.97	25.61	12	0	0
11	12676941	12676963	0.000626056	0.22	0.01	0.07	0	32	79	2.42	6.81	12	0	0
11	12769425	12769480	1.60267e-06	0.28	0	0.04	0	54	67	2.47	7.37	19	0	0
11	12855094	12855141	2.37468e-09	0.49	0	0.17	0	65	42	18.09	0	14	0	0
11	12920987	12921026	1.65376e-05	0.22	0.02	0.02	0	54	120	0.52	0.4	16	0	0
11	13286143	13286150	0.0167999	0.2	0	0	0	25	29	0	0.2	5	0	0
11	13402984	13403013	0.000933073	0.22	0	0.04	0	40	42	17.05	9.36	11	0	0
11	13484538	13484548	0.047124	0.25	0	0	0	20	20	0	0	5	0	0
11	13734444	13734526	1.91747e-09	0.23	0	0.02	0	79	144	1.69	2.35	24	0	0
11	13913854	13913864	0.0110984	0.21	0	0	0	34	34	0.14	0.14	7	0	0
11	14136876	14136936	9.51076e-07	0.24	0	0.11	0	55	93	10.8	2.7	16	0	0
11	15208232	15208277	3.15073e-05	0.2	0.01	0.03	0	45	122	0.18	0.37	14	0	0
11	15208317	15208341	0.000218564	0.25	0	0.06	0	32	53	1.7	16.08	12	0	0
11	15705669	15705676	0.0142761	0.25	0	0	0	20	24	0	0.2	5	0	0
11	16036470	16036543	2.62314e-07	0.25	0	0.02	0	130	72	12.07	1.18	18	0	0
11	16644603	16644635	3.20305e-07	0.43	0.01	0.1	0	21	96	0.76	3.87	16	4	0
11	16664156	16664198	3.28077e-06	0.23	0	0.03	0	39	107	0.66	0.23	16	0	0
11	16921976	16921998	0.00862025	0.33	0	0.12	0	21	20	2.55	10	8	0	2
11	16922017	16922040	0.00104085	0.21	0	0	0	58	43	0.82	9.29	11	0	0
11	17973817	17973847	0.000132272	0.38	0.03	0.03	0.02	32	40	0.22	0.13	14	0	0
11	17973820	17973847	3.56329e-05	0.37	0	0.03	0	30	38	0.23	0.08	13	0	0
11	18751994	18752017	0.00126177	0.2	0	0.01	0	49	45	23.27	13.09	11	0	0
11	18751995	18752021	0.00140558	0.2	0	0.01	0	49	43	23.27	9.09	11	0	0
11	19344346	19344372	0.00179362	0.22	0	0.14	0	36	39	8.71	3.21	10	0	0
11	19344354	19344386	5.15685e-05	0.25	0	0.07	0	48	54	9.34	3.67	14	0	0
11	19693566	19693579	0.00796996	0.2	0	0	0	40	31	0.24	0.29	7	0	0
11	20249987	20250041	3.31666e-08	0.22	0	0.05	0	113	100	1.5	2.63	20	0	0
11	20249987	20250042	8.31378e-07	0.21	0.01	0.05	0	120	107	1.51	2.69	21	0	0
11	20327835	20327861	0.00131053	0.26	0.02	0.03	0	42	45	1.96	5.69	11	0	0
11	20327859	20327874	0.00266542	0.29	0	0.06	0	21	31	0.27	6.7	8	0	0
11	20327865	20327881	0.00982709	0.32	0	0.04	0	22	19	0.14	5.57	7	0	0
11	21018997	21019035	9.57334e-05	0.61	0.07	0.08	0.15	18	29	3	4.27	12	0	0
11	21713457	21713494	0.000658169	0.21	0	0.01	0	52	46	0.22	0.16	11	0	0
11	22152942	22152990	1.24868e-06	0.2	0.02	0	0	103	147	1.66	0.32	22	0	0
11	22152949	22152991	1.30944e-07	0.21	0.01	0	0	98	146	0.26	0.34	22	0	0
11	22152984	22153008	0.00100417	0.21	0.02	0.01	0	48	62	0.25	0.25	11	0	0
11	22320479	22320510	0.00088938	0.22	0.02	0.02	0	45	59	0.75	0.08	12	0	0
11	22648319	22648327	0.047124	0.25	0	0	0	20	20	0	0	5	0	0
11	22932044	22932072	0.000419399	0.21	0.03	0	0	70	79	0	0.25	14	0	0
11	23423938	23423943	0.0170697	0.28	0	0	0	18	20	0.3	0	5	0	0
11	23448202	23448223	0.000563038	0.23	0	0	0	48	44	0.25	0	11	0	0
11	24324469	24324505	0.00234095	0.23	0	0.14	0	30	37	2.42	1.05	11	0	0
11	24371760	24371780	0.0125062	0.21	0	0	0	33	28	0.57	0	7	0	0
11	24697619	24697653	1.06198e-05	0.23	0	0.02	0	62	70	1.87	1.49	17	0	0
11	24697654	24697680	0.000465854	0.2	0	0.02	0	45	55	1.66	5.54	12	0	0
11	25048523	25048542	0.011219	0.2	0	0	0	35	35	0.17	0.17	6	0	0
11	25118129	25118155	0.000484223	0.25	0	0.07	0	24	55	0.96	1.2	11	0	0
11	25133515	25133544	5.28787e-05	0.23	0.01	0.01	0	62	76	0.12	0.2	16	0	0
11	25133545	25133555	0.00253149	0.24	0	0	0	38	34	0.19	0.19	9	0	0
11	25214076	25214107	3.51104e-06	0.23	0	0.02	0	66	77	0.49	1.89	17	0	0
11	25214076	25214111	4.31284e-06	0.22	0	0.02	0	69	79	0.5	2.13	18	0	0
11	25217901	25217939	2.42118e-06	0.76	0	0.2	0	38	12	15.42	0	12	0	0
11	25258579	25258589	0.0163542	0.21	0	0	0	24	28	0.2	0.3	5	0	0
11	25258716	25258741	0.00347195	0.22	0	0.02	0	32	36	3.03	0	9	0	0
11	25261136	25261158	0.000192803	0.26	0.02	0.06	0	46	58	5.76	0.75	14	0	0
11	25261137	25261158	4.72276e-05	0.32	0.02	0.05	0	37	55	3.31	0.69	13	0	0
11	25261155	25261167	0.0126899	0.25	0	0	0	20	25	0	0	5	0	0
11	25846774	25846790	0.00378763	0.2	0	0.02	0	44	35	7.11	7.11	9	0	0
11	25863705	25863723	0.00199694	0	0.41	0	0.01	18	22	0	0.28	9	0	0
11	25863705	25863728	0.00729209	0	0.28	0	0.02	22	32	0.4	5.96	10	0	0
11	26724799	26724807	0.0242751	0.27	0	0	0	22	18	0.27	0	6	0	0
11	27358690	27358713	0.00862025	0	0.3	0	0.02	21	20	0.33	0.14	7	0	0
11	27646217	27646237	0.00104811	0.22	0	0.01	0	40	41	0.65	0.82	11	0	0
11	27646234	27646259	0.000248379	0.24	0	0.02	0	41	47	0.47	0.59	13	0	0
11	28158058	28158083	0.00423295	0.23	0	0.02	0	31	33	0.28	1.75	9	0	0
11	28213654	28213690	3.01894e-11	0.23	0.01	0.02	0	208	142	20.46	0.41	20	0	0
11	28427642	28427661	0.00148465	0.2	0	0.06	0	35	49	2.76	0.47	11	0	0
11	28718347	28718404	7.95612e-10	0	0.2	0	0.02	130	171	0.56	14.18	22	0	0
11	28725816	28725868	1.35122e-10	0.25	0	0.04	0	140	115	4.9	4.91	23	0	0
11	29166193	29166235	0.00147897	0.23	0.04	0.03	0.01	81	54	10.05	1.49	11	0	0
11	29390951	29391010	4.33437e-07	0.33	0	0.16	0	88	49	8.7	3.5	15	0	0
11	29683177	29683196	0.000221141	0.82	0	0.11	0	11	10	0.1	0	10	0	0
11	32926209	32926244	2.64795e-07	0.39	0.03	0.01	0	41	80	1.46	0	16	0	0
11	32926209	32926250	3.11575e-06	0.31	0.02	0.03	0	52	84	5.56	0.06	17	0	0
11	32962648	32962670	0.000550636	0.22	0	0.01	0	50	47	0.33	0.08	12	0	0
11	33861621	33861682	3.71143e-10	0.23	0	0.03	0	170	114	63	7.85	17	0	0
11	34980613	34980644	0.00113064	0.2	0	0.01	0	45	46	1.09	0.76	11	0	0
11	35068754	35068799	2.49685e-05	0.21	0.01	0.02	0	58	100	7.55	3.52	15	0	0
11	36042818	36042892	4.30531e-13	0.24	0	0.19	0	92	215	6.29	10.25	29	0	0
11	37000591	37000613	0.00114631	0.22	0	0.07	0	46	44	29.79	6.06	12	0	0
11	37000592	37000613	6.26445e-05	0.4	0	0.06	0	25	33	0.62	0.8	11	0	0
11	37161021	37161046	0.000243182	0.23	0.02	0.04	0	56	66	2.42	2.82	12	0	0
11	37161046	37161085	2.34176e-06	0.2	0.01	0.02	0	89	109	2.67	3.32	19	0	0
11	37161085	37161125	1.79037e-06	0.29	0.01	0.01	0	76	69	0	0.25	19	0	0
11	37161112	37161131	0.0244156	0.26	0	0	0	23	19	0.17	0.17	6	0	0
11	37161147	37161159	0.0219363	0.25	0	0	0	24	23	0	0.17	6	0	0
11	37338628	37338672	0.000861408	0.21	0	0.19	0	28	57	0.79	0.39	12	0	0
11	37338755	37338783	0.00491239	0.24	0	0.02	0	34	34	0.29	0.09	11	0	0
11	37421529	37421594	4.11142e-06	0.2	0.01	0.24	0	59	128	9.1	1.76	19	0	0
11	37421729	37421752	0.00491913	0.24	0	0.01	0	33	31	4	1.78	9	0	0
11	37421736	37421760	0.00498622	0.23	0	0.01	0	35	34	7.11	5.44	9	0	0
11	38201904	38201946	7.66106e-07	0.25	0	0.02	0	68	77	8.26	1.5	19	0	0
11	38201905	38201946	1.97683e-07	0.31	0	0.01	0	55	69	3.23	0.62	18	0	0
11	39451654	39451798	1.8007e-06	0.23	0.01	0.03	0	66	108	13.14	29.14	14	0	0
11	40664553	40664616	5.5589e-08	0.22	0	0.05	0	65	134	0.71	1.9	22	0	0
11	41022630	41022666	4.31949e-06	0.23	0	0.05	0	56	79	11.99	2.37	18	0	0
11	41269026	41269057	0.000228487	0.29	0	0.05	0	42	38	1.91	0.88	12	0	0
11	42190868	42190898	0.00153008	0.27	0.03	0.08	0.01	30	63	0.82	1.42	11	0	0
11	42214639	42214683	8.77473e-05	0.21	0	0.14	0	48	67	5.6	0.55	15	0	0
11	42214640	42214683	3.24762e-05	0.25	0	0.14	0	40	64	4.13	0.42	14	0	0
11	42338412	42338473	6.45105e-06	0.21	0.03	0.06	0.01	72	187	19.03	11.84	15	0	0
11	42385394	42385449	2.49677e-16	0.25	0.01	0.04	0	178	240	3.66	2.46	21	0	0
11	42385489	42385534	1.08881e-13	0.28	0.01	0.06	0	159	155	6.86	6.15	21	0	0
11	42472311	42472352	0.000139468	0.21	0	0.02	0	48	62	1.19	0.73	14	0	0
11	42877550	42877622	2.99195e-11	0.25	0	0.02	0	95	145	1.72	0.63	27	0	0
11	42996465	42996497	0.000426213	0.22	0.01	0.09	0	40	70	18.05	7.85	11	0	0
11	43563792	43563826	6.0225e-05	0.27	0	0.03	0	45	49	0.86	0.92	15	0	0
11	43563792	43563827	7.53686e-05	0.25	0	0.04	0	48	51	0.8	0.96	16	0	0
11	43563793	43563827	5.26176e-05	0.27	0	0.03	0	45	50	0.86	0.67	15	0	0
11	43622834	43622851	0.011781	0.22	0	0	0	32	28	0.29	0	7	0	0
11	44256794	44256846	0.000157497	0.2	0.02	0.06	0	85	88	8.07	23.3	14	0	0
11	45035685	45035715	1.8241e-05	0.42	0	0.22	0	24	38	2.84	0.99	14	0	0
11	45284356	45284376	0.0022912	0.24	0	0.01	0	37	35	0.9	1.61	10	0	0
11	45284356	45284378	0.00248349	0.21	0	0.02	0	43	41	1.29	2.02	11	0	0
11	45284406	45284413	0.047124	0.25	0	0	0	20	20	0	0	5	0	0
11	45284439	45284497	6.55706e-06	0.21	0	0.01	0	73	80	1	3.44	18	0	0
11	45348285	45348319	0.000420468	0.29	0	0.1	0	28	40	0.47	2.41	13	0	0
11	45348289	45348319	0.000309522	0.31	0	0.1	0	26	39	0.52	2.2	12	0	0
11	45469750	45469790	9.51076e-07	0.24	0	0.02	0	55	93	1.43	1.43	19	0	0
11	46031026	46031061	3.48774e-05	0.25	0	0.16	0	32	74	2.6	1.73	13	0	0
11	46031026	46031064	0.000267289	0.24	0.01	0.16	0	34	78	2.42	1.8	14	0	0
11	46080665	46080704	8.35359e-05	0.22	0.01	0.02	0	55	80	0.32	1.72	17	0	0
11	46080669	46080704	8.44016e-06	0.24	0	0.02	0	50	73	0.12	1.46	16	0	0
11	46085631	46085661	0.000365693	0.24	0	0.01	0	49	41	0.99	2.08	12	0	0
11	46085635	46085661	0.000748031	0.29	0	0.01	0	42	33	0.16	0	11	0	0
11	46110095	46110178	9.40693e-14	0.3	0.01	0.05	0	86	187	0.98	1.89	34	0	0
11	46110282	46110320	0.000390969	0.2	0	0.03	0	35	66	0.16	1.4	11	0	0
11	46632495	46632513	0.00941851	0.35	0	0.07	0	20	17	0.81	0.29	7	0	0
11	46632521	46632531	0.0109549	0.3	0	0	0	23	19	0.24	0.24	7	0	0
11	46968214	46968223	0.00505645	0.2	0	0	0	35	36	0	0.14	7	0	0
11	47554455	47554489	0.00087652	0.21	0.02	0.03	0	29	115	0.84	0.34	14	0	0
11	47735957	47736027	8.3174e-08	0.21	0.01	0.05	0	75	151	5.87	0.98	22	0	0
11	48048853	48048919	1.41716e-13	0.25	0	0.16	0	103	191	6	10.31	35	0	0
11	48278360	48278383	0.00122858	0.21	0	0.1	0	33	48	3.79	1.07	10	0	0
11	48397079	48397156	9.74665e-19	0.28	0	0.03	0	368	159	46.63	2.79	27	0	0
11	48469121	48469167	0.000271384	0.22	0.01	0.02	0	46	74	0.22	1.14	14	0	0
11	48469126	48469167	2.6e-05	0.24	0	0.02	0	42	70	0.19	1.09	13	0	0
11	48567134	48567154	0.000830804	0.2	0	0.03	0	35	56	0.08	0.97	12	0	0
11	48732830	48732865	8.28556e-06	0.22	0	0.01	0	69	73	0.97	2.29	18	0	0
11	48732830	48732871	9.01183e-05	0.2	0.01	0.02	0	74	79	0.99	2.36	19	0	0
11	48732897	48732913	0.000232346	0.28	0	0	0	43	39	0.81	0.2	12	0	0
11	48732911	48732922	0.0111787	0.23	0	0	0	31	28	0.29	0	7	0	0
11	48840615	48840653	1.37166e-06	0.21	0	0.04	0	80	87	17.16	3.13	21	0	0
11	48840618	48840653	5.07677e-07	0.25	0	0.03	0	67	79	13.4	2.47	20	0	0
11	48891204	48891236	0.00265676	0.24	0.02	0.06	0.01	29	52	0.85	3.42	11	0	0
11	49166277	49166322	0.000106686	0.22	0	0.15	0	41	65	6.07	2.55	14	0	0
11	49584027	49584052	0.00375819	0.42	0	0.04	0	19	16	0.32	0.27	10	0	0
11	49597686	49597715	0.000379485	0.21	0	0.03	0	42	53	0.19	1.58	13	0	0
11	49637843	49637885	1.97722e-07	0	0.23	0	0.11	159	39	1.69	0.61	19	0	0
11	50383975	50384030	8.65257e-08	0.31	0.01	0.04	0	58	91	3.19	31.93	22	0	0
11	50384034	50384059	0.000913268	0.35	0	0.05	0	23	27	0.09	0.47	11	0	0
11	50562986	50563129	3.24422e-34	0.28	0.01	0.05	0	694	373	88.22	26.14	41	0	0
11	51609340	51609407	5.85709e-05	0.04	0.31	0.19	0.23	170	26	120.24	0	13	0	0
11	52339839	52339857	0.0231871	0.25	0	0	0	24	21	0	0.7	6	0	0
11	52890658	52890677	0.0235012	0.21	0	0	0	28	26	0.27	1.07	6	0	0
11	52890677	52890693	0.0234721	0.21	0	0	0	29	29	0.17	0.97	6	0	0
11	52890697	52890710	0.0171676	0.23	0	0	0	22	25	0.3	0	5	0	0
11	55878039	55878097	0.000274491	0.24	0.07	0.03	0.03	96	152	3.06	14.25	23	0	0
11	56731776	56731841	6.51621e-11	0	0.46	0	0.12	70	48	5.83	15.91	25	0	0
11	56731853	56731873	0.00429593	0	0.2	0	0.02	35	49	22.5	60.54	10	0	0
11	57441768	57441790	0.00208391	0	0.25	0	0.04	33	32	0.6	0.69	11	0	0
11	57441769	57441790	0.00162151	0	0.29	0	0.03	30	28	0.67	0.62	10	0	0
11	58981402	58981440	0.000202186	0.21	0.01	0.05	0	52	76	3.84	0.78	15	0	0
11	58981404	58981440	1.5376e-05	0.24	0	0.04	0	46	71	3.6	0.84	14	0	0
11	59523287	59523297	0.0066896	0.32	0	0.04	0	28	19	0	0.24	7	0	0
11	59523305	59523317	0.00244716	0.5	0	0	0	16	16	0	0	8	0	0
11	59523321	59523352	0.0024824	0.38	0	0.01	0	24	19	0.5	0.11	9	0	0
11	59619425	59619453	9.77314e-05	0.27	0	0.02	0	49	49	4.92	1.07	15	0	0
11	59619426	59619456	0.000379428	0.27	0.02	0.02	0	48	49	3.89	1.07	15	0	0
11	59670313	59670365	9.35852e-08	0.21	0	0.02	0	99	103	3.54	1.19	25	0	0
11	59670314	59670365	4.97755e-08	0.23	0	0.02	0	91	99	2.95	1.24	24	0	0
11	59684251	59684299	0.000341573	0.2	0.02	0.03	0	54	92	2.4	0.27	15	0	0
11	59684255	59684299	0.000149549	0.24	0.02	0.03	0	46	87	0.99	0.18	14	0	0
11	59767466	59767488	0.000516084	0.27	0	0.01	0	41	37	3.17	2.63	12	0	0
11	61495276	61495301	0.0018348	0	0.22	0	0	40	37	0	0.27	8	0	0
11	61640536	61640558	8.86591e-05	0.23	0	0.02	0	60	51	10.71	1.11	15	0	0
11	61642001	61642071	1.67029e-09	0.23	0.01	0.01	0	88	168	0.32	1.83	24	0	0
11	61827673	61827682	0.0106938	0.2	0	0	0	30	31	0	0.17	6	0	0
11	62322518	62322526	0.00813054	0.25	0	0	0	20	29	0	0.2	5	0	0
11	62676417	62676436	0.00938347	0.26	0	0.02	0	34	21	1.81	0	7	0	0
11	62772524	62772576	3.90731e-08	0.23	0.01	0.01	0	106	141	0.27	0.91	25	0	0
11	62859582	62859624	7.77893e-05	0.24	0.01	0.02	0	49	71	9.35	7.15	14	0	0
11	62976838	62976884	3.70837e-06	0.24	0	0.01	0	66	69	0.71	0.38	18	0	0
11	63215520	63215698	3.35209e-53	0.34	0	0.03	0	774	415	17.87	3.46	65	0	0
11	63369892	63369952	6.17622e-07	0.22	0.01	0.06	0	63	156	2.7	6.96	21	0	0
11	65167984	65168033	0.000271713	0.5	0.06	0.1	0.08	22	33	0.23	3.27	13	0	0
11	65167984	65168034	0.000329058	0.48	0.06	0.12	0.07	23	34	0.25	3.19	14	0	0
11	65167987	65168034	0.000176991	0.52	0.06	0.1	0.08	21	33	0.26	3.27	13	0	0
11	65549549	65549576	0.00248349	0.21	0	0.01	0	43	41	0.29	0.22	11	0	0
11	65904582	65904590	0.00873899	0.2	0	0.01	0	30	33	1.36	0.12	8	0	0
11	67279308	67279380	3.40505e-12	0.27	0	0.04	0	75	216	2.25	1.82	25	0	0
11	67567951	67567976	0.000133721	0.21	0	0.02	0	47	61	0.08	2.45	12	0	0
11	67760181	67760207	0.000331124	0.25	0	0.07	0	24	60	0	0.73	12	0	0
11	67760211	67760229	0.0066622	0.29	0	0.06	0	21	24	0.25	1	9	0	0
11	67760243	67760267	0.000596545	0.25	0	0.1	0	28	47	0.42	0.08	12	0	0
11	67760243	67760268	0.000691674	0.23	0	0.1	0	31	51	0.42	0.08	13	0	0
11	67760324	67760368	9.15939e-06	0.29	0.01	0.06	0	34	87	0.21	8.6	15	0	0
11	67764176	67764225	1.24016e-06	0.26	0	0.14	0	47	87	2.13	13.44	18	0	0
11	67771982	67772014	6.08517e-05	0.27	0.02	0.05	0	44	65	2.6	0.2	16	0	0
11	67772032	67772047	0.00278733	0.23	0	0.06	0	26	39	2.61	0.25	9	0	0
11	67800870	67800896	0.00028931	0.21	0	0	0	56	51	0.23	0.08	13	0	0
11	67800873	67800896	0.000247111	0.24	0	0	0	51	48	0.2	0	12	0	0
11	67811461	67811482	5.18242e-05	0	0.23	0	0	60	60	0	0	15	0	0
11	67811482	67811549	5.53376e-16	0	0.24	0	0.01	208	168	0.62	2.75	43	0	0
11	67823106	67823113	0.024558	0.25	0	0	0	24	20	0	0.67	6	0	0
11	67825070	67825097	0.00136152	0.25	0	0.13	0	28	39	5.61	0.25	9	0	0
11	67864838	67864874	3.75922e-05	0.26	0	0.06	0	19	113	0.27	0.56	13	0	0
11	68679891	68679940	4.92487e-07	0.26	0	0.01	0	77	74	10.83	5.76	21	0	0
11	68679891	68679944	7.42945e-07	0.22	0	0.01	0	93	87	17.23	9.57	22	0	0
11	68679893	68679944	4.52503e-07	0.27	0	0.01	0	75	73	8.16	4.76	21	0	0
11	68679944	68679965	0.000170763	0.22	0	0.01	0	60	52	11.76	7.14	14	0	0
11	68679945	68679965	0.000113503	0.3	0	0	0	44	39	0.42	0	13	0	0
11	68708387	68708407	0.00522113	0.23	0	0.02	0	35	32	1.12	0.29	8	0	0
11	68775192	68775202	0.024558	0.25	0	0	0	24	20	0	0.27	6	0	0
11	68833271	68833320	0.000112995	0.23	0	0	0	57	56	0.76	1.23	13	0	0
11	68833309	68833334	0.0103819	0.24	0	0.02	0	29	29	0.69	0.19	9	0	0
11	69406463	69406493	0.0051097	0.23	0	0.03	0	26	33	0.5	18.12	8	0	0
11	69493688	69493740	9.16479e-08	0.21	0.02	0.02	0	159	131	3.09	0.92	18	0	0
11	69541247	69541295	2.01279e-07	0.25	0	0.02	0	73	87	1.47	6.05	22	0	0
11	69541457	69541482	0.00417182	0.24	0.02	0	0	37	46	0.11	0.11	9	0	0
11	69834658	69834672	0.00296129	0.21	0	0	0	42	36	0.25	0	9	0	0
11	69881429	69881465	0.000121399	0.34	0	0.02	0	38	32	1.91	1.14	14	0	0
11	70028158	70028176	5.48918e-05	0	0.22	0	0.05	66	51	0.58	0.08	13	0	0
11	70129980	70130021	0.00110655	0.21	0.02	0.05	0	52	62	8.07	8.11	14	0	0
11	70129982	70130021	9.0594e-05	0.24	0	0.04	0	45	53	7.77	6.91	13	0	0
11	70329892	70329906	0.00456634	0.35	0.03	0.02	0.01	20	30	0.57	0.21	8	0	0
11	70329898	70329916	0.00395328	0.33	0.03	0.05	0.01	18	36	0.75	0	9	0	0
11	70441396	70441413	0.000593173	0.22	0.02	0.05	0	40	66	3.52	1.73	12	0	0
11	70456253	70456279	0.00071264	0	0.21	0	0.07	62	29	1.45	1.05	11	0	0
11	70836050	70836067	0.00558955	0.35	0	0.02	0	23	18	6.12	0.5	8	0	0
11	70836067	70836109	4.13501e-08	0.72	0	0.04	0	29	23	3.05	0.59	21	0	2
11	70836067	70836116	5.21085e-07	0.54	0	0.08	0	39	28	6.28	1.26	22	0	2
11	71091976	71092044	5.3685e-11	0.26	0	0.14	0	86	145	15.48	0.67	28	0	0
11	71091979	71092044	3.43166e-12	0.31	0	0.13	0	70	137	9.4	0.38	27	0	0
11	71092074	71092119	3.0551e-07	0.34	0.01	0.15	0	44	81	11.2	0.38	18	0	0
11	71134988	71134997	0.0111787	0.23	0	0.01	0	31	28	0.12	0.29	8	0	0
11	71293446	71293484	3.91192e-06	0.33	0	0.03	0	46	50	3.35	0.06	17	0	0
11	71496807	71496819	0.00204945	0.25	0.02	0	0	40	48	0	0.18	10	0	0
11	71619778	71619822	9.24327e-07	0.21	0	0.01	0	81	92	1.19	0.26	17	0	0
11	71769288	71769326	2.83369e-05	0.22	0.02	0.01	0	64	123	2.67	1.83	16	0	0
11	71892745	71892774	0.00412712	0.2	0	0.03	0	35	38	0.72	3.51	10	0	0
11	71910022	71910041	0.00498622	0.23	0	0.01	0	35	34	0.11	0.44	9	0	0
11	71999104	71999151	7.02646e-06	0.2	0	0.02	0	49	101	1.86	2.56	17	0	0
11	72029538	72029555	0.0111534	0.28	0	0	0	25	21	0.29	0	7	0	0
11	72339754	72339775	0.00102004	0	0.2	0	0.01	47	45	4.57	4.29	7	0	0
11	72388882	72388896	0.000697617	0.24	0.03	0.01	0	46	69	0.33	0.39	12	0	0
11	72388882	72388897	0.00134433	0.24	0.04	0	0.01	50	74	0.31	0.4	13	0	0
11	72389342	72389363	0.0234721	0.21	0	0	0	29	29	0.97	0.17	6	0	0
11	72839230	72839277	6.66628e-08	0	0.23	0	0.09	87	115	3.76	5.14	22	0	0
11	72839313	72839388	3.14494e-13	0.01	0.28	0	0.06	163	127	0.44	7.63	26	0	0
11	72950863	72950917	2.01883e-06	0.01	0.2	0	0.02	112	90	0.36	4.58	20	0	0
11	72976889	72976946	5.88634e-10	0.38	0	0.05	0	175	53	0.79	5.04	23	0	0
11	72976943	72976956	0.000807573	0.24	0	0.05	0	84	33	0.25	10	9	0	0
11	72976950	72976966	0.000845172	0.24	0	0.05	0	85	33	0.28	10	9	0	0
11	72976960	72976978	0.00286889	0.25	0	0.05	0	79	26	0.7	9.64	8	0	0
11	72992038	72992069	7.33768e-06	0.29	0	0.23	0	31	73	2.64	0.95	14	0	0
11	72992038	72992072	1.57693e-05	0.25	0	0.23	0	36	77	2.97	0.98	15	0	0
11	73000940	73000972	3.31084e-05	0.22	0	0.06	0	40	77	1.52	8.41	15	0	0
11	73042717	73042768	1.56128e-08	0.22	0	0.01	0	96	116	5.83	0.41	24	0	0
11	73231198	73231225	0.00138569	0.22	0	0.02	0	45	39	3.94	0	13	0	0
11	73231201	73231225	0.000397583	0.29	0	0.02	0	35	36	0.08	0	12	0	0
11	73927146	73927182	1.79066e-05	0.2	0	0.05	0	50	90	6.73	1.34	14	0	0
11	74164472	74164532	1.34271e-07	0.31	0.01	0.04	0.01	54	89	0.76	1.99	21	0	0
11	74164473	74164532	5.33623e-09	0.34	0	0.03	0	50	86	0.68	2.01	20	0	0
11	74250504	74250578	3.77342e-11	0.33	0.02	0.23	0	63	197	2.97	2.57	31	0	0
11	74284365	74284413	1.19999e-06	0.4	0.03	0.02	0.01	42	64	0.4	1.69	19	0	0
11	74284405	74284435	0.000467589	0.26	0	0.06	0	31	44	0.63	6.06	12	0	0
11	74690898	74690943	2.6283e-07	0.21	0.01	0.02	0	68	185	0.46	0.83	20	0	0
11	74983727	74983736	0.00791971	0.2	0	0.01	0	30	34	0.21	0.21	8	0	0
11	75833230	75833304	9.3398e-16	0.26	0.01	0.04	0	377	175	50.07	3.7	23	0	0
11	76436277	76436307	3.77025e-05	0.22	0	0.01	0	69	61	0.26	0.07	15	0	0
11	76436278	76436307	3.36258e-05	0.23	0	0	0	64	57	0.26	0.07	14	0	0
11	76875045	76875078	0.00049217	0.2	0.02	0	0	54	87	0.49	0.09	11	0	0
11	77138230	77138268	2.7284e-06	0.31	0	0.08	0	42	60	0.59	5.76	18	0	0
11	77138230	77138275	2.87931e-06	0.28	0	0.08	0	47	68	0.93	6.59	19	0	0
11	77223702	77223718	0.00965888	0.2	0	0.01	0	30	32	0.21	0	8	0	0
11	77281466	77281525	1.34356e-07	0.35	0	0.08	0	37	73	0.76	1	18	0	0
11	77592373	77592395	0.000490328	0.23	0	0.27	0	30	53	5.06	10.58	13	0	0
11	77606470	77606508	0.00223702	0.21	0	0.02	0	34	43	0.71	8.01	10	0	0
11	77683986	77684016	0.00011496	0.2	0.01	0.03	0	50	93	0.24	3.46	15	0	0
11	77860137	77860155	8.15547e-05	0.31	0	0.01	0	42	42	0	0	14	0	0
11	77860137	77860156	0.000343005	0.31	0.02	0.01	0.01	45	45	0	0	15	0	0
11	77860156	77860184	3.44831e-05	0.33	0.02	0	0.01	51	51	0	0	17	0	0
11	77860156	77860187	4.55183e-05	0.28	0.02	0.01	0.01	60	58	2	0.89	18	0	0
11	77860159	77860187	9.21066e-06	0.28	0	0.01	0	57	55	2.12	0.94	17	0	0
11	77877932	77877963	0.000522808	0.24	0	0	0	46	43	0.16	0.09	11	0	0
11	77913169	77913193	0.00198316	0.22	0.02	0.02	0	41	54	0.45	0.27	12	0	0
11	77968987	77969033	1.26988e-07	0.27	0	0.16	0	81	75	8.46	7.56	16	0	0
11	78029581	78029598	0.000658169	0.21	0	0.01	0	52	46	1.33	1.24	12	0	0
11	78029582	78029601	0.000836758	0.2	0	0.01	0	55	46	4.08	1.24	12	0	0
11	79215921	79215953	0.000183527	0.43	0	0.02	0	30	24	0.13	0.22	14	0	0
11	79699018	79699029	0.0196513	0.22	0	0	0	23	25	0.3	2	5	0	0
11	80315448	80315475	0.000228652	0.25	0	0.05	0	36	49	5.45	0.45	12	0	0
11	80315475	80315491	0.00108612	0.21	0	0.04	0	29	56	0.25	0.09	11	0	0
11	80707290	80707316	0.00246613	0.22	0	0.02	0	40	37	6.05	1.45	11	0	0
11	80707296	80707318	0.00232408	0.23	0	0.02	0	39	38	4.67	2.27	11	0	0
11	80707399	80707413	0.00452862	0.2	0	0.02	0	30	40	1.93	0.29	8	0	0
11	80707465	80707498	0.000182122	0.24	0	0.02	0	42	51	2.19	0.08	13	0	0
11	80979362	80979377	0.00502492	0.21	0	0.03	0	28	36	1.11	1	9	0	0
11	80993669	80993698	0.000338452	0.26	0	0.02	0	39	42	0.39	0.27	12	0	0
11	81106402	81106432	0.00113064	0.22	0	0.08	0	46	45	9.94	0.77	13	0	0
11	81106403	81106435	0.00109944	0.23	0	0.08	0	44	44	8.09	0.59	13	0	0
11	81137213	81137238	0.00591265	0.22	0	0.02	0	27	33	0.27	9.55	8	0	0
11	81566738	81566812	1.23058e-08	0.27	0	0.06	0	52	121	0.93	6.48	24	0	0
11	81572539	81572599	1.50914e-08	0.21	0	0.01	0	89	126	15.29	20.7	21	0	0
11	81598444	81598524	6.53868e-09	0.21	0.01	0.04	0	92	174	2.58	4.46	24	0	0
11	81600083	81600133	2.01868e-14	0.3	0.01	0.03	0	102	178	2.98	6.38	23	0	0
11	82008367	82008387	0.00172618	0.21	0	0	0	39	43	0.98	0.27	8	0	0
11	82008467	82008500	0.000113816	0.41	0.08	0.06	0.06	39	62	0.15	1.08	18	0	0
11	82008470	82008500	4.45853e-05	0.44	0.07	0.05	0.06	36	56	0.11	0.72	17	0	0
11	82008503	82008532	0.000146616	0.33	0	0.05	0	27	38	0.2	0.33	12	0	0
11	83019262	83019323	2.14201e-10	0.24	0.01	0.05	0	74	196	1.98	0.74	26	0	0
11	83019262	83019333	7.25339e-10	0.21	0	0.06	0	84	206	2.15	1.13	28	0	0
11	83323987	83324036	1.04097e-09	0.01	0.2	0	0.03	150	185	1.72	1.6	16	0	0
11	83873707	83873743	4.67411e-05	0.26	0.03	0.03	0.01	53	94	1.61	0.39	17	0	0
11	83874003	83874016	0.0253786	0.2	0	0.04	0	30	26	21.6	4.27	6	0	0
11	83995600	83995611	0.00540268	0.25	0	0.04	0	20	33	0.29	0.12	8	0	0
11	84308302	84308332	0.00592763	0.21	0	0.02	0	39	34	4.1	2.27	10	0	0
11	84308304	84308332	0.004675	0.27	0	0.01	0	30	28	1	1.61	9	0	0
11	84308322	84308365	0.000395917	0.24	0	0.04	0	38	47	1.24	0.99	12	0	0
11	84308372	84308407	5.66496e-07	0.22	0	0.02	0	63	101	1.32	0.37	18	0	0
11	84514134	84514156	0.00247954	0.25	0	0	0	36	32	0	0.78	9	0	0
11	84869611	84869676	1.60147e-06	0.23	0	0.02	0	137	65	0.18	0.43	22	0	0
11	85069357	85069393	9.59009e-05	0.26	0	0.08	0	23	75	1.03	15.53	13	0	0
11	85534525	85534548	0.00181911	0.22	0	0.01	0	46	37	0.11	0.11	9	0	0
11	85835496	85835526	0.00437609	0.26	0	0.03	0	27	28	0.23	0.18	10	0	0
11	85835529	85835557	0.000108964	0.43	0	0.03	0	28	28	0.15	0.15	14	0	0
11	85912625	85912659	0.00455142	0.31	0	0.12	0	26	23	5.07	0.98	8	0	0
11	86055555	86055602	4.71156e-05	0.2	0	0.12	0	54	72	2.44	9.52	14	0	0
11	86081894	86081914	0.00279628	0.2	0	0.01	0	35	42	2.36	0.25	9	0	0
11	86157520	86157532	0.00559314	0.33	0	0.11	0	24	19	16.57	1.12	8	0	0
11	86157650	86157684	3.79408e-05	0.26	0	0.02	0	50	52	3.1	1.12	15	0	0
11	86157650	86157689	0.000114698	0.22	0	0.03	0	58	58	4.25	1.45	16	0	0
11	86157689	86157742	1.4794e-07	0.26	0	0.04	0	69	84	4.09	1.24	23	0	0
11	86207462	86207478	0.00890091	0.32	0	0.04	0	22	22	0.78	0.78	9	0	0
11	86231232	86231330	2.59722e-22	0.57	0	0.16	0	56	146	1.32	4.54	40	0	0
11	86231330	86231358	0.000489482	0.7	0	0.18	0	10	13	0.19	0	13	3	0
11	86231330	86231364	0.00109945	0.54	0	0.2	0	13	16	0.53	0.29	14	3	0
11	86231333	86231364	0.000891862	0.58	0	0.18	0	12	15	0.58	0.31	13	3	0
11	86605434	86605472	2.2337e-06	0.22	0.01	0.01	0.01	165	85	4.07	0.12	22	0	0
11	88642464	88642481	0.000471559	1	0.12	0	0.01	5	24	0	0.2	5	0	0
11	88642537	88642584	4.54683e-05	0.2	0.01	0.15	0.01	80	85	22.73	8.68	18	0	0
11	88642546	88642584	5.06561e-06	0.33	0.02	0.13	0.01	48	60	5.73	0.73	16	0	0
11	88808526	88808564	0.00262194	0.21	0	0.02	0	33	40	0.23	0.44	10	0	0
11	88808566	88808618	3.58076e-08	0.3	0.01	0.02	0	66	95	0.21	0.75	23	0	0
11	90312678	90312746	6.32769e-08	0.28	0	0.16	0	99	70	14.23	1.69	14	0	0
11	90578138	90578170	6.12364e-05	0	0.21	0	0.02	62	66	0.26	6.84	14	0	0
11	90578159	90578189	0.0011735	0	0.2	0	0.02	49	49	0.27	5.27	11	0	0
11	90761529	90761566	0.000142959	0.22	0	0	0	58	52	2.77	0.33	13	0	0
11	90763720	90763734	0.047124	0.25	0	0	0	20	20	0	1	5	0	0
11	91167030	91167085	4.59497e-09	0.22	0.01	0.01	0	118	140	0.62	0.89	28	0	0
11	91217283	91217304	0.000458213	0.32	0	0.01	0	34	30	0.33	0.45	12	0	0
11	91217308	91217338	0.00104933	0.25	0	0.02	0	40	38	2.05	1.47	11	0	0
11	91217308	91217346	0.0011218	0.24	0	0.02	0	42	39	2.09	1.84	12	0	0
11	91227330	91227378	2.23938e-10	0.22	0	0.05	0	107	145	2.91	54.02	19	0	0
11	91227334	91227378	1.55092e-10	0.23	0	0.05	0	104	144	2.65	54.47	18	0	0
11	91227380	91227421	2.21862e-07	0.21	0.02	0.04	0	99	162	2.16	56.92	16	0	0
11	91227421	91227443	0.000397242	0.23	0.03	0.03	0.03	65	73	4.44	52.61	9	0	0
11	91227441	91227499	4.97835e-12	0.31	0.01	0.03	0.01	174	108	10.38	15.18	26	0	0
11	91228301	91228329	0.00244902	0.23	0.02	0.02	0	44	50	0.92	0.14	13	0	0
11	91228305	91228329	0.000594618	0.22	0	0.02	0	40	46	0.97	0.15	12	0	0
11	91230956	91231004	1.79859e-05	0.5	0	0.24	0	20	30	0.38	0.57	15	0	0
11	91834808	91834828	0.00235906	0.21	0	0.05	0	29	46	0.54	0.71	10	0	0
11	91905992	91906026	0.000121775	0.2	0	0.01	0	54	62	3	0.33	12	0	0
11	92353211	92353232	0.0120798	0.26	0	0.03	0	19	24	0.24	5.95	7	0	0
11	92353329	92353364	0.00344201	0.21	0	0.06	0	28	40	1.07	7.25	11	0	0
11	92495115	92495134	0.0106938	0.2	0	0	0	30	31	0	0.17	6	0	0
11	92730888	92730906	0.00228842	0.22	0	0	0	37	38	0.27	0.21	8	0	0
11	92957393	92957401	0.011401	0.21	0	0	0	33	30	0.24	0.24	7	0	0
11	92996945	92996989	8.28131e-05	0.24	0.01	0.02	0	50	72	0.06	0.82	17	0	0
11	92996946	92996989	8.4734e-06	0.26	0	0.02	0	47	68	0.06	0.87	16	0	0
11	93132165	93132231	1.27407e-07	0.2	0	0.01	0	95	112	2.57	7.66	23	0	0
11	93132218	93132235	0.0115951	0.2	0	0.02	0	25	33	0.29	13.24	7	0	0
11	93215452	93215472	0.000494623	0.2	0	0.01	0	65	51	0.09	0.25	11	0	0
11	93593341	93593356	0.00200411	0	0.24	0	0.02	37	29	2.61	0.44	9	0	0
11	93598933	93598970	0.000108567	0	0.21	0	0.25	91	28	5.54	4.42	12	0	0
11	93828423	93828487	1.96387e-07	0.26	0.01	0.03	0	58	140	0.24	2.91	22	0	0
11	93983717	93983747	0.000860235	0.3	0	0.27	0	20	39	1.15	0.57	12	0	0
11	93983718	93983747	0.000607903	0.35	0	0.27	0	17	35	1.07	0.56	11	0	0
11	93986910	93986931	0.00509621	0.24	0	0.03	0	33	30	2.46	0.22	10	0	0
11	93987005	93987028	0.000192292	0.22	0	0.06	0	36	62	3.27	3.79	12	0	0
11	94356412	94356458	4.55352e-06	0.29	0	0.01	0	58	54	0.18	0	18	0	0
11	94356503	94356530	0.00250948	0.2	0	0.05	0	45	45	10.02	6.02	12	0	0
11	94356504	94356530	0.000851789	0.25	0	0.04	0	36	38	8.02	5.47	11	0	0
11	94618026	94618036	0.00946943	0.2	0.04	0	0	35	78	0	0.48	7	0	0
11	94740262	94740268	0.0106938	0.2	0	0	0	30	31	0	0.57	6	0	0
11	94740405	94740431	0.00448874	0.29	0	0.02	0	28	26	0.18	0.27	10	0	0
11	95278054	95278084	1.13089e-05	0.21	0	0.01	0	68	77	0.12	2.39	17	0	0
11	95301084	95301123	2.51431e-06	0.25	0	0.02	0	57	76	1.91	0.42	18	0	0
11	95301165	95301219	9.89963e-06	0.24	0	0.05	0	38	88	0.19	1.28	17	0	0
11	95461968	95461983	0.000864889	0.42	0	0.02	0	24	20	0.36	0.76	11	0	0
11	95522658	95522676	0.000807609	0.28	0	0.01	0	40	32	0	0.18	10	0	0
11	95827820	95827855	1.4923e-07	0.35	0	0.06	0	43	66	3.65	0.26	19	0	0
11	95827820	95827856	4.98979e-07	0.31	0	0.07	0	49	68	4.16	0.36	20	0	0
11	96228527	96228582	1.85399e-11	0.24	0.02	0.01	0	110	260	0.38	0.32	27	0	0
11	96243288	96243346	1.54447e-05	0.22	0	0.1	0	36	97	0.83	0.7	15	0	0
11	96295859	96295884	0.000422718	0.32	0	0.21	0	25	35	1.08	2.9	13	0	0
11	96399760	96399796	0.000178115	0.27	0.02	0.06	0	37	62	0.55	0.12	15	0	0
11	96399762	96399796	0.000131464	0.3	0.02	0.05	0	33	57	0.4	0.07	14	0	0
11	96399796	96399834	7.4872e-05	0.33	0.02	0.15	0	39	48	0	0.4	13	0	0
11	96399824	96399860	1.67059e-06	0.32	0	0.14	0	44	59	0.07	1.07	15	0	0
11	96399861	96399900	1.20941e-07	0.35	0	0.11	0	49	63	0.2	0.06	16	0	0
11	96400003	96400023	0.00366495	0.27	0	0.06	0	22	30	0.53	0.5	9	0	0
11	96400048	96400116	4.38183e-09	0.55	0.03	0.21	0	33	67	0.39	1.98	25	0	0
11	96400049	96400116	1.8309e-11	0.6	0	0.2	0	30	61	0.28	1.56	24	0	0
11	96430868	96430878	0.024558	0.25	0	0	0	24	20	0	0.27	6	0	0
11	96431884	96431906	0.000620066	0	0.2	0	0.21	52	45	0	8.6	13	0	0
11	96717509	96717556	4.98896e-08	0.29	0.01	0.17	0.01	56	135	7.23	2.06	21	0	0
11	96717509	96717568	2.9454e-07	0.22	0.01	0.19	0.01	72	153	8.94	2.42	23	0	0
11	96846700	96846729	0.00155543	0.25	0.02	0.02	0.01	36	49	1.02	0.47	11	0	0
11	96988213	96988228	0.0325077	0.5	0	0	0	10	10	0	0	5	0	0
11	96988280	96988302	0.00491913	0.24	0	0.22	0	33	31	13.79	4.1	10	0	0
11	97302842	97302882	1.80052e-07	0.27	0.03	0.02	0.01	119	108	1.31	1.31	20	0	0
11	97338039	97338073	0.00239328	0.22	0	0.02	0	40	38	0.45	0.27	11	0	0
11	97361540	97361569	0.001354	0	0.22	0	0.03	49	27	0.78	0	9	0	0
11	97411672	97411689	0.00145752	0.28	0	0.02	0	29	32	0.1	0.4	10	0	0
11	97431457	97431473	0.0132658	0.24	0	0.03	0	21	26	0	8.57	7	0	0
11	97431462	97431482	0.00103466	0.26	0	0.03	0	19	50	1.11	17.78	9	0	0
11	97670308	97670357	2.05837e-06	0.2	0	0.02	0	49	120	0.86	3.47	16	0	0
11	97671532	97671566	6.64433e-06	0.42	0	0.16	0	33	35	1.6	0.81	15	0	0
11	97677120	97677146	0.000786631	0.27	0	0.01	0	44	35	1.92	0.23	13	0	0
11	97677120	97677151	0.000938715	0.24	0	0.01	0	51	38	2.71	0.22	14	0	0
11	97677121	97677151	0.000323969	0.28	0	0.01	0	43	36	1.23	0.19	13	0	0
11	97714340	97714370	1.47714e-06	0.27	0	0.05	0	45	81	2.03	0.6	16	0	0
11	97714340	97714387	1.28331e-08	0.25	0	0.06	0	65	121	1.52	0.82	24	0	0
11	97714364	97714387	0.00027248	0.23	0	0.07	0	30	60	0.64	0.91	12	0	0
11	97714396	97714429	3.52627e-05	0.31	0.01	0.06	0	29	73	0.07	1.26	14	0	0
11	97813818	97813858	0.000497568	0.22	0.01	0.02	0	41	70	8.99	5.24	12	0	0
11	97813927	97813963	0.000832704	0.2	0	0.02	0	30	62	2.45	2.15	12	0	0
11	97814021	97814049	0.000745405	0.29	0.01	0.07	0	17	73	0.27	0.99	12	0	0
11	97814041	97814157	8.01173e-23	0.48	0.01	0.1	0	82	206	1.63	2.03	36	0	0
11	97837484	97837519	0.000418369	0.26	0	0.04	0	31	45	0.76	0.27	13	0	0
11	97842298	97842344	4.63648e-05	0.2	0	0.03	0	44	81	0.2	0.6	16	0	0
11	97842299	97842344	3.91847e-05	0.22	0	0.03	0	41	77	0.21	0.55	15	0	0
11	97842340	97842379	0.000252194	0.21	0.01	0.01	0	53	75	1.1	0.25	14	0	0
11	97842379	97842417	0.000311081	0.22	0.01	0.02	0	41	76	2.23	0.73	14	0	0
11	97965685	97965728	0.000115414	0.01	0.23	0	0.17	152	22	28.7	0.41	15	0	0
11	97991553	97991588	0.00114631	0.22	0	0.04	0	46	44	8.36	5	11	0	0
11	97991687	97991699	0.00564375	0.21	0	0	0	39	35	0.13	0.27	8	0	0
11	98128809	98128822	0.0107548	0.33	0	0	0	21	17	0	0.29	7	0	0
11	98282199	98282216	0.00293622	0.3	0	0.01	0	30	24	0	0.49	10	0	0
11	98282371	98282390	0.000372986	0.33	0	0.08	0	27	32	0.93	0.42	12	0	0
11	98282404	98282432	0.00104391	0.22	0	0.06	0	36	44	2.18	0.97	12	0	0
11	98306010	98306042	0.000570622	0	0.22	0	0.04	39	76	0.87	1.09	11	0	0
11	98321909	98321957	1.26335e-07	0.27	0	0.06	0	41	116	0.35	1.36	21	0	0
11	98321955	98322004	5.43715e-07	0.32	0	0.18	0	31	85	1.25	4.71	19	0	0
11	98472317	98472347	0.00470789	0.2	0.02	0.02	0	35	56	0.28	18.27	10	0	0
11	98545059	98545101	1.30352e-05	0.21	0.01	0.07	0.01	73	97	9.4	10.87	20	0	0
11	98545064	98545101	6.00596e-06	0.27	0.01	0.06	0.01	55	77	6.76	8.68	18	0	0
11	98719248	98719266	0.00292741	0.26	0	0.01	0	35	29	0	0.48	7	0	0
11	98876196	98876256	8.28498e-09	0.32	0.01	0.18	0	90	83	3.41	6.35	21	0	0
11	98876198	98876256	7.58061e-09	0.34	0.01	0.19	0	86	79	3.15	6.58	19	0	0
11	99054605	99054622	0.000512867	0.23	0	0	0	47	45	0.22	0.09	11	0	0
11	99077337	99077370	0.000476531	0.29	0	0.21	0	28	39	1.81	2.5	13	0	0
11	99077339	99077370	0.000383698	0.33	0	0.2	0	24	34	1.64	2.33	12	0	0
11	99077424	99077448	0.000361381	0.22	0	0.02	0	46	50	0.22	0.88	14	0	0
11	99150492	99150516	0.002424	0.26	0	0.02	0	34	30	0.09	0.42	11	0	0
11	99150529	99150551	0.000325997	0.24	0	0.02	0	42	46	0	0.84	14	0	0
11	99150532	99150551	0.000261373	0.26	0	0.02	0	39	44	0	0.76	13	0	0
11	99150556	99150583	0.00108406	0.24	0	0.02	0	42	40	0.16	0.45	11	0	0
11	99209138	99209185	0.000324125	0.22	0	0.03	0	46	51	0.52	0.93	12	0	0
11	99209220	99209236	0.00111532	0.2	0	0	0	44	45	0.11	0	9	0	0
11	99238287	99238300	0.00635386	0.35	0	0.04	0	17	19	1.29	1.24	7	0	0
11	99238320	99238348	0.000309995	0.29	0	0.13	0	31	39	1.17	0.2	12	0	0
11	99256064	99256088	0.00051824	0.2	0.01	0.03	0	45	77	0.18	0.73	14	0	0
11	99256066	99256088	0.000424327	0.22	0.01	0.03	0	41	72	0.14	0.77	13	0	0
11	99256086	99256122	4.98714e-05	0.21	0	0.03	0	42	76	0.31	1.34	14	0	0
11	99330735	99330748	0.00545453	0.24	0	0.03	0	25	31	0.29	5.95	7	0	0
11	99545339	99545364	0.00111117	0.44	0	0.19	0	16	21	1.19	1.75	9	0	0
11	99545396	99545426	0.000360557	0.44	0	0.07	0	25	21	0.45	2.02	12	0	0
11	99602882	99602908	5.26316e-05	0	0.24	0	0.1	61	41	0.25	1.3	14	0	0
11	99635062	99635106	4.76708e-06	0.21	0	0.02	0	66	83	0.11	0.61	17	0	0
11	99635106	99635175	1.97594e-08	0.23	0.01	0.02	0	87	137	0.76	2.68	25	0	0
11	99635184	99635224	1.21155e-05	0.32	0	0.14	0	37	49	1.03	0.24	17	0	0
11	99635184	99635226	1.53981e-05	0.3	0	0.14	0	40	52	1.01	0.22	18	0	0
11	99635189	99635226	5.45742e-06	0.34	0	0.14	0	35	51	0.56	0	17	0	0
11	99703589	99703609	0.000557139	0.29	0	0.03	0	24	40	1.27	4.24	12	1	0
11	99853887	99853921	4.60788e-05	0.26	0	0.07	0	31	68	0.18	12.29	14	0	0
11	99853887	99853922	7.63629e-05	0.24	0	0.07	0	34	69	0.21	12.4	15	0	0
11	99949943	99949975	7.96449e-05	0	0.2	0	0.06	91	35	1.96	1.96	14	0	0
11	100044789	100044806	0.000973085	0.21	0	0.03	0	57	45	1.84	0.39	12	0	0
11	100115828	100115873	4.38213e-06	0.2	0	0.14	0	89	80	1.33	0.8	16	0	0
11	100119735	100119762	0.000176719	0.31	0	0.05	0	29	40	0.36	4.24	13	0	0
11	100119771	100119853	5.28979e-15	0.59	0.01	0.2	0	37	105	0.19	6.05	30	0	0
11	100168858	100168886	0.00502492	0.21	0	0.03	0	28	36	0.11	4.25	9	0	0
11	100304980	100305040	7.11386e-08	0.27	0	0.02	0	114	70	0.43	0.58	20	0	0
11	100304980	100305043	9.66118e-08	0.26	0	0.02	0	120	72	0.41	0.66	21	0	0
11	100407767	100407788	0.000296071	0.2	0.02	0.01	0	54	94	0.81	3.19	13	0	0
11	100429632	100429657	0.000346723	0.28	0.02	0.03	0	40	52	0.13	0.22	14	0	0
11	100429634	100429657	4.00743e-05	0.3	0	0.02	0	37	48	0.14	0.23	13	0	0
11	100429651	100429693	4.34073e-09	0.28	0	0.02	0	54	122	0	3.01	18	0	0
11	100429651	100429694	2.19874e-06	0.2	0.01	0.02	0	74	145	15.21	16.69	19	0	0
11	100429655	100429694	1.72443e-06	0.21	0.01	0.02	0	71	142	16.06	16.34	18	0	0
11	100664146	100664185	0.00250948	0.2	0	0.01	0	45	44	0.5	0.27	10	0	0
11	100665669	100665688	0.0219363	0.22	0	0.01	0	23	24	0.17	6	6	0	0
11	100745584	100745612	0.00169855	0.35	0	0.04	0	26	25	0.85	3.22	11	0	0
11	100864797	100864823	0.000926832	0.21	0	0.03	0	28	56	2.07	0.09	11	0	0
11	100864855	100864896	0.000471584	0.2	0.01	0.01	0	50	74	0.73	2.37	14	0	0
11	100982825	100982851	0.000114804	0.25	0	0.02	0	51	47	1.69	0.12	15	0	0
11	101458854	101458891	0.00194707	0.28	0.02	0.07	0.01	18	61	0.27	1.17	12	0	0
11	101610748	101610777	0.00525256	0.21	0	0.01	0	38	36	0.18	0.71	10	0	0
11	101932499	101932535	8.09424e-09	0.23	0	0.02	0	73	129	1.66	3.65	22	0	0
11	102193965	102194008	4.04307e-05	0.32	0	0.06	0	31	46	0.35	1.64	15	0	0
11	102193966	102194008	3.30803e-05	0.36	0	0.05	0	28	42	0.31	1.69	14	0	0
11	102428565	102428613	3.71494e-07	0.37	0.02	0.06	0.01	30	113	0.26	0.61	19	0	0
11	102428609	102428671	2.09172e-13	0.46	0.03	0.05	0.01	52	158	0.27	1.65	30	1	0
11	102428612	102428671	2.13546e-14	0.46	0.01	0.06	0.01	50	152	0.28	1.69	29	1	0
11	102428665	102428714	8.62174e-05	0.43	0.03	0.05	0	28	36	0.2	0.47	16	0	0
11	102428669	102428714	1.55284e-05	0.44	0	0.04	0	27	32	0.17	0.27	15	0	0
11	102435639	102435681	6.36253e-06	0	0.48	0	0.09	24	63	0.26	3.35	17	0	0
11	102435675	102435711	9.4287e-06	0	0.37	0	0.05	32	84	0	3.8	16	0	0
11	102435711	102435742	3.40867e-05	0	0.34	0	0.04	31	106	0.06	1.05	16	0	0
11	102486197	102486264	3.27676e-11	0.26	0	0.02	0	86	150	0.67	4.42	25	0	0
11	102486282	102486312	3.5616e-05	0.2	0	0.01	0	50	81	0.95	4.4	15	0	0
11	102486405	102486429	0.00038649	0.32	0	0.04	0	34	32	2.26	0.27	13	0	0
11	102486405	102486430	0.000627531	0.26	0	0.05	0	42	36	4.15	0.42	14	0	0
11	102486406	102486430	0.00043554	0.31	0	0.04	0	36	33	3.69	0.44	13	0	0
11	102492036	102492048	0.000283501	0.27	0	0.02	0	55	36	0.81	0	12	0	0
11	102577181	102577221	1.44021e-05	0.3	0	0.06	0	33	58	0.17	0.12	15	0	0
11	102577208	102577242	0.00019211	0.3	0	0.06	0	30	41	0.23	0.64	13	0	0
11	102577231	102577259	0.00143724	0.32	0	0.05	0	25	27	0.22	0.67	11	0	0
11	102577259	102577273	0.00360848	0.36	0	0.04	0	22	21	0.18	0.1	10	0	0
11	102641642	102641656	0.00516009	0.24	0	0	0	34	31	0.21	0.13	8	0	0
11	102641642	102641659	0.00592763	0.21	0	0.01	0	39	34	0.25	0.19	9	0	0
11	102696498	102696535	5.98223e-07	0.34	0	0.15	0	80	48	8.13	1.6	16	0	0
11	102696634	102696676	4.14847e-06	0.21	0	0.03	0	62	89	1.43	0.78	19	0	0
11	102732819	102732873	0.000272409	0.41	0	0.2	0	27	27	1.61	0.07	14	0	0
11	102732828	102732873	0.000238659	0.44	0	0.19	0	25	25	1.74	0.08	13	0	0
11	102739657	102739692	0.000921325	0	0.2	0	0.01	48	45	3.27	0.2	12	0	0
11	102739659	102739693	0.000921325	0	0.2	0	0.01	48	45	3.27	0.2	12	0	0
11	102739722	102739758	0.000811929	0	0.23	0	0.02	45	35	3.48	1.9	12	0	0
11	102810515	102810536	0.00740476	0.26	0	0.01	0	35	26	7.11	1.61	9	0	0
11	102836208	102836253	5.52092e-06	0.21	0	0.02	0	52	94	0.33	12.38	16	0	0
11	102873367	102873394	0.000187799	0.25	0	0.01	0	40	48	0.61	0	12	0	0
11	102873367	102873395	0.000385798	0.2	0	0.02	0	49	53	3.03	0.08	13	0	0
11	103048865	103048926	3.69114e-08	0.22	0.03	0.06	0.03	152	183	11.36	13.11	24	0	0
11	103080171	103080229	2.03003e-08	0.27	0	0.14	0	90	89	4.47	1	18	0	0
11	103202019	103202037	2.88199e-05	0.33	0	0.07	0	36	42	0.27	17.07	10	0	0
11	103357898	103357931	5.36371e-05	0.31	0	0.05	0	35	43	1.24	1.12	15	0	0
11	103470517	103470558	7.02687e-06	0.27	0	0.16	0	70	53	3.38	0.98	15	0	0
11	103500531	103500564	0.000519345	0.21	0.01	0.01	0	47	68	0.63	4.97	12	0	0
11	103500595	103500633	2.02749e-05	0.25	0	0.06	0	36	74	0.4	2.5	15	0	0
11	103510869	103510902	1.41032e-05	0.4	0.02	0.13	0	30	50	2.9	11.19	14	0	0
11	103606552	103606572	0.00161265	0.25	0	0.04	0	32	35	2.09	1.96	11	0	0
11	103701404	103701420	0.00292906	0.57	0	0.15	0	14	11	1.28	0.19	9	0	0
11	103701420	103701434	0.00223904	0.57	0	0.18	0	14	12	0.71	0.18	10	0	0
11	103701559	103701600	1.12679e-07	0.36	0	0.05	0	42	66	0.52	0.85	20	0	0
11	103701599	103701627	8.26364e-05	0.26	0	0.05	0	38	52	2.07	2.07	14	0	0
11	103735537	103735568	0.000192647	0.32	0	0.01	0	38	35	0.08	0.23	13	0	0
11	103735537	103735575	0.00178181	0.25	0.02	0.01	0	48	46	3.65	5.14	14	0	0
11	103973334	103973348	0.00230323	0.21	0.02	0.02	0	34	64	0.44	2.61	9	0	0
11	103996128	103996160	0.000251771	0.26	0.02	0.06	0	50	56	0.33	0.97	12	0	0
11	103996152	103996184	0.00490458	0.21	0.02	0.01	0	33	52	2.9	1.07	10	0	0
11	104057514	104057558	3.84694e-06	0.32	0.01	0.25	0	34	81	2.93	1.32	18	0	0
11	104070238	104070273	2.18184e-08	0.28	0	0.04	0	87	83	0.15	0.25	18	0	0
11	104070298	104070333	0.000136141	0.25	0.02	0.05	0	55	60	0.69	0.42	13	0	0
11	104075716	104075734	0.00158899	0.21	0	0.21	0	28	49	21.43	4.41	8	0	0
11	104104315	104104348	0.00114543	0.21	0	0.02	0	47	47	0.82	0.82	11	0	0
11	104104319	104104348	0.00498622	0.23	0	0.02	0	35	35	1.12	1.12	8	0	0
11	104284866	104284900	0.0033017	0.21	0	0.01	0	34	39	0.19	0.25	9	0	0
11	104284916	104284942	0.000360857	0.25	0	0.02	0	36	45	0	0.75	12	0	0
11	104543787	104543801	0.00592285	0.56	0.06	0.03	0.03	16	16	0	0	8	0	0
11	104543890	104543898	0.0325077	0.5	0	0	0	10	9	0	0.2	5	0	0
11	104543950	104544035	9.36616e-16	0.48	0.01	0.14	0	60	136	1.7	1.21	34	0	0
11	104693068	104693125	2.20031e-08	0.29	0	0.04	0	72	81	0.48	0.35	23	0	0
11	104693068	104693127	5.39385e-07	0.27	0.01	0.05	0	77	87	0.61	0.59	24	0	0
11	104783281	104783310	0.00197913	0.36	0	0.06	0	36	20	0.82	0.16	11	0	0
11	104838523	104838588	2.72929e-08	0.32	0.01	0.02	0	78	82	1.78	2.79	25	0	0
11	104911150	104911175	9.21321e-05	0.2	0	0.05	0	49	68	4.12	1.21	14	0	0
11	104913708	104913739	0.000212171	0.22	0	0.05	0	46	55	4.68	10.07	14	0	0
12	1087940	1087976	0.000230801	0.23	0.03	0.01	0	53	99	4.03	1.92	14	0	0
12	1259741	1259821	2.44039e-15	0.32	0.01	0.1	0	107	197	9.32	5.28	37	0	0
12	5848734	5848810	9.69562e-09	0.24	0.01	0.15	0	129	115	4.13	3.16	21	0	0
12	6183087	6183117	0.00414592	0.2	0	0.02	0	30	41	0.5	17.27	8	0	1
12	6816785	6816834	1.43031e-08	0	0.31	0	0.15	95	48	1.56	3.81	21	0	0
12	6816917	6816928	0.047124	0	0.25	0	0	20	20	0	0.5	5	0	0
12	8348419	8348452	0.000649115	0.21	0	0.02	0	43	49	1.09	3.07	11	0	1
12	8583581	8583607	0.000307372	0.38	0	0.24	0	13	44	0.16	0	11	0	0
12	8727145	8727191	3.04969e-06	0.24	0	0.01	0	68	73	0.65	0.29	18	0	0
12	8727145	8727193	4.90886e-06	0.22	0	0.01	0	74	76	0.88	0.33	19	0	0
12	9596146	9596177	0.00053275	0.23	0	0.02	0	31	54	1.43	0.27	10	0	0
12	10143805	10143831	1.09038e-05	0.24	0.01	0	0	63	84	0.74	0.26	15	0	0
12	10609934	10609964	4.00403e-05	0.4	0	0.14	0	30	32	5.36	10.68	14	0	0
12	11034725	11034769	5.02066e-06	0.21	0	0.15	0	43	112	3.84	6.27	15	0	0
12	11495153	11495195	7.88305e-07	0.21	0	0.03	0	68	106	0.39	8.95	21	0	0
12	11508488	11508527	6.31022e-05	0.33	0.02	0.24	0.07	30	57	2.14	0.6	15	0	0
12	11508550	11508611	2.53713e-08	0.64	0.05	0.14	0.14	25	58	0.89	2.39	19	0	0
12	11793258	11793284	0.000600996	0.03	0.24	0.01	0.02	68	68	4.96	2.96	11	0	0
12	12250098	12250139	2.98497e-06	0.2	0	0.04	0	49	114	3.92	7.97	15	1	0
12	12573891	12573908	0.00176407	0.2	0	0.01	0	40	44	0	0.71	10	0	0
12	12914876	12914929	7.32267e-06	0.24	0	0.03	0	72	65	9.82	1.28	17	0	0
12	13357927	13357962	9.01856e-08	0.22	0	0.16	0	97	101	0.53	1.72	14	0	0
12	13433233	13433274	0.000791791	0.27	0	0.15	0	30	38	0.82	1.42	12	0	0
12	13580174	13580190	0.024558	0.25	0	0	0	24	20	0	0.67	6	0	0
12	13648766	13648807	3.19012e-06	0.22	0	0.02	0	59	87	0.26	1.61	17	0	0
12	13725157	13725174	0.00203368	0.21	0	0.04	0	28	46	1.67	6.96	11	0	0
12	13736355	13736403	5.39298e-05	0.21	0	0.11	0	43	77	1.76	0.58	14	0	0
12	13751955	13751972	0.000438306	0	0.27	0	0.27	51	22	1.11	2.52	12	0	0
12	14415386	14415426	7.91336e-09	0.38	0	0.06	0	48	71	5.11	0.25	21	0	0
12	14415386	14415427	8.32934e-07	0.3	0.01	0.07	0	60	77	9.16	0.55	22	0	0
12	14415393	14415427	6.73948e-08	0.38	0.01	0.06	0	48	74	5.11	0.56	21	0	0
12	14801872	14801896	0.000484568	0.3	0	0	0	37	33	0.25	0	11	0	0
12	14801872	14801898	0.00173867	0.3	0.03	0	0.01	40	36	0.24	0	12	0	0
12	15913019	15913074	1.49695e-11	0.22	0	0.02	0	111	181	1.85	0.74	31	0	0
12	15976399	15976450	3.14304e-08	0.29	0.01	0.12	0	106	83	16.44	12.49	17	0	0
12	17070158	17070222	4.46292e-06	0.23	0	0.04	0	52	83	0.43	2.69	19	0	0
12	17295958	17295990	1.06199e-05	0.02	0.24	0	0.12	123	58	4.34	3.67	14	0	0
12	17295960	17295990	2.69417e-07	0.01	0.27	0	0.12	111	51	3.77	3.24	13	0	0
12	17297526	17297547	0.000302147	0.24	0	0.04	0	37	48	5.45	9.25	11	0	0
12	17297576	17297607	4.91867e-05	0.29	0	0.03	0	38	48	1.58	2.9	13	0	0
12	17297576	17297608	0.000188308	0.29	0.02	0.03	0.01	41	51	1.46	2.71	14	0	0
12	17797957	17797974	0.00115894	0.22	0	0.02	0	23	60	1.78	25.75	9	0	0
12	18460940	18460983	3.20841e-05	0.21	0	0.07	0	38	91	1.05	2.36	16	0	0
12	19004703	19004773	5.15657e-18	0.25	0.01	0.04	0	206	265	26.69	5.28	33	0	0
12	19064950	19064979	0.000629662	0.47	0	0.25	0	17	20	0.7	0.67	15	1	0
12	19064951	19064979	0.000122358	0.62	0	0.24	0	13	19	0.07	0.71	14	1	0
12	19064986	19065015	1.39316e-05	0.57	0	0.26	0	14	31	0	2.95	14	0	0
12	19095386	19095442	4.64426e-09	0.25	0	0.02	0	84	110	0.49	7	25	0	0
12	19138875	19138923	0.00115246	0.22	0	0.03	0	27	51	0.47	7.65	11	0	1
12	19206405	19206427	0.00311454	0.23	0.02	0.01	0	31	54	1.28	0	9	0	0
12	19211535	19211546	0.0236829	0.23	0	0	0	26	23	1.07	0.17	6	0	0
12	19463821	19463846	0.00374513	0.23	0	0.25	0	26	36	8.61	14.25	9	0	1
12	19602173	19602202	0.000213635	0.24	0	0.03	0	34	57	0.26	0.76	13	0	0
12	19602173	19602208	0.000248952	0.22	0	0.03	0	36	59	0.26	1.1	14	0	0
12	19604947	19604998	9.75047e-05	0.21	0	0.2	0	33	82	3.03	0.27	15	0	0
12	19842458	19842518	5.91335e-08	0.45	0.06	0.16	0.01	47	101	3.8	6.9	16	0	0
12	20157370	20157392	0.00137606	0.23	0	0.01	0	43	37	2.09	2.45	11	0	0
12	20274098	20274168	2.68707e-14	0.28	0.02	0.02	0	269	169	1.32	0.67	33	0	0
12	21133500	21133532	0.0012512	0.21	0	0.01	0	48	44	0	0.42	12	0	0
12	21133501	21133532	0.00120568	0.23	0	0.01	0	44	40	0	0.45	11	0	0
12	21219256	21219289	3.97213e-07	0.23	0.02	0.07	0	77	131	0.89	0.6	17	0	0
12	21219285	21219364	1.66068e-13	0.24	0.01	0.05	0	132	231	0.76	1.32	29	0	0
12	21549043	21549052	0.02391	0.22	0	0	0	27	24	0.3	0	6	0	0
12	22062444	22062460	0.00295712	0.29	0.02	0.01	0.01	24	41	0.29	0.41	8	0	0
12	22111082	22111115	4.97433e-05	0.26	0	0.11	0	47	53	16.55	19.98	15	1	0
12	22111082	22111116	0.000244878	0.27	0.02	0.1	0.02	49	55	15.53	18.8	16	1	0
12	23577119	23577173	3.57255e-12	0.32	0.01	0.04	0	65	190	0.66	3.18	26	0	0
12	23577159	23577202	4.32608e-05	0.21	0.02	0.02	0.01	58	115	0.38	1.94	17	0	0
12	24236370	24236423	9.01346e-08	0.37	0.01	0.18	0	49	74	4.66	15.36	23	0	0
12	24236371	24236423	2.50229e-09	0.45	0	0.16	0	40	62	2.54	12.25	22	0	0
12	24379159	24379230	0.000367963	0.01	0.23	0.08	0.08	76	35	13.64	1.56	13	0	0
12	24815194	24815223	1.32136e-05	0.21	0	0.01	0	66	73	3.3	0.8	14	0	0
12	25781714	25781719	0.047124	0.25	0	0	0	20	20	0	0	5	0	0
12	25787639	25787668	0.000755141	0.2	0	0.24	0	40	53	23.58	13.41	13	0	0
12	26633971	26633981	0.00715681	0.27	0	0.01	0	30	23	0.5	0.12	8	0	0
12	26758851	26758874	1.41602e-05	0.23	0	0.01	0	60	65	0.22	0.25	14	0	0
12	26937498	26937522	3.69648e-05	0.06	0.29	0.01	0.12	104	73	1.17	2.92	13	0	0
12	27511480	27511507	0.0106938	0.2	0	0	0	30	31	0	0.17	6	0	0
12	27511733	27511761	0.00114047	0.26	0	0.01	0	39	35	3.27	0.96	11	0	0
12	27511733	27511765	0.0016419	0.21	0	0.02	0	47	39	4.63	0.93	12	0	0
12	27511738	27511765	0.00122428	0.26	0	0.01	0	38	33	2.27	0.2	11	0	0
12	27997782	27997943	1.83561e-22	0.21	0	0.05	0	443	317	11.67	11.62	52	0	0
12	28048216	28048264	6.92565e-05	0.24	0.05	0.01	0.03	91	118	0.63	0.25	21	0	0
12	28048221	28048264	2.56136e-07	0.23	0.01	0	0	88	112	0.57	0.25	20	0	0
12	28308397	28308406	0.0105425	0.21	0	0	0	29	30	0.17	0	6	0	0
12	28340042	28340081	0.000644314	0.26	0	0.07	0	53	33	1.76	0.6	11	0	0
12	28711874	28711938	7.67471e-10	0.2	0	0.16	0	142	140	0.58	1.95	18	0	0
12	28882606	28882623	0.0120111	0	0.2	0	0	31	35	1.62	0.33	7	0	0
12	29266787	29266833	7.29271e-06	0.27	0	0.04	0	45	66	1.43	0.69	15	0	0
12	29599096	29599130	2.76034e-07	0.48	0	0.24	0	23	52	0.33	0.1	18	0	0
12	29891287	29891312	0.00691934	0.24	0	0.01	0	34	27	2.21	0.55	8	0	0
12	29891333	29891368	0.000434533	0.2	0	0.01	0	59	49	1.77	0.36	13	0	0
12	29891335	29891368	0.000279791	0.23	0	0	0	52	47	1.33	0.08	12	0	0
12	29920465	29920527	1.23256e-05	0.2	0.02	0.03	0	54	172	0.47	5.79	18	0	0
12	29943218	29943240	0.00347074	0.25	0	0.03	0	28	31	0.18	0.1	10	0	0
12	29967337	29967388	2.90499e-08	0.38	0	0.22	0	37	74	7.08	6.33	20	0	0
12	29988777	29988806	1.32217e-05	0.22	0	0.02	0	91	62	6.92	3.84	15	0	0
12	30050085	30050118	7.97005e-05	0.23	0	0.01	0	61	53	9.63	3.72	14	0	0
12	30050092	30050118	4.16969e-05	0.3	0	0.01	0	46	43	0.27	0.56	13	0	0
12	30342363	30342446	1.3029e-12	0.28	0	0.06	0	61	211	0.03	10.63	31	0	0
12	30342539	30342552	0.00530605	0.2	0	0.01	0	40	40	1.78	1.78	9	0	0
12	30359213	30359249	6.7756e-05	0.25	0.03	0.01	0	85	72	7.76	0.29	14	0	0
12	30498991	30499022	4.1763e-05	0.23	0	0.02	0	52	61	2.84	0.4	14	0	0
12	30539821	30539829	0.00893971	0.33	0	0	0	21	19	0	0.24	7	0	0
12	30540180	30540197	0.00169855	0.35	0	0.02	0	26	25	3.6	5.39	10	0	0
12	30549565	30549588	6.66679e-05	0.31	0.02	0.22	0	32	61	5.14	0.4	14	0	0
12	30549732	30549786	7.62523e-12	0.59	0	0.15	0	39	55	0.91	0.11	28	0	0
12	30622462	30622506	0.00195641	0.17	0.52	0.27	0.27	60	23	11.27	0.09	11	0	0
12	31969225	31969274	3.061e-05	0.2	0	0.03	0	35	109	0.7	0.7	16	0	0
12	31969274	31969308	0.000127546	0.2	0	0.03	0	35	83	0.23	4.26	13	0	0
12	32016619	32016642	0.00378763	0.2	0	0.02	0	44	35	1.4	1.96	11	0	0
12	32016620	32016642	0.00320708	0.22	0	0.02	0	41	34	1.43	1.6	10	0	0
12	32016663	32016703	0.000934733	0.25	0	0.02	0	48	35	0.25	1.36	11	0	0
12	32269455	32269482	0.000238968	0.24	0	0.01	0	51	49	0.91	0.69	13	0	0
12	32315048	32315119	1.26107e-10	0.22	0.01	0.03	0	149	159	3.48	4.67	26	0	0
12	32433538	32433735	4.09263e-23	0.21	0	0.04	0	286	386	9.83	8.24	34	0	0
12	32899041	32899051	0.0242751	0.27	0	0	0	22	18	0.27	0	6	0	0
12	32899105	32899111	0.047124	0.25	0	0	0	20	20	0	0	5	0	0
12	33111935	33111964	5.32768e-05	0.29	0	0.03	0	49	44	6.46	2.73	16	0	0
12	33111936	33111964	2.94697e-05	0.36	0	0.02	0	39	38	3.26	2.12	15	0	0
12	33228361	33228489	7.50154e-33	0.01	0.22	0	0.04	593	444	10.37	23.43	36	0	0
12	33560454	33560473	0.00374656	0.23	0	0.03	0	22	41	0.21	23.84	8	0	0
12	33560483	33560530	5.18843e-05	0.23	0.01	0.03	0	48	85	0	11.3	16	0	0
12	34174250	34174319	4.58165e-16	0.24	0.01	0.04	0	176	284	29.24	4.85	22	0	0
12	34435019	34435077	4.18197e-06	0.28	0	0.02	0	61	61	1.18	1.95	19	0	0
12	34494698	34494706	0.000407215	0.5	0.03	0	0	12	37	0	0.17	6	0	0
12	35498461	35498486	0.000520492	0.23	0	0.01	0	48	46	12	8.33	12	0	0
12	35498465	35498487	0.000569021	0.22	0	0.01	0	49	45	14.08	6.75	12	0	0
12	36383391	36383410	0.0190616	0.33	0	0	0	18	18	0	0	6	0	0
12	38760969	38761016	2.24018e-07	0.26	0.01	0.09	0.01	80	94	4.11	7.27	20	0	0
12	43403395	43403425	0.00055466	0.23	0.03	0.01	0	48	75	0.55	0.75	12	0	0
12	45161381	45161457	2.47928e-13	0.43	0	0.13	0	61	98	5.21	5.24	30	0	0
12	45161474	45161513	9.56122e-05	0.22	0	0.12	0	46	63	20.1	10.81	13	0	0
12	46500456	46500487	7.42453e-05	0.31	0	0.25	0	26	51	2.29	2.55	14	1	1
12	46760970	46761018	1.53375e-10	0.22	0	0.02	0	89	166	5.39	4.72	23	0	0
12	46761012	46761044	1.80404e-07	0.23	0.01	0.03	0	70	130	3.18	0.25	16	0	0
12	46865855	46865884	0.000225513	0.22	0	0.03	0	37	62	0.08	1.79	12	0	0
12	46865855	46865887	0.000275823	0.2	0	0.03	0	40	65	0.08	2	13	0	0
12	50028682	50028715	6.99083e-05	0.22	0	0.05	0	40	68	5.21	5.82	14	0	0
12	50534900	50534922	0.00400456	0	0.33	0	0.03	19	30	0.86	1.5	9	0	0
12	50935044	50935083	0.000102147	0.21	0.03	0.04	0.01	62	115	1.72	1.63	16	0	0
12	51013322	51013341	0.00231626	0.32	0	0	0	22	26	0.14	2.24	7	0	0
12	51297999	51298021	0.011219	0.2	0	0	0	35	35	0.67	12	7	0	0
12	51908770	51908808	8.40333e-05	0.06	0.53	0.14	0.26	64	15	5.41	0.14	13	0	0
12	51908770	51908809	0.000130509	0.06	0.5	0.13	0.26	65	16	6.09	0.13	14	0	0
12	52270961	52270984	0.000344109	0.23	0	0	0	44	48	1.16	3.96	10	0	0
12	52270995	52271004	0.0391304	0.38	0	0.01	0	13	13	0.3	0.3	5	0	0
12	52473823	52473869	7.14968e-11	0.01	0.26	0.01	0.04	165	112	34.85	9.01	17	0	0
12	52620363	52620377	0.00348217	0.26	0	0.02	0	23	32	0.13	0	8	0	0
12	53288265	53288280	0.00527952	0.22	0	0.01	0	36	33	0.29	0.98	8	0	0
12	54230829	54230891	9.41079e-09	0.5	0	0.17	0	32	52	1.12	0.32	19	0	0
12	54614794	54614959	2.9654e-28	0.21	0	0.03	0	310	489	4.23	12.83	52	0	0
12	54938535	54938562	0.000129517	0.42	0	0.03	0	48	22	1.06	0.23	13	0	0
12	54938573	54938620	2.92163e-07	0.29	0	0.01	0	73	66	0.4	6.92	16	0	0
12	55401097	55401111	0.00278638	0	0.21	0	0.02	38	43	16.44	5.44	9	0	0
12	57514291	57514308	0.00412712	0.2	0	0.02	0	35	38	0.28	0.18	10	0	0
12	57785176	57785289	0.00631334	0.26	0.62	0.27	0.25	47	21	5.27	3.13	8	0	0
12	59449268	59449285	0.0123082	0.27	0	0	0	26	21	0.24	0.33	7	0	0
12	60427925	60427945	0.00225116	0.24	0	0.04	0	37	36	2.68	0.49	10	0	0
12	60758907	60758954	6.63805e-05	0.26	0	0.09	0	35	59	3.23	8.44	13	0	0
12	61132488	61132515	0.00250439	0.2	0	0.03	0	30	47	0.25	0.19	9	0	0
12	61328898	61328942	1.15364e-08	0.32	0.03	0.16	0	95	109	11.13	32.96	16	0	0
12	61960689	61960717	0.000590021	0.22	0.01	0.01	0	37	74	2.45	5.24	12	0	0
12	61960694	61960717	0.000149733	0.22	0	0.01	0	36	65	2.22	4.89	11	0	0
12	63418223	63418252	0.00161962	0	0.2	0	0.03	48	35	3.05	2.16	11	0	0
12	64042677	64042717	0.000222406	0.2	0.02	0.08	0	45	113	11.66	1.17	12	0	0
12	64564825	64564839	0.00372146	0	0.4	0	0.1	19	15	0.27	0.13	8	0	0
12	65185693	65185761	2.17978e-08	0.31	0	0.06	0	131	60	14.26	4.42	20	0	1
12	65185758	65185799	3.31742e-06	0.2	0	0.03	0	147	72	17.31	12.6	15	0	0
12	65185796	65185825	3.51336e-06	0.22	0	0.03	0	138	65	12.9	10.09	14	0	0
12	65261519	65261548	2.27203e-06	0.23	0	0	0	66	81	0.4	0.69	15	0	0
12	65321009	65321028	0.000404398	0.25	0.02	0	0	51	52	0.08	0	13	0	0
12	65321059	65321065	0.0222898	0.24	0	0	0	25	25	0.17	0.17	6	0	0
12	65394497	65394652	9.00404e-53	0.28	0.02	0.05	0.01	853	742	41.81	42.4	52	0	0
12	65394765	65394847	1.35535e-21	0.31	0.01	0.03	0	282	212	11.91	5.09	34	0	0
12	65784522	65784673	4.08288e-38	0.3	0	0.05	0	540	323	6.47	1.97	62	0	0
12	65879988	65880053	5.50671e-08	0.22	0.01	0.07	0	102	129	16.58	3.4	19	0	0
12	66699424	66699470	2.81395e-05	0	0.37	0	0.02	38	38	4.27	4.27	15	0	0
12	66699424	66699476	0.000124034	0.03	0.38	0.02	0.02	40	40	4	4	16	0	0
12	66699581	66699590	0.0325077	0	0.5	0	0	10	10	0	0	5	0	0
12	66699595	66699611	0.0187574	0	0.5	0	0	10	14	0.29	0	7	0	0
12	67300037	67300090	3.67593e-06	0.21	0	0.02	0	180	68	42.01	2.12	17	0	0
12	67666789	67666838	3.22419e-06	0.81	0	0.16	0	16	16	0	0	16	0	0
12	67666789	67666840	5.1294e-06	0.76	0	0.19	0	17	17	0	0	17	0	0
12	67666797	67666840	3.22419e-06	0.81	0	0.16	0	16	16	0	0	16	0	0
12	67666850	67666894	5.81952e-08	0.95	0.1	0.05	0.09	20	20	0	0	20	0	0
12	67666850	67666895	1.65504e-07	0.9	0.1	0.09	0.09	21	21	0	0	21	0	0
12	67666858	67666895	5.81952e-08	0.9	0.05	0.09	0.05	20	20	0	0	20	0	0
12	67768066	67768106	1.6121e-06	0.76	0	0.12	0	17	18	0.12	0.17	15	0	0
12	67768176	67768205	0.000336519	0.75	0	0.2	0	12	12	0	0	12	0	0
12	67768176	67768211	0.000457666	0.69	0	0.23	0	13	13	0	0	13	0	0
12	67768177	67768211	0.000336519	0.75	0	0.2	0	12	12	0	0	12	0	0
12	67925911	67925949	3.53245e-05	0.38	0	0.25	0	24	42	0.99	0	14	0	0
12	67925911	67925951	5.50659e-05	0.33	0	0.26	0	27	45	1.03	0	15	0	0
12	67925918	67925951	3.53245e-05	0.38	0	0.25	0	24	42	0.99	0	14	0	0
12	67955841	67955906	2.42142e-06	0.52	0	0.22	0	23	33	0.62	1.06	17	0	0
12	69427874	69427881	0.00474308	0.5	0	0	0	10	15	0	0	5	0	0
12	69752340	69752512	1.76556e-31	0	0.32	0	0.04	282	278	7.02	5.22	39	0	0
12	70172176	70172233	3.66128e-08	0.26	0.01	0.05	0	70	122	0.86	1.95	23	0	0
12	70494462	70494486	0.00151657	0.26	0	0.07	0	39	32	0.1	5.07	10	0	0
12	70494473	70494520	3.97722e-07	0.33	0	0.06	0	67	54	0.21	3.29	18	0	0
12	70494510	70494544	3.70429e-05	0.26	0	0.07	0	46	54	0.27	3.31	13	0	0
12	71082530	71082550	0.00113677	0.23	0	0	0	43	40	0.23	0.89	10	0	0
12	71571943	71571960	0.0232065	0.21	0	0	0	28	27	0.27	0.3	6	0	0
12	71592094	71592131	0.000383698	0.33	0	0.12	0	24	34	0.75	15.44	9	0	0
12	71592132	71592154	0.0101325	0.23	0	0.02	0	22	30	2.21	7.36	8	0	0
12	72639880	72639918	2.37143e-06	0.25	0	0.02	0	56	75	1.22	1.13	17	0	0
12	72722405	72722435	2.44901e-05	0.49	0	0.12	0	35	23	1.73	3.53	13	0	0
12	73102782	73102803	0.00146478	0.24	0	0.01	0	55	33	0	0	11	0	0
12	73110270	73110324	3.62411e-05	0.44	0.05	0.01	0.01	39	44	0.97	0.26	17	0	0
12	73174616	73174632	0.00525256	0.21	0	0.01	0	38	36	8.69	0.75	9	0	0
12	73174620	73174633	0.00512332	0.22	0	0.01	0	37	36	6.86	0.75	9	0	0
12	73555358	73555535	7.48305e-37	0.27	0.01	0.03	0	872	383	94.61	9.57	51	0	0
12	74125328	74125346	0.00854228	0.21	0	0.01	0	42	29	0.5	1.12	8	0	0
12	74212165	74212292	8.96358e-29	0.27	0.01	0.06	0	437	342	9.9	9.48	35	0	0
12	74373534	74373558	0.00869906	0.24	0	0.01	0	25	27	5.77	0.7	6	0	0
12	74403387	74403458	1.25419e-10	0	0.2	0	0.05	202	125	1.11	6.62	17	0	0
12	74405364	74405403	4.38332e-05	0.26	0	0.03	0	47	54	0.59	4.14	13	0	0
12	74688996	74689028	2.97375e-05	0.22	0.01	0.08	0	74	85	2.92	5.38	15	0	0
12	75140763	75140800	1.02208e-06	0.26	0.01	0.06	0	47	117	1.19	1.09	18	0	0
12	76710002	76710035	0.000170021	0	0.22	0	0.02	49	69	1.03	1.4	13	0	0
12	76723029	76723121	8.90015e-15	0.22	0.01	0.02	0	121	366	2.68	14.97	34	0	0
12	77232220	77232259	2.96038e-05	0	0.24	0	0.19	89	29	0.92	1.5	15	0	0
12	77553103	77553127	0.00463335	0.22	0.02	0	0	41	49	0.28	0.78	9	0	0
12	77636761	77636812	3.90435e-09	0.22	0	0.16	0	111	123	1.61	7.63	21	0	0
12	77744499	77744529	0.00133188	0.22	0	0.05	0	37	43	2.01	15.57	10	0	0
12	77744519	77744548	0.0021287	0.26	0	0.04	0	34	34	0.71	8.71	10	0	0
12	78047193	78047202	0.0126899	0.25	0	0	0	20	25	0	0	5	0	0
12	78216167	78216206	4.56839e-09	0.01	0.3	0	0.02	108	69	0.35	0.9	24	0	0
12	78422037	78422087	1.66387e-05	0.34	0	0.2	0	61	37	3.36	0.63	12	0	0
12	78834247	78834263	0.00896186	0.25	0	0.01	0	36	23	1.71	0.12	8	0	0
12	78834253	78834277	0.000874745	0.29	0	0.01	0	42	30	0.16	0.22	11	0	0
12	79115923	79115940	0.00542436	0.24	0	0	0	34	30	0.21	0.21	8	0	0
12	79709211	79709262	4.84935e-06	0.21	0	0.02	0	57	91	1.33	3.56	16	0	0
12	79941817	79941849	0.000115375	0.24	0	0.07	0	34	64	0.26	8.57	14	0	0
12	79941877	79941910	8.32277e-08	0.32	0	0.05	0	41	87	0.21	3.32	18	0	0
12	79941877	79941912	1.45406e-07	0.3	0	0.06	0	44	89	0.23	3.56	19	0	0
12	79941910	79941950	6.62952e-06	0.26	0	0.05	0	43	74	0.36	4.52	16	0	0
12	79973266	79973309	0.000757786	0	0.28	0	0.05	34	32	2.88	1.52	12	0	0
12	79973334	79973352	0.00598276	0	0.33	0	0.12	23	15	5.55	0.12	8	0	0
12	79973354	79973386	0.00024664	0	0.38	0	0.27	40	16	3.88	0.24	12	0	0
12	79973379	79973412	5.12285e-05	0	0.39	0	0.27	46	18	4.1	0.26	13	0	0
12	79973398	79973511	1.49394e-17	0	0.45	0	0.23	194	47	3.16	0.64	32	0	0
12	80106921	80107008	2.09974e-11	0.28	0	0.06	0	69	158	1.07	2.9	28	0	0
12	80106921	80107009	3.96259e-11	0.26	0	0.06	0	73	161	1.12	3.04	29	0	0
12	80384954	80384993	0.000298167	0.22	0	0.19	0	41	54	7.31	7.31	13	0	0
12	80384992	80385019	5.86673e-05	0.29	0	0.22	0	35	50	6.27	8.57	14	0	0
12	80385013	80385039	0.000513325	0.28	0	0.24	0	29	40	4.45	7.88	12	0	0
12	80462989	80463040	5.40839e-11	0.38	0	0.12	0	110	67	5.26	2.18	17	0	0
12	80463040	80463162	3.87625e-22	0.44	0.01	0.15	0	218	124	1.3	4.2	31	0	0
12	80653375	80653396	0.0159776	0.45	0	0.08	0	33	9	1.9	0.24	7	0	0
12	80659110	80659162	1.572e-08	0.24	0	0.05	0	68	125	3.89	1.45	21	0	0
12	80671178	80671209	0.000480706	0.21	0	0.06	0	29	68	0.27	2.42	12	0	0
12	80801755	80801776	0.00491913	0.24	0	0.01	0	33	31	2.41	0.13	8	0	0
12	80824866	80824917	6.84827e-08	0.27	0	0.03	0	62	88	0.73	0.29	22	1	0
12	80850898	80850927	0.000517859	0.22	0	0.06	0	36	51	2.18	0.75	12	0	0
12	81032957	81032993	0.00116001	0.24	0	0.03	0	33	39	0.39	0.2	12	0	0
12	81033023	81033078	1.59781e-05	0.24	0.01	0.08	0	45	93	1.5	1.36	16	0	0
12	81033067	81033106	0.000597446	0.2	0.01	0.07	0	35	88	1.54	1.33	12	0	0
12	81275505	81275557	4.04677e-05	0.35	0	0.18	0	60	33	2.57	1.17	15	0	0
12	81356276	81356316	6.25538e-06	0.26	0.02	0.03	0	43	123	1.78	0.85	18	0	0
12	81356313	81356370	5.09038e-11	0.26	0	0.03	0	61	181	0.88	1.64	26	0	0
12	81484216	81484275	0.000436228	0.2	0.02	0.01	0	49	93	0.19	7.81	13	0	0
12	81588582	81588617	8.64681e-06	0.65	0	0.19	0	37	15	9.27	0	15	0	0
12	81665984	81666050	1.73746e-07	0.25	0	0.02	0	61	98	1.79	1.73	21	0	0
12	81936343	81936392	6.98087e-05	0.29	0	0.23	0	34	47	1.92	1.26	13	0	0
12	82012759	82012787	0.000253473	0.4	0	0.1	0	45	22	8.49	0	11	0	0
12	82037061	82037144	4.16023e-16	0.33	0.03	0.04	0.01	166	229	0.41	6.87	33	0	0
12	82037138	82037168	0.000565055	0.26	0	0.04	0	53	35	0.68	9.83	10	0	0
12	82126775	82126883	1.05551e-15	0.33	0.01	0.2	0	181	147	9.88	5.28	26	0	0
12	82292466	82292510	4.56069e-06	0	0.26	0	0.02	72	46	0.27	0.12	16	0	0
12	82292511	82292566	6.80963e-11	0	0.27	0	0.03	135	82	0.92	0.42	27	0	0
12	82360460	82360513	4.07915e-07	0.36	0	0.17	0	85	43	20.38	5.27	15	0	0
12	82375052	82375070	0.000780756	0.21	0	0.02	0	34	55	0.69	4.86	9	0	0
12	82379086	82379120	0.00134872	0.25	0	0.06	0	24	43	1.36	1.49	11	0	0
13	396482	396538	4.1768e-07	0.2	0.02	0.05	0	172	120	8.97	1.41	18	0	0
13	1773641	1773699	3.19006e-08	0.24	0.03	0.04	0	227	119	3.96	15.83	21	0	0
13	1893645	1893656	0.0247004	0.24	0	0	0	25	21	0.17	0.3	6	0	0
13	2194468	2194487	0.000126513	0.22	0.02	0.03	0	46	105	4.1	2.08	13	0	0
13	2194468	2194489	0.000606961	0.2	0.03	0.02	0	60	115	11.6	2.18	14	0	0
13	2502836	2502866	0.0095394	0.23	0.03	0.02	0.01	44	37	2.61	0.11	9	0	0
13	2502839	2502866	0.00675353	0.29	0.03	0.02	0.01	35	32	0.27	0	8	0	0
13	3273407	3273429	7.40151e-05	0.22	0	0.03	0	51	63	21.66	3.66	12	0	0
13	3273466	3273548	3.72412e-12	0.2	0.01	0.04	0	148	279	34.83	10.15	35	1	0
13	3652820	3652894	5.28598e-14	0.39	0.01	0.05	0	74	130	3.58	9.8	32	0	0
13	3652820	3652895	1.80149e-12	0.3	0.01	0.06	0	98	152	17.72	19.25	33	0	0
13	3823638	3823699	4.75698e-05	0.27	0.02	0.05	0	55	64	5	1.08	18	0	0
13	3823641	3823699	5.35506e-06	0.34	0.02	0.05	0	44	60	1.13	1.14	17	0	0
13	3853614	3853641	0.000644719	0.23	0	0.04	0	39	44	0.2	0.24	12	0	0
13	3933681	3933696	0.00712074	0.58	0	0.06	0	12	9	0.24	0.24	7	0	0
13	4115281	4115305	0.00235825	0	0.22	0	0.01	40	40	0	0.44	10	0	0
13	4538505	4538547	6.77128e-06	0.03	0.33	0	0.07	75	46	2.2	5.38	20	0	0
13	4538510	4538547	1.28029e-06	0.01	0.34	0	0.06	70	44	2.23	5.67	19	0	0
13	5011897	5011921	0.00218092	0.25	0.07	0.07	0.03	83	75	12.47	1.76	11	0	0
13	5011910	5011964	2.96911e-09	0.2	0.02	0.04	0.01	203	208	19.14	2.55	22	0	0
13	5036793	5036803	0.0085588	0.5	0.06	0	0.01	12	18	0	1.6	6	0	0
13	5445120	5445209	9.3688e-13	0.02	0.28	0.01	0.04	176	183	0.58	1.72	26	0	0
13	5888144	5888163	0.00100119	0.21	0	0.07	0	34	52	1.06	4.42	12	0	0
13	5888145	5888163	0.000931209	0.23	0	0.06	0	30	46	1.02	4.56	11	0	0
13	6291836	6291861	0.000347309	0.35	0	0.06	0	26	31	0	0.92	13	0	0
13	6451240	6451267	0.00079622	0.29	0.04	0.02	0.01	35	70	0.45	0.7	12	0	0
13	6664333	6664451	1.78784e-17	0.28	0.01	0.14	0	160	243	17.71	28.34	45	0	0
13	8270625	8270691	8.46101e-10	0.2	0	0.05	0	114	152	25.62	2.33	28	0	0
13	8270627	8270691	1.10351e-10	0.24	0	0.05	0	95	143	17.72	1.91	27	0	0
13	8270754	8270770	0.0135615	0.25	0	0.03	0	28	22	28	9.14	7	0	0
13	8435521	8435591	5.26733e-07	0.2	0.02	0.01	0.01	120	153	1.71	12.21	21	0	0
13	8667547	8667575	0.000243182	0.23	0.02	0.03	0.02	56	66	4.5	22.4	15	0	0
13	8748473	8748504	7.73536e-05	0.22	0.01	0.03	0	50	84	0.73	0	14	0	0
13	9362770	9362804	0.000221364	0.2	0	0.01	0	103	50	12.08	1.81	13	0	0
13	9362770	9362810	0.00243918	0.21	0.03	0.01	0	112	59	11.23	3.57	14	0	0
13	9885552	9885595	2.10498e-06	0.62	0.03	0.17	0.07	21	33	0.4	2.31	15	0	1
13	9980982	9980998	0.00842912	0.44	0	0.01	0	16	13	0.24	0.48	7	0	0
13	10066381	10066409	9.07919e-05	0.22	0	0.03	0	45	62	5.41	0.73	14	0	0
13	10156612	10156647	0.000253238	0.21	0	0.11	0	34	70	2.42	2.76	13	0	0
13	10289577	10289627	2.63735e-05	0.24	0	0.02	0	55	61	3.81	16.92	15	0	0
13	10312084	10312122	0.000152207	0.24	0	0.04	0	68	48	0.19	0.23	13	0	0
13	10465141	10465175	0.000143109	0.22	0.01	0.03	0	45	80	0.64	27.3	14	0	0
13	10664850	10664874	0.00483468	0.22	0	0.02	0	32	33	0.18	0.9	10	0	0
13	10784633	10784690	4.73849e-07	0.29	0.02	0.04	0	56	110	1.64	3.42	20	0	0
13	11232519	11232544	0.00176265	0.33	0	0.04	0	27	27	0.67	10.47	11	0	0
13	11267614	11267635	0.00739306	0.53	0	0.03	0	15	11	0.12	0.27	8	0	0
13	11267614	11267636	0.0141166	0.3	0	0.06	0	27	20	11.5	6.69	9	0	0
13	11267746	11267806	2.94977e-07	0.27	0.01	0.05	0	89	88	0.89	12.36	19	0	0
13	11365682	11365730	3.52784e-05	0.21	0	0.03	0	28	115	0.98	14.52	15	0	0
13	11430730	11430811	1.19391e-15	0.3	0	0.05	0	107	203	6.35	8.58	35	0	0
13	11441055	11441112	2.08429e-08	0.22	0	0.02	0	90	114	3.25	2.42	25	0	0
13	11449631	11449655	0.000386863	0.2	0	0.16	0	74	48	19.82	26.84	10	0	1
13	11621119	11621153	7.61987e-05	0.21	0	0.01	0	58	63	0.75	1.65	14	0	0
13	11621177	11621191	0.00940129	0.29	0	0.04	0	24	23	1.29	2.9	7	0	0
13	11631673	11631744	4.96588e-07	0.23	0.02	0.01	0	77	148	0.26	5.64	22	0	0
13	11631750	11631784	0.00033945	0.26	0.03	0.02	0.01	46	67	0.68	2.49	14	0	0
13	11660258	11660283	3.38153e-05	0.23	0.01	0	0	61	79	0.35	1.07	15	0	0
13	11660258	11660289	5.72722e-05	0.21	0.01	0.01	0	67	82	0.56	1.32	16	0	0
13	12501789	12501813	1.76668e-05	0.24	0	0.06	0	74	55	7.23	0.86	13	0	0
13	12501804	12501842	6.8145e-06	0.23	0	0.05	0	91	62	9.5	0.88	14	0	0
13	12971903	12971929	0.000580561	0.23	0	0.03	0	31	53	0.63	6.81	12	0	0
13	12971931	12971938	0.0242751	0.27	0	0	0	22	18	0.27	0	6	0	0
13	12971933	12971949	0.00271246	0.23	0	0.01	0	31	37	2.28	4.86	9	0	0
13	13200994	13201027	0.00478533	0.24	0.09	0.04	0.02	83	123	4.42	26.44	13	0	0
13	13200995	13201027	0.00752342	0.25	0.09	0.04	0.02	77	116	4.81	28.24	12	0	0
13	14099209	14099245	1.71272e-06	0.25	0	0.02	0	65	74	3.04	0.1	19	0	0
13	14408089	14408120	0.000187323	0.56	0.06	0.04	0.02	18	32	0.18	0.4	10	0	0
13	14431148	14431182	0.00155981	0.21	0	0.01	0	39	44	0.67	0.2	11	0	0
13	14609207	14609259	0.000340379	0.3	0	0.06	0	27	40	0.24	2.08	13	0	0
13	14609249	14609272	0.00533567	0.27	0	0.06	0	22	27	0.53	1.25	9	0	0
13	14712272	14712291	0.000941994	0.23	0.02	0.07	0.01	57	56	4.2	2.42	12	0	0
13	15493383	15493407	0.00338845	0.23	0	0.01	0	26	37	2.86	2.61	9	1	0
13	15797146	15797183	2.15741e-06	0.21	0.02	0	0	169	107	2.6	8.06	18	0	0
13	15797146	15797187	1.3855e-06	0.21	0.02	0	0	177	108	2.56	8.89	19	0	0
13	16099819	16099852	1.62769e-06	0.22	0.03	0.02	0	104	143	1.35	1.41	15	0	0
13	16099889	16099949	7.37288e-09	0.25	0	0.07	0	69	122	1.56	4.18	18	0	0
13	16269779	16269798	0.000256546	0.52	0.04	0.02	0.02	23	24	0.08	0	12	0	0
13	16269779	16269799	0.00180603	0.34	0.03	0.04	0.02	35	30	7.9	1.23	13	0	0
13	16269799	16269834	0.000292884	0.26	0	0.03	0	47	41	11.94	1.92	14	0	0
13	16269803	16269834	0.000156868	0.34	0	0.02	0	35	35	6.23	1.23	13	0	0
13	16375231	16375247	0.000959176	0.6	0.04	0.11	0.01	10	24	1.47	0.4	6	0	0
13	16958798	16958826	0.00117961	0.39	0	0.14	0	18	24	0.25	0.76	11	0	0
13	17334764	17334786	0.00365188	0.21	0	0	0	34	38	0.14	0.62	7	0	0
13	17812498	17812520	0.000294892	0.2	0	0.01	0	45	60	1.09	0.27	11	0	0
13	18167292	18167302	0.0237207	0.2	0	0	0	30	29	0.4	0.17	6	0	0
13	18351037	18351045	0.047124	0.25	0	0	0	20	20	0	0	5	0	0
13	18351093	18351111	0.00321875	0.29	0	0	0	34	26	0.27	0.27	10	0	0
13	18351124	18351196	1.28057e-07	0.21	0	0.01	0	94	102	15.92	21	22	0	0
13	18698048	18698089	8.75446e-07	0.27	0	0.04	0	75	66	0.63	11.86	17	0	0
13	18698076	18698106	8.85431e-05	0.23	0	0.03	0	61	52	2.81	8.61	12	0	0
13	18698097	18698119	0.00275118	0.21	0	0.02	0	57	37	1	10.11	9	0	0
13	19440546	19440575	0.00633577	0.21	0	0.03	0	29	35	0.69	3.36	9	0	0
13	19440575	19440614	0.000207985	0.24	0	0.06	0	38	53	3.58	5.08	13	0	0
13	20484479	20484514	0.00281405	0	0.34	0	0.1	21	29	0.09	3.05	11	0	0
13	20484480	20484514	0.000659196	0	0.45	0	0.08	19	22	0.1	1.07	10	0	0
13	20484512	20484532	0.00309107	0	0.42	0	0.16	19	19	0.1	1.43	10	0	0
13	21949584	21949618	0.000639778	0.31	0.03	0.24	0.01	26	63	4.52	1.48	12	0	0
13	21987386	21987436	6.00318e-07	0.21	0	0.02	0	71	102	15.65	2.69	19	0	0
13	21987389	21987436	4.17173e-08	0.29	0	0.02	0	51	92	0.15	1.52	18	0	0
13	22360890	22360925	3.60053e-06	0.26	0	0.13	0	80	61	8.68	3.32	14	0	0
13	23422384	23422424	7.73992e-05	0.24	0	0.04	0	49	52	6.64	10.98	15	0	0
13	23422424	23422451	0.00032315	0.32	0	0.02	0	38	31	0.58	0.42	13	0	0
13	24381773	24381783	0.0123202	0.3	0	0	0	23	18	0.24	0.29	7	0	0
13	25252782	25252804	0.000104907	0.33	0	0.02	0	39	34	0	0.26	13	0	0
13	25252801	25252829	0.000514692	0.23	0	0.02	0	39	46	0.2	0.7	12	0	0
13	26656534	26656565	7.33748e-06	0.33	0	0.04	0	43	48	5.14	2.4	17	0	0
13	26656534	26656566	1.76655e-05	0.26	0	0.05	0	54	56	8.82	3.75	18	0	0
13	26937911	26937923	0.0104574	0.22	0	0.01	0	45	27	0.27	0.55	8	0	0
13	27430197	27430252	1.07078e-05	0.2	0	0.04	0	49	95	1.19	1.57	14	0	0
13	27769626	27769663	5.74457e-05	0.23	0	0.05	0	35	75	0.38	8.86	15	0	0
13	27769693	27769749	6.67928e-10	0.27	0.01	0.06	0	62	164	0.93	2.26	25	0	0
13	27769747	27769776	1.05869e-05	0.22	0.01	0.06	0	51	113	3.12	4.37	17	0	0
13	28268969	28269034	7.54683e-12	0.42	0	0.15	0	52	90	1.28	1.7	26	0	0
13	28268969	28269040	6.4177e-11	0.34	0	0.16	0	64	101	4.93	3.74	27	0	0
13	28426997	28427051	3.73025e-05	0.22	0	0.05	0	51	70	10.11	6.81	15	0	0
13	28691083	28691131	4.82611e-06	0.24	0	0.1	0	34	110	0.21	2.1	15	0	0
13	29154078	29154094	0.0103566	0.42	0	0.03	0	19	14	0.11	0.28	9	0	0
13	29959949	29959981	0.0034454	0.02	0.25	0.01	0.02	44	32	6.04	0.18	10	0	0
13	30068898	30068911	0.0229585	0.23	0	0	0	26	24	1.07	0	6	0	0
13	30276222	30276298	1.52371e-11	0	0.26	0	0.03	122	139	9.21	1.13	24	0	0
13	30276222	30276302	6.87514e-10	0.02	0.26	0.01	0.03	127	144	8.83	1.11	25	0	0
13	30601532	30601552	0.000216243	0.31	0	0.01	0	39	35	0	0.23	13	0	0
13	32094668	32094712	0.00070453	0.31	0	0.05	0	26	33	0.45	5.4	11	0	0
13	32094668	32094714	0.000919259	0.29	0	0.06	0	28	34	0.42	5.24	12	0	0
13	32794347	32794415	3.61777e-07	0.21	0.01	0.01	0	96	142	0.62	3.02	22	0	0
13	32794447	32794474	0.000107003	0.29	0.03	0.04	0	42	71	2.74	5.07	15	0	0
13	32794448	32794474	1.48711e-05	0.33	0.02	0.03	0	36	62	2.11	3.96	14	0	0
13	33225209	33225234	0.00246073	0.21	0	0.11	0	34	42	1.69	4.56	11	0	0
13	33519509	33519565	1.70983e-07	0.31	0.03	0.03	0.01	61	127	3.99	1.33	22	0	0
13	33519509	33519566	5.71834e-07	0.27	0.03	0.04	0.01	70	135	5.5	1.48	23	0	0
13	33519514	33519566	6.32212e-08	0.3	0.02	0.03	0.01	63	127	4.98	1.33	22	0	0
13	33584646	33584683	3.49063e-05	0.21	0.01	0.01	0	56	92	6.46	6.11	14	0	0
13	33756958	33757009	0.000121768	0.2	0.02	0.04	0	54	107	8.11	11.84	15	0	0
13	34030264	34030300	1.63824e-10	0.79	0	0.17	0	70	19	63.42	0.27	13	0	0
13	34118947	34118980	1.67146e-05	0	0.31	0	0.06	48	48	2.73	3.03	14	0	0
13	34941080	34941129	5.26487e-08	0.2	0	0.03	0	94	120	9.36	0.45	23	0	0
13	35726128	35726170	0.00395964	0.21	0	0.02	0	33	36	0.46	0.71	10	0	0
13	36968494	36968528	0.000165029	0.29	0.02	0.09	0.01	41	52	1.5	1.55	15	0	0
13	36968498	36968528	4.29677e-05	0.29	0	0.1	0	38	49	1.6	1.65	14	0	0
13	36978076	36978100	1.8385e-06	0.31	0.01	0.05	0	36	95	0.36	5.13	17	0	0
13	36978121	36978152	4.85706e-06	0.26	0	0.07	0	31	99	0.06	1.36	16	0	0
13	36978151	36978179	4.59589e-07	0.32	0	0.21	0	25	111	0.24	1.54	15	0	0
13	37260433	37260457	0.00347067	0.4	0	0.04	0	20	18	0	0.18	10	0	0
13	37272041	37272096	6.06387e-16	0.28	0.01	0.04	0	130	237	12.25	58.59	25	0	0
13	37382528	37382594	2.58004e-10	0.29	0.01	0.03	0	86	126	0.89	1.09	29	0	0
13	37439860	37439911	1.19442e-08	0.28	0	0.03	0	74	88	9.05	10.1	18	1	0
13	37439899	37439933	0.000127972	0.22	0	0.02	0	46	60	12.44	8.09	13	1	0
13	37516223	37516242	0.0029828	0.2	0	0.01	0	45	39	2.5	0.1	10	0	0
13	37585520	37585543	0.000649261	0.2	0.02	0.01	0	55	85	0.36	0.77	13	0	0
13	37804292	37804354	1.15792e-16	0.27	0	0.05	0	148	192	6.14	6.61	24	0	0
13	37804347	37804459	3.03968e-28	0.32	0	0.07	0	204	309	4.26	3.68	37	0	0
13	38005807	38005854	1.79218e-05	0.2	0	0.03	0	49	88	0.06	0.93	16	0	0
13	38048425	38048434	0.0118603	0.21	0	0.01	0	33	29	1.9	0.48	7	0	0
13	38052030	38052072	3.88843e-05	0.22	0	0.05	0	40	75	0.59	1.17	14	0	0
13	39195319	39195386	1.8717e-05	0.23	0.01	0.02	0	57	89	1.73	5.46	16	0	0
13	39435974	39435986	0.02391	0.22	0	0	0	27	24	0.3	0	6	0	0
13	39873074	39873098	0.00152043	0.21	0	0.01	0	38	43	0.18	0.23	10	0	0
13	40305389	40305426	0.000460312	0.24	0	0.03	0	34	49	0.15	3.36	12	0	0
13	40305414	40305445	6.19991e-05	0.26	0	0.04	0	42	52	0	2.07	14	0	0
13	40460058	40460091	8.91612e-07	0.23	0	0.16	0	66	90	20.12	42	18	0	0
13	40624252	40624278	0.000377851	0.21	0	0.01	0	48	52	0.25	0.22	11	0	0
13	40771202	40771216	0.0111534	0.28	0	0	0	25	21	0.29	0	7	0	0
13	41047080	41047112	0.00134642	0.26	0	0.27	0	23	41	1.69	9.82	11	0	0
13	41099347	41099390	9.62233e-09	0.42	0	0.1	0	57	52	0.51	3.16	21	0	0
13	41099404	41099427	0.000111758	0.4	0	0.27	0	25	30	0.08	1.91	12	0	0
13	41177035	41177128	6.83949e-27	0.33	0	0.04	0	215	268	1.38	27.74	34	0	0
13	41177122	41177162	3.6993e-09	0.21	0	0.04	0	113	126	2.62	38.88	17	0	0
13	41314042	41314101	1.40398e-07	0.22	0.01	0.2	0	90	121	1.87	0.91	19	0	0
13	41623132	41623160	0.000405093	0.25	0.03	0.03	0	36	80	0.19	0.81	13	0	0
13	41645010	41645049	0.00175593	0.23	0	0.06	0	26	44	0.15	0.42	12	0	0
13	41647616	41647625	0.00327913	0.33	0.03	0	0.01	24	32	0	0	8	0	0
13	41647691	41647703	0.00891426	0.23	0	0.01	0	26	28	1.93	0.86	8	0	0
13	41650599	41650608	0.0303072	0.28	0	0	0	25	18	0.29	0.62	7	0	0
13	42027067	42027104	0.000377926	0.23	0.02	0.04	0	43	65	3.41	15.95	15	0	0
13	42027069	42027104	6.35348e-05	0.28	0	0.04	0	36	51	2.26	9.48	14	0	0
13	42079027	42079056	4.66987e-05	0.41	0	0.14	0	46	26	4.37	0.13	14	0	0
13	42079028	42079056	9.76118e-06	0.5	0	0.13	0	38	24	2.74	0.14	13	0	0
13	42079853	42079922	2.14721e-07	0.23	0	0.04	0	73	95	1.75	8.51	22	0	0
13	42083726	42083821	2.25904e-18	0.29	0.02	0.08	0.01	183	326	6.74	13.6	39	0	0
13	42663037	42663083	1.24059e-05	0.21	0	0.02	0	52	84	2.56	1.81	17	0	0
13	43259435	43259463	0.00502492	0.21	0	0.01	0	28	36	0.86	12	8	0	0
13	44047474	44047527	6.30953e-14	0.22	0	0.1	0	225	168	34.15	3.18	18	0	0
13	44119933	44119968	9.59502e-05	0.24	0	0.23	0	37	59	12.14	12.44	13	0	0
13	44119933	44119972	0.00013227	0.21	0	0.25	0	43	66	11.92	11.91	14	0	0
13	44270618	44270652	4.39659e-05	0.21	0.02	0.02	0	63	110	4.97	0.22	18	0	0
13	44313045	44313093	5.34192e-06	0.2	0	0.01	0	69	86	1.32	2.77	18	0	0
13	44420002	44420024	0.00516473	0.28	0	0.01	0	29	25	0.19	0.19	9	0	0
13	44527490	44527532	0.00219683	0.33	0	0.04	0	27	23	0.67	0.09	11	0	0
13	44538272	44538325	2.84652e-08	0.24	0	0.07	0	42	175	0.1	0.43	21	0	0
13	44645869	44645917	3.49769e-09	0.35	0	0.05	0	52	84	0.32	0.61	24	0	0
13	44645871	44645917	1.9483e-09	0.37	0	0.04	0	49	82	0.3	0.53	23	0	0
13	46240295	46240326	0.000830804	0.2	0	0.27	0	35	56	7.36	0.61	12	0	0
13	47197090	47197180	3.57848e-14	0.34	0.01	0.05	0	85	178	3.29	4.61	34	0	0
13	47547200	47547219	0.000227159	0.23	0	0	0	48	49	0.65	0.27	11	0	0
13	47547226	47547253	0.00396255	0.21	0	0.01	0	29	40	0.55	0	8	0	0
13	47708994	47709008	0.00397882	0.22	0	0.02	0	45	35	5.39	5.61	10	0	0
13	47862315	47862334	0.00506222	0.23	0	0.01	0	35	33	0.86	1	9	0	0
13	48815996	48816054	1.65134e-07	0.23	0	0.08	0	74	99	7.46	0.41	21	0	0
13	48816000	48816054	5.63089e-08	0.27	0	0.07	0	64	93	5.54	0.34	20	0	0
13	49679768	49679785	0.00854228	0.21	0	0.01	0	42	29	0.21	0.27	8	0	0
13	49707430	49707446	0.000403001	0.33	0	0.02	0	33	30	2.93	3	12	0	0
13	49707430	49707448	0.000499559	0.26	0	0.03	0	43	40	6.73	7.08	13	0	0
13	49734079	49734108	0.000975945	0.2	0	0.03	0	35	54	0.16	5.49	11	0	0
13	49734228	49734306	9.95133e-05	0.32	0.02	0.27	0	25	83	0.67	2.84	15	0	0
13	49734347	49734390	3.33273e-06	0.31	0	0.27	0	29	76	0.96	0.47	16	0	0
13	49734349	49734390	2.97829e-06	0.33	0	0.27	0	27	71	1.03	0.5	15	0	0
13	49742804	49742826	0.000153253	0.24	0	0.03	0	38	56	0.08	5.4	13	0	0
13	49824061	49824108	0.000116012	0.22	0	0.03	0	46	61	0.21	4.35	15	0	0
13	49824116	49824149	1.20629e-05	0.22	0	0.02	0	58	72	0.77	5.29	18	0	0
13	49912728	49912798	7.96707e-10	0.29	0	0.03	0	83	99	6.76	3	27	0	0
13	50239954	50239991	7.34041e-06	0.2	0	0.01	0	70	84	2.52	3.13	16	0	0
13	50252749	50252878	1.83104e-20	0.25	0	0.03	0	278	222	0.58	4.79	52	0	0
13	50874733	50874758	0.00295346	0.26	0	0.01	0	27	31	1.12	4.7	8	0	0
13	51003697	51003713	0.00512868	0.22	0	0.01	0	36	34	0.75	0.44	9	0	0
13	51003700	51003717	0.00533542	0.22	0	0.01	0	37	34	1.36	0.44	9	0	0
13	51205222	51205267	0.00142788	0.22	0.02	0.03	0.01	63	52	0.93	1.15	12	0	0
13	51205250	51205276	0.0013217	0.24	0	0.03	0	51	34	0.25	0.19	9	0	0
13	51396450	51396477	0.00120045	0.2	0	0.01	0	50	48	0.52	0	12	0	0
13	51527273	51527315	1.89696e-06	0.29	0	0.06	0	49	66	1.39	0.71	18	0	0
13	51527352	51527381	0.000170179	0.33	0	0.06	0	27	37	0.08	0.14	13	0	0
13	51527381	51527400	0.00210104	0.29	0	0.07	0	21	33	0.49	0	11	0	0
13	51527541	51527586	3.35986e-05	0.27	0.01	0.03	0	48	68	0.17	1.84	15	0	0
13	51558062	51558090	3.40217e-05	0.92	0	0.08	0	12	9	0	0.2	12	0	3
13	51558062	51558091	0.00037414	0.33	0	0.14	0	33	31	30.77	34.92	13	0	3
13	51587396	51587441	6.13273e-06	0.25	0	0.02	0	53	71	1.41	8.35	15	0	0
13	51967417	51967443	0.000190676	0.2	0.01	0.02	0.01	49	84	0.53	1.77	13	0	0
13	51968078	51968097	0.00502492	0.21	0	0.03	0	28	36	0.36	0.75	9	0	0
13	52026219	52026243	1.59462e-05	0.23	0	0.01	0	60	64	4.2	0	16	0	0
13	52043807	52043849	2.85579e-07	0.25	0.01	0	0	92	94	0	0.17	23	0	0
13	52043807	52043852	8.3591e-07	0.23	0.01	0	0	100	97	0.67	0.22	24	0	0
13	52043852	52043871	0.00324411	0.24	0	0.01	0	37	30	2.46	0.44	10	0	0
13	52043853	52043871	0.00194059	0.31	0	0	0	29	27	0.19	0.5	9	0	0
13	52050092	52050144	1.18176e-05	0.24	0	0.06	0	74	59	2.84	10.95	14	0	0
13	52050132	52050170	1.44749e-08	0.38	0	0.06	0	78	53	1.88	16.84	19	0	0
13	52050164	52050186	0.000375688	0.26	0	0.11	0	38	40	2.69	26.78	9	0	0
13	52050170	52050210	2.03633e-06	0.29	0	0.06	0	69	56	1.54	22.07	15	0	0
13	52124405	52124449	1.57732e-05	0.25	0	0.02	0	48	64	0.8	1.07	16	0	0
13	52124443	52124502	1.48842e-06	0.23	0	0.02	0	66	85	1.71	1.37	19	0	0
13	52124502	52124541	0.00012616	0.27	0	0.06	0	37	47	2.27	0.12	15	0	0
13	52124502	52124547	0.000228951	0.24	0	0.06	0	42	49	2.52	0.2	16	0	0
13	52124503	52124547	0.000135321	0.28	0	0.06	0	36	45	1.83	0.14	15	0	0
13	52151230	52151287	3.56391e-07	0	0.2	0	0.03	98	115	1.25	2.41	20	0	0
13	52257140	52257192	2.25257e-10	0	0.25	0	0.03	104	181	4.67	2	24	0	0
13	52396076	52396098	0.00117869	0	0.22	0	0.01	43	46	1.54	0.15	12	0	0
13	52396341	52396367	0.000865515	0	0.21	0	0.04	52	33	3.83	0.27	13	0	0
13	52396342	52396367	0.00064085	0	0.23	0	0.04	50	30	3.79	0.27	12	0	0
13	52421426	52421440	0.0111787	0.23	0	0	0	31	28	0.29	0	7	0	0
13	52437369	52437391	0.00252342	0.33	0	0.02	0	27	22	0.9	1.96	10	0	0
13	52437371	52437391	0.00435605	0.33	0	0.03	0	24	21	1	2	9	0	0
13	52517362	52517432	7.3091e-10	0.32	0	0.04	0	62	97	0.57	3.96	26	0	0
13	52529944	52529985	2.46278e-09	0.41	0	0.06	0	46	67	0	0.9	23	0	0
13	52724023	52724115	1.23875e-12	0.28	0	0.14	0	57	224	0.68	1.71	29	0	0
13	52724116	52724151	6.54705e-07	0.26	0	0.26	0	31	135	0.9	5.18	17	0	0
13	52724116	52724152	7.94689e-06	0.24	0.01	0.26	0	34	140	0.93	5.36	18	0	0
13	52738502	52738549	1.07829e-12	0.27	0.01	0.05	0	160	149	0.32	5.99	23	0	0
13	52800719	52800754	5.78964e-05	0.23	0	0	0	61	57	0.23	0.42	13	0	0
13	52877193	52877226	3.34677e-05	0.23	0	0.02	0	52	63	0.98	2.03	15	0	0
13	52877193	52877230	0.000248764	0.21	0.01	0.02	0	57	71	1.06	2.8	16	0	0
13	52877326	52877349	0.00037888	0.23	0	0.06	0	30	56	1.02	2.29	11	0	0
13	52995618	52995672	1.05002e-06	0.37	0	0.19	0	35	54	3.93	0.65	17	0	0
13	53021186	53021210	0.000693126	0.26	0.02	0.02	0.01	38	51	0.15	0.39	12	0	0
13	53021269	53021323	6.407e-11	0.42	0.01	0.19	0	43	112	0.88	0.51	25	0	0
13	53021406	53021445	5.45324e-05	0.26	0	0.25	0	34	59	3.96	1.72	14	0	0
13	53021447	53021468	3.6102e-05	0.29	0	0.24	0	35	54	3.24	1.54	15	0	0
13	53021448	53021468	2.38772e-05	0.33	0	0.23	0	30	48	2.9	1.19	14	0	0
13	53332205	53332251	1.07566e-05	0.38	0	0.15	0	34	39	2.21	0.69	15	0	0
13	53605527	53605563	0.000262809	0.23	0.01	0.05	0	39	74	1.41	2.37	14	0	0
13	53605529	53605563	0.000122675	0.26	0.01	0.04	0	34	72	1.09	1.6	13	0	0
13	53624081	53624146	1.37759e-06	0.21	0.02	0.01	0	84	149	0.16	1.14	22	0	0
13	53624082	53624146	2.5864e-07	0.22	0.01	0.01	0	81	144	0.13	1.03	21	0	0
13	53725047	53725074	0.000424343	0.2	0	0.02	0	45	56	1.11	9.15	12	0	0
13	54123625	54123645	0.00490244	0.25	0	0.03	0	20	34	0.14	0.81	7	0	0
13	54267611	54267657	5.20919e-07	0.23	0	0.18	0	71	93	12.76	2.09	22	0	0
13	54464816	54464850	1.90589e-05	0.51	0.04	0.12	0.02	68	24	20.79	0	12	0	0
13	54765409	54765437	0.0051526	0.32	0	0.06	0	37	18	1.12	5.36	8	0	0
13	54880019	54880042	0.00151693	0.24	0	0.01	0	34	38	1.6	0.62	10	0	0
13	54880108	54880155	6.66847e-06	0.29	0.01	0.09	0	38	86	2.12	1.05	16	0	0
13	54968410	54968434	1.65936e-05	0.28	0	0.1	0	43	56	3.15	0.46	14	0	0
13	54968410	54968435	2.8106e-05	0.25	0	0.1	0	48	59	3.17	0.5	15	0	0
13	55034691	55034719	4.83906e-07	0.33	0	0.24	0	30	83	4.29	1.27	15	0	0
13	55514578	55514660	3.68466e-12	0.55	0	0.18	0	40	66	0.48	0.9	28	0	0
13	55514799	55514847	8.05595e-08	0.28	0	0.08	0	75	76	1.09	3.12	18	0	0
13	55567159	55567191	0.000314847	0.2	0	0.03	0	49	55	3.53	1.36	13	0	0
13	55567161	55567192	0.000284862	0.2	0	0.03	0	49	56	3.53	1.06	13	0	0
13	55567215	55567224	0.011059	0.23	0	0	0	30	27	0.24	0.14	7	0	0
13	55647211	55647249	3.5616e-05	0.2	0	0.03	0	50	81	0.12	0.2	16	0	0
13	55704555	55704584	0.00102966	0.25	0	0.05	0	40	40	2.91	2.24	13	0	0
13	55724023	55724090	3.5175e-12	0	0.27	0	0.02	138	113	0.72	2.19	33	0	0
13	55724026	55724090	2.06692e-12	0	0.28	0	0.02	132	106	0.63	1.83	32	0	0
13	55832111	55832135	0.0044067	0.21	0	0.03	0	33	35	2.9	1.83	10	0	0
13	56011054	56011062	0.0325077	0.5	0	0	0	10	10	0	0	5	0	0
13	56172150	56172193	8.5009e-07	0.22	0.02	0.01	0	88	130	1.06	0.46	21	0	0
13	56172153	56172193	6.11893e-07	0.23	0.02	0	0	81	122	0.68	0.31	20	0	0
13	56172216	56172250	1.45353e-05	0.23	0	0.02	0	61	66	1.76	1.99	17	0	0
13	56217972	56218006	0.00036558	0.25	0.03	0.03	0.02	59	66	6.92	8.83	15	0	0
13	56217974	56218006	2.34431e-05	0.24	0	0.03	0	55	62	7.46	9.49	14	0	0
13	56784927	56784983	1.94341e-08	0	0.27	0	0.1	80	102	10.74	10.94	20	0	0
13	56828570	56828588	0.00414644	0.21	0	0.03	0	28	38	0.11	0.19	9	0	0
13	56895069	56895088	0.000270214	0.22	0	0.02	0	41	55	2.62	7.8	11	0	0
13	57051493	57051524	0.000108964	0.41	0	0.15	0	27	28	5.58	1.31	13	0	0
13	57698558	57698585	5.42593e-05	0.22	0	0	0	63	63	0.17	1.03	15	0	0
13	57698558	57698586	6.24828e-05	0.21	0	0.01	0	68	64	0.2	1.6	16	0	0
13	57698565	57698586	5.42593e-05	0.22	0	0	0	63	63	0.17	1.03	15	0	0
13	57932929	57932949	0.00242242	0.21	0	0	0	42	42	4	0.5	9	0	0
13	58131887	58131912	0.0044876	0.21	0	0.01	0	34	36	1.07	2	8	0	0
13	58187169	58187212	0.00075525	0.28	0.03	0.06	0.01	32	63	0.22	1.5	14	0	0
13	58187228	58187266	0.00026537	0.32	0.03	0.05	0.01	31	60	0.18	1.6	14	0	0
13	58191798	58191815	0.00548961	0.2	0	0.01	0	40	37	0	3.12	8	0	0
13	58376768	58376798	0.000141302	0.22	0	0.01	0	46	59	1.6	3.1	14	0	0
13	58532257	58532302	2.41513e-06	0.32	0.01	0.04	0	44	74	1.44	0.58	18	0	0
13	58822649	58822676	2.88015e-05	0.26	0	0.14	0	46	56	29.14	8.92	14	0	0
13	59070878	59070886	0.0106938	0.2	0	0	0	30	31	0	0.97	6	0	0
13	59135870	59135888	0.0024816	0.2	0	0.01	0	44	44	0	0	11	0	0
13	59354318	59354335	0.00463528	0.25	0	0	0	40	26	6.78	0.11	9	0	0
13	59413836	59413858	0.000601738	0.2	0	0.01	0	55	51	4.08	0.75	12	0	0
13	59413888	59413957	5.5431e-12	0.33	0	0.03	0	93	101	8.32	5.48	34	0	0
13	59423770	59423815	7.11016e-06	0.2	0	0	0	69	83	5.4	0.7	15	0	0
13	59423874	59423881	0.024558	0.25	0	0	0	24	20	0	0.27	6	0	0
13	59519594	59519604	0.0123082	0.27	0	0	0	26	21	0.24	0	7	0	0
13	59519651	59519659	0.00925047	0.33	0	0	0	15	20	0	0	5	0	0
13	59582640	59582691	7.0858e-05	0.31	0.05	0.08	0.04	51	83	0.85	2.84	18	0	0
13	59646904	59646922	0.00567244	0.28	0	0	0	29	24	0.27	0	8	0	0
13	59646957	59646975	0.00233329	0.29	0	0	0	31	27	0.28	0	9	0	0
13	59723325	59723368	1.01421e-09	0.2	0	0.04	0	114	150	0.63	26.92	22	0	0
13	59812220	59812255	1.30148e-06	0	0.2	0	0.01	95	79	1.01	0.24	17	0	0
13	59863445	59863474	3.76512e-05	0.38	0	0.03	0	32	35	1.91	0.88	14	0	0
13	59863445	59863475	0.000207112	0.29	0	0.04	0	41	38	4.78	0.84	15	0	0
13	59863492	59863508	0.0187574	0.5	0	0	0	14	10	0	0.29	7	0	0
13	59863532	59863551	0.000864889	0.42	0	0.01	0	24	20	0.27	0	10	0	0
13	59870084	59870112	9.04544e-05	0.28	0.02	0.21	0	39	62	7.54	0.12	15	0	0
13	59903477	59903494	0.0234423	0.24	0	0	0	25	22	0.57	0.67	6	0	0
13	59973437	59973515	6.23588e-08	0.2	0	0.04	0	65	152	3.36	4.99	20	0	0
13	59990621	59990646	0.00202519	0.21	0	0.02	0	53	40	2.68	0.22	10	0	0
13	60074666	60074713	8.46177e-07	0.26	0.02	0.02	0	62	117	0.41	0.66	20	0	0
13	60423494	60423589	2.46238e-19	0.37	0	0.12	0	90	195	14.94	2.59	36	0	0
13	60646021	60646033	0.00321233	0.21	0	0.01	0	33	38	2.5	1.69	9	0	0
13	61314033	61314104	2.31815e-17	0.64	0.01	0.16	0.03	42	101	0.2	1.43	33	0	0
13	62074759	62074772	0.00519206	0.22	0	0	0	37	35	1.41	0.55	8	0	0
13	62188590	62188655	1.21585e-15	0.01	0.27	0	0.05	188	224	0.47	4.56	29	0	0
13	62188698	62188731	3.17935e-08	0	0.22	0	0.05	108	95	0.31	6.52	15	0	0
13	62544724	62544776	5.98121e-05	0.24	0	0.05	0	46	58	6.53	11.05	14	0	0
13	62612075	62612088	0.0026889	0.2	0	0.01	0	45	41	2.5	0.54	10	0	0
13	62612076	62612098	0.0028164	0.2	0	0.01	0	45	40	2.5	0.22	10	0	0
13	62827772	62827811	2.25509e-07	0.25	0.02	0.02	0	59	163	0.99	0.81	19	0	0
13	62872165	62872190	0.0123709	0.24	0	0	0	29	24	0.14	0.29	7	0	0
13	63049318	63049478	8.64043e-35	0.31	0	0.06	0	288	377	9.1	3.6	53	0	0
13	63290485	63290492	0.047124	0.25	0	0	0	20	20	0	0	5	0	0
13	63301188	63301229	0.000104808	0.22	0	0.05	0	49	57	5.5	14.46	15	0	0
13	63312954	63312975	0.0219875	0.26	0	0.01	0	23	21	0.24	7	7	0	0
13	63312971	63312988	0.012429	0.23	0	0.04	0	22	28	0.48	11.67	7	0	0
13	63354334	63354366	0.000191511	0.21	0.01	0.01	0	68	72	1.12	0.31	15	0	0
13	63436155	63436198	8.60645e-06	0.21	0	0.13	0	58	86	2.12	20.92	15	0	0
13	63513956	63513993	3.65537e-06	0.22	0	0.02	0	49	93	0.46	0.56	16	0	0
13	63530861	63530894	3.97182e-05	0.21	0.01	0.02	0	58	94	3.05	3.58	16	0	0
13	63716784	63716814	1.96263e-05	0.28	0	0.23	0	32	65	5.44	1	13	0	0
13	63716784	63716825	3.42654e-05	0.25	0	0.25	0	36	68	5.19	1.21	14	0	0
13	63931794	63931849	5.78866e-09	0.21	0.01	0.16	0	119	148	0.7	0.35	23	0	0
13	64412004	64412023	0.0108363	0.22	0	0	0	32	32	0.29	1.29	7	0	0
13	64418493	64418604	1.00112e-22	0.4	0	0.17	0	101	231	2.16	3.31	53	0	0
13	64418628	64418653	0.000139614	0.24	0.02	0.06	0	38	101	1.7	3.35	15	0	0
13	64418631	64418653	5.20135e-05	0.32	0.02	0.06	0	28	83	0.81	2.92	13	0	0
13	64440170	64440190	0.00731334	0.22	0	0.03	0	27	31	0	0.28	9	0	0
13	64476388	64476393	0.0421456	0.33	0	0	0	15	15	0	0	5	0	0
13	64807155	64807184	0.00365188	0.21	0	0.02	0	34	38	2.44	19.44	9	0	0
13	64858887	64858920	0.000115105	0.29	0	0.01	0	45	40	0.64	0.59	14	0	0
13	64858887	64858923	0.000191656	0.25	0	0.01	0	53	44	2.12	0.64	15	0	0
13	64858981	64859042	1.58735e-07	0.22	0	0.05	0	67	110	5	1.43	22	0	0
13	64909767	64909793	0.000523462	0	0.2	0	0.03	62	35	1.69	0.23	13	0	0
13	65396686	65396728	3.19748e-06	0.27	0	0.14	0	75	58	11.88	20.13	17	0	0
13	65727750	65727813	6.46546e-10	0.3	0	0.14	0	37	186	0.13	4.85	20	0	0
13	65727796	65727863	4.04927e-17	0.32	0	0.06	0	78	231	0.45	5.34	32	0	0
13	65808314	65808333	0.0100285	0.23	0	0.02	0	26	27	0.21	1.13	8	0	0
13	65808368	65808393	0.00228486	0.22	0	0.06	0	32	40	0.89	0.25	11	0	0
13	65808438	65808473	0.00292912	0.27	0.02	0.03	0	26	45	0.85	0.69	11	0	0
13	66204449	66204536	4.20445e-12	0.3	0.03	0.03	0	99	257	3.62	2.06	35	0	0
13	66204449	66204538	1.44281e-11	0.28	0.03	0.04	0	107	265	4.26	2.01	36	0	0
13	67028576	67028592	0.0119484	0.36	0	0.01	0	22	16	0.21	0	8	0	0
13	67028602	67028618	0.0245013	0.39	0	0.01	0	18	13	0.29	0.14	7	0	0
13	67028602	67028625	0.0118358	0.38	0	0.01	0	21	14	0.27	0.21	8	0	0
13	67260081	67260112	0.000275296	0.2	0.01	0.05	0	45	86	0.86	0.21	15	0	0
13	67260084	67260112	3.10125e-05	0.22	0	0.05	0	41	80	0.84	0.22	14	0	0
13	67366295	67366360	8.44082e-09	0.36	0.01	0.06	0	39	135	0.34	1.25	25	1	0
13	67366350	67366384	0.00010817	0.28	0	0.06	0	18	83	0.37	0.23	14	1	0
13	67512113	67512137	1.42663e-05	0.21	0	0.25	0	42	93	15.05	1.36	16	0	0
13	67784521	67784541	0.0108363	0.22	0	0.02	0	32	31	0.78	0.78	9	0	0
13	67935699	67935756	2.21462e-06	0.22	0	0.17	0	73	82	1.84	4.41	15	0	0
13	68104552	68104586	0.000815284	0.27	0	0.01	0	44	33	0	0	11	0	0
13	68134922	68134940	0.0171676	0.23	0	0.01	0	22	25	2.14	0.29	7	0	0
13	68269892	68269916	0.00127403	0.22	0	0.03	0	32	46	1.96	3.6	10	0	0
13	68539112	68539138	0.00102966	0.23	0	0.02	0	39	40	2.27	13.45	11	0	0
13	68734044	68734064	0.00121772	0	0.25	0	0.02	35	53	0.56	0.56	11	0	0
13	68915086	68915110	0.00366914	0.25	0	0.03	0	36	28	0.75	0.11	9	0	0
13	69133247	69133263	0.00219355	0.23	0	0.08	0	31	39	1.53	30.25	9	0	0
13	69299892	69299916	0.00491239	0.24	0	0.02	0	34	33	0.5	0.41	8	0	0
13	69299923	69299953	0.00240641	0.24	0	0.01	0	38	35	0.84	0.28	10	0	0
13	69299953	69299982	0.00129059	0.22	0	0.02	0	36	42	1.6	0.18	10	0	0
13	69300012	69300057	0.00135657	0.21	0	0.07	0	29	53	0.65	10.76	11	0	0
13	69471038	69471063	0.00495918	0.26	0	0.02	0	31	28	0.77	0.18	10	0	0
13	69677937	69678006	5.26101e-10	0.21	0	0.04	0	81	183	1.39	0.28	26	0	0
13	69771097	69771158	1.00571e-08	0.26	0	0.03	0	78	103	1.33	0.39	24	0	0
13	69922040	69922072	0.00250948	0.2	0	0.01	0	45	44	0.94	0.27	10	0	0
13	69922045	69922074	0.0024816	0.2	0	0.01	0	44	43	0.49	0.46	10	0	0
13	70234088	70234142	5.33285e-09	0.24	0	0.02	0	80	122	1.28	0.69	24	0	0
13	70320005	70320034	0.000363552	0.22	0	0.07	0	27	67	1.91	0.81	13	0	0
13	70798377	70798408	4.09983e-06	0.23	0.01	0.02	0	114	80	0.47	0.38	18	0	0
13	70800486	70800502	0.00522113	0.23	0	0	0	35	32	0.27	0	8	0	0
13	70826448	70826486	0.000270891	0.25	0	0.05	0	40	45	3.08	2.94	13	0	0
13	71044048	71044082	0.000541368	0.07	0.21	0.01	0.02	187	116	0.59	7.08	13	0	0
13	71179013	71179046	0.000431628	0.29	0	0.01	0	38	36	0.33	0	12	0	0
13	71179013	71179050	0.000578955	0.25	0	0.02	0	44	39	0.92	0	13	0	0
13	71313180	71313254	1.80016e-15	0.23	0	0.07	0	168	206	5.28	9.29	30	0	0
13	71377992	71378019	0.000702302	0.23	0	0.03	0	30	49	0.45	5.36	12	0	0
13	71489288	71489303	0.0136139	0.39	0	0.02	0	23	13	0.13	0.27	8	0	0
13	71489372	71489404	0.00132235	0.27	0	0.02	0	30	34	0.5	1.69	9	0	0
13	71656396	71656409	0.00568815	0.23	0	0.05	0	26	32	5.36	3.43	8	0	0
13	71673074	71673113	0.000666834	0.26	0.02	0.03	0	47	50	7.54	0.15	12	0	0
13	71795974	71796022	2.17294e-07	0.25	0	0.04	0	69	89	5.91	15.79	21	0	0
13	71795974	71796023	2.3551e-06	0.22	0.01	0.04	0	78	103	7.12	19.37	22	0	0
13	72285866	72285889	0.000599707	0.39	0	0.05	0	23	24	0.08	0	12	0	0
13	72668738	72668753	0.00411132	0.38	0	0.05	0	16	20	0	1.43	8	0	0
13	72668834	72668848	0.00519206	0.22	0	0.07	0	37	35	4.46	7.61	10	0	0
13	72725775	72725822	4.29865e-07	0.41	0	0.25	0	37	49	0.86	0.88	14	0	0
13	72736370	72736415	4.63026e-05	0.33	0	0.04	0	33	41	0.25	1.61	14	0	0
13	72736419	72736455	0.00119377	0.3	0	0.06	0	20	36	0.44	1.6	10	0	0
13	72849956	72850003	3.53437e-06	0.4	0	0.13	0	20	62	0.26	9.65	14	0	0
13	72925792	72925801	0.0252494	0.21	0	0.02	0	29	25	2.17	0.17	6	0	0
13	73007560	73007569	0.047124	0.25	0	0	0	20	20	0	0	5	0	0
13	73118712	73118790	1.88824e-05	0.28	0	0.06	0	43	55	0.76	3.94	17	0	0
13	73118773	73118811	0.000878794	0.25	0	0.06	0	32	40	0.97	4.79	12	0	0
13	73317902	73317948	1.80268e-06	0.01	0.22	0	0.08	187	36	0.45	0.8	20	0	0
13	73404117	73404131	0.0021645	1	0	0	0	6	6	0	0	6	0	0
13	73731356	73731388	0.00147375	0.21	0	0.03	0	33	46	0.2	0.56	11	0	0
13	74248012	74248024	0.00132651	0	0.31	0	0.04	24	45	2.5	22.5	9	0	0
13	74248121	74248141	0.00277461	0	0.21	0	0.02	32	77	4.57	24.55	8	0	0
13	74284690	74284733	0.000262517	0.2	0.02	0.01	0	50	103	0.31	0.08	13	0	0
13	74284822	74284849	8.68023e-06	0.21	0	0.02	0	62	81	4.27	0.54	15	0	0
13	74357341	74357355	0.00962513	0.28	0	0.01	0	25	24	0.98	0	8	0	0
13	74357394	74357426	3.90418e-05	0.34	0.03	0.18	0	32	69	6.68	2.07	14	0	0
13	74357430	74357453	0.000262798	0.21	0	0.24	0	38	62	11.67	3.65	11	0	0
13	74465877	74465913	3.08475e-05	0.2	0	0.02	0	49	81	0.42	4.03	14	0	0
13	74651058	74651080	0.00111138	0.27	0	0.01	0	37	33	0.25	0	11	0	0
13	74679060	74679082	0.00250948	0.2	0	0	0	45	44	0.25	0.11	9	0	0
13	74701086	74701154	4.83323e-10	0.01	0.23	0	0.02	155	113	9.28	7.36	22	0	0
13	74776045	74776089	6.80256e-06	0.21	0.01	0.02	0	106	92	4.93	2.1	18	0	0
13	74776080	74776117	2.23935e-06	0.24	0.01	0.02	0	106	84	6.37	0.37	19	0	0
13	74776124	74776159	3.58803e-05	0.28	0	0.08	0	64	43	2.24	1.54	12	0	0
13	74955602	74955610	0.0187574	0.5	0	0	0	14	10	0	0.29	7	0	0
13	74957500	74957522	0.0114374	0.25	0	0	0	28	24	0	0.62	7	0	0
13	74958623	74958650	0.000409105	0.28	0	0.08	0	36	37	2	2.81	12	0	0
13	75025570	75025601	0.000223003	0.21	0	0.03	0	38	64	0.08	1.58	13	0	0
13	75025570	75025602	0.000275823	0.2	0	0.03	0	40	65	0.13	2.55	14	0	0
13	75025571	75025602	0.000245338	0.22	0	0.03	0	37	61	0.14	2.73	13	0	0
13	75025609	75025653	4.2766e-05	0.23	0	0.03	0	35	79	0.73	8.09	14	0	0
13	75155195	75155209	0.00706861	0.32	0	0.04	0	19	21	0.27	0.55	8	0	0
13	75249980	75249992	0.0234721	0.21	0	0	0	29	29	0.17	0.17	6	0	0
13	75523792	75523829	0.000656576	0.33	0	0.07	0	21	33	0.2	0.2	12	0	0
13	75744369	75744384	0.00721884	0.26	0	0.03	0	23	26	2.57	5.24	7	0	0
13	76053569	76053615	4.16466e-09	0.27	0	0.05	0	45	157	0.36	0.2	19	0	0
13	76053644	76053698	3.16127e-05	0.25	0.01	0.07	0	32	105	0	0.26	16	0	0
13	76088258	76088327	8.17592e-09	0.5	0.01	0.21	0	30	70	0.26	4.89	20	0	0
13	76088355	76088386	0.000387177	0.26	0	0.03	0	35	43	0.23	0.56	13	0	0
13	76089580	76089611	0.000861408	0.21	0	0.04	0	28	57	0.42	2.57	12	0	0
13	76203244	76203253	0.0111787	0.23	0	0	0	31	28	0.29	0	7	0	0
13	76203383	76203440	2.82903e-11	0.23	0	0.02	0	124	152	4.43	0.79	23	0	0
13	76206140	76206174	0.000944856	0.27	0	0.06	0	26	39	0.93	0.1	10	0	0
13	76206179	76206202	0.00672443	0.33	0	0.14	0	18	20	1.36	0.86	8	0	0
13	76206214	76206247	6.77532e-09	0.57	0	0.13	0	30	43	1.53	1.08	20	0	0
13	76206271	76206290	0.00116415	0.33	0	0.25	0	21	29	5.29	2.85	11	1	0
13	76212793	76212855	1.22457e-08	0.25	0	0.04	0	60	125	0.97	2.23	22	0	0
13	76261566	76261615	2.08791e-06	0.25	0	0.14	0	67	68	9.27	6.84	15	0	0
13	76366013	76366028	0.00426746	0.3	0	0.18	0	27	26	9.57	2.93	10	0	0
13	76366035	76366059	5.71084e-05	0.43	0	0.06	0	30	27	2.06	0.41	13	0	0
13	76412455	76412490	0.000162944	0.31	0	0.03	0	35	36	0.4	0.19	13	0	0
13	76423993	76424100	2.43904e-11	0.21	0.01	0.06	0	109	256	4.39	14.46	31	0	0
13	76474072	76474098	0.000336202	0.2	0	0	0	59	52	0.25	0.22	11	0	0
13	76525702	76525747	1.30024e-06	0.22	0	0.05	0	59	97	3.51	13.97	17	0	0
13	76525765	76525830	2.61558e-07	0.23	0.01	0.08	0	62	139	1.58	18.8	22	0	0
13	76525821	76525872	2.20549e-06	0.26	0.01	0.25	0.01	43	114	3.31	19.18	18	0	0
13	76595062	76595092	0.000388339	0	0.22	0	0.22	66	27	2.64	3.48	12	0	0
13	76683400	76683468	4.4372e-11	0.28	0.01	0.07	0	76	168	2.63	1.46	26	0	0
13	76841978	76841999	0.00447845	0.28	0	0.05	0	29	29	7.85	2.25	11	0	0
13	77086581	77086622	1.02002e-05	0.23	0.01	0.03	0	43	112	0.23	30.13	16	0	0
13	77086616	77086649	2.06059e-05	0.21	0	0.03	0	39	101	0.26	22.78	15	0	0
13	77231989	77232013	0.000921658	0.21	0	0.02	0	38	48	1.07	0.85	11	0	0
13	77563173	77563206	0.00105951	0	0.24	0	0.11	43	29	1.89	1.25	11	0	0
13	77794562	77794605	5.93315e-05	0.24	0	0.06	0	38	66	1.91	0.37	14	0	0
13	77794627	77794658	0.000257078	0.24	0	0.1	0	34	55	0.57	0.84	14	0	0
13	78463866	78463885	0.0251166	0.21	0	0	0	28	24	2.27	0.4	6	0	0
13	78641020	78641078	8.48669e-06	0.22	0.02	0.06	0	60	127	2.94	3.35	18	0	0
13	78770612	78770679	6.11361e-11	0.24	0.01	0.05	0	87	192	2.4	8.35	28	0	0
13	79108651	79108722	1.26901e-06	0.49	0	0.12	0	35	33	5.14	0.2	19	0	0
13	79108651	79108724	1.27136e-05	0.38	0	0.14	0	45	35	8.2	0.2	20	0	0
13	79108654	79108724	1.03828e-06	0.5	0	0.12	0	34	34	4.18	0.18	19	0	0
13	79108734	79108772	1.03828e-06	0.48	0	0.1	0	33	34	3.56	0	17	0	0
13	79108734	79108774	6.47826e-06	0.4	0	0.12	0	40	36	4.77	0	18	0	0
13	79187120	79187131	0.047124	0.25	0	0	0	20	20	0	0	5	0	0
13	79749830	79749884	1.35521e-12	0.33	0.02	0.06	0	91	168	4.32	5.86	23	0	0
14	526228	526324	8.44764e-10	0.25	0	0.16	0	67	142	2.81	15.62	26	0	0
14	528885	528919	0.000256632	0.24	0	0.01	0	50	46	9.31	0.27	13	0	0
14	528889	528920	9.55961e-05	0.26	0	0.01	0	47	48	4.92	0.73	13	0	0
14	655477	655485	0.0105425	0.21	0	0	0	29	30	0.17	0	6	0	0
14	655566	655590	0.000682369	0.22	0	0.02	0	65	43	2.29	0.09	11	0	0
14	973286	973362	1.50925e-08	0.25	0.02	0.04	0	155	119	8.2	2.47	20	0	0
14	1660858	1660884	0.00135069	0.24	0	0.1	0	34	39	3.19	25	9	0	0
14	1754520	1754552	4.25256e-06	0.31	0	0	0	55	51	1.57	0	17	0	0
14	1754520	1754557	9.00549e-06	0.24	0	0.01	0	71	62	10.53	3.56	18	0	0
14	2777872	2777932	2.06876e-12	0	0.25	0	0.05	235	69	1.56	1.24	24	0	0
14	2846135	2846226	9.34948e-12	0.26	0.01	0.07	0	94	185	8.26	2.6	29	0	0
14	2987909	2987953	7.51411e-08	0.42	0	0.26	0	24	80	0.63	0.72	17	0	0
14	3080614	3080659	5.60885e-06	0.38	0	0.15	0	47	37	1.41	0.55	15	1	0
14	3675894	3675951	3.87897e-08	0.24	0	0.13	0	100	92	5.11	3.88	17	0	0
14	4005917	4005977	1.30856e-05	0.26	0	0.03	0	53	57	0.5	1.86	16	0	0
14	4036139	4036179	4.05765e-07	0.24	0	0.07	0	63	93	18.62	2.97	18	0	0
14	4351397	4351425	0.00116054	0.21	0	0	0	47	45	0.23	0.5	10	0	0
14	4445432	4445476	3.63403e-08	0.3	0	0.15	0	125	61	39.76	13.23	13	0	0
14	5091761	5091811	2.35824e-06	0.02	0.26	0.01	0.1	94	82	3.24	6.14	18	0	0
14	5154151	5154238	8.04446e-19	0.41	0	0.1	0	189	105	0.91	8.74	30	0	0
14	5601768	5601802	1.50116e-05	0.2	0	0.03	0	55	87	2.81	3.6	15	0	0
14	6421743	6421775	4.0457e-05	0.26	0.02	0.08	0.01	38	100	2.7	3.95	15	0	0
14	6421743	6421776	0.000110365	0.23	0.02	0.08	0.01	44	102	3.27	5.05	16	0	0
14	6421776	6421798	0.00042821	0.24	0.02	0.02	0	42	62	1.36	2.88	12	0	0
14	6421812	6421817	0.0149124	0.33	0	0	0	15	17	0	0.3	5	0	0
14	6421838	6421857	0.00567743	0.36	0	0.03	0	25	19	1.61	0.1	10	0	0
14	6872307	6872332	0.000636726	0.24	0	0.04	0	45	39	2.49	2.47	11	0	0
14	6872323	6872357	6.29312e-06	0.25	0	0.02	0	105	56	5.6	0.8	16	0	0
14	9797437	9797448	0.00341483	0.29	0	0	0	21	29	0.3	0.17	6	0	0
14	10363232	10363284	5.18311e-11	0.88	0	0.11	0	25	24	0	0.04	25	0	1
14	10363232	10363285	1.09154e-08	0.54	0	0.14	0	41	39	8.65	7.62	26	0	1
14	10363233	10363285	9.57082e-09	0.55	0	0.11	0	40	38	9	7.93	25	0	1
14	10363321	10363355	3.10394e-06	0.28	0	0.17	0	43	70	24.41	27.52	15	0	0
14	10752615	10752662	1.52191e-14	0.66	0	0.2	0	50	52	1.83	1.48	22	0	0
14	10752664	10752708	1.19151e-12	0.6	0	0.14	0	55	49	2.21	0.26	19	0	0
14	10755214	10755459	0	0.82	0.01	0.12	0	3159	799	301.45	8.16	78	0	0
14	10755460	10755539	5.38451e-38	0.23	0.01	0.05	0	733	501	231.69	17.53	21	0	0
14	10755521	10755635	6.51766e-59	0.21	0.01	0.05	0	1616	864	127.42	17.09	36	0	0
14	10807518	10807558	3.46299e-05	0.26	0.02	0.01	0	62	66	0.62	0.74	17	0	0
14	10807518	10807560	0.000129081	0.25	0.03	0.01	0.01	67	69	0.68	0.74	18	0	0
14	11054737	11054784	8.99044e-06	0.3	0	0.03	0	47	52	6.86	2.87	16	0	0
14	11054737	11054788	1.94403e-05	0.24	0	0.04	0	58	60	10.26	4.01	17	0	0
14	11060136	11060164	0.00330109	0.42	0	0.08	0	19	17	0.32	0.23	10	0	0
[truncated: 11,521 more rows]
