# Supplementary material for: Genome-wide differences in DNA methylation changes in caprine ovaries between oestrous and dioestrous phases
Source: J Anim Sci Biotechnol. 2018 Dec 4;9:85. doi: 10.1186/s40104-018-0301-x (PMC6277999; doi:10.1186/s40104-018-0301-x)
Supplement: Supplementary file 4 — Table S4. Differentially methylated genes of the three types of methylated C bases. (XLSX 1582 kb) [file 40104_2018_301_MOESM4_ESM.xlsx]

## Sheet: CG methylation-Downstream
Chr	Start	End	P-value	Methylation_rate(DS)	Methylation_rate(ES)	Var-Methy(DS)	Var-Methy(ES)	Depth(DS)	Depth(ES)	Var-Depth(DS)	Var-Depth(ES)	Number_of_CG	Uncovered_CG_number(DS)	Uncovered_CG_number(ES)	GeneID	Symbol	Description	KEGG_A_class	KEGG_B_class	Pathway	GO Component	GO Function	GO Process
10	4260689	4260997	1.24327e-06	0.28	0.59	0.02	0.05	151	104	9.84	10.86	8	0	0	ncbi-102185003	LOC102185003	TIR domain-containing adapter molecule 2, partial [Bos mutus]	-	-	-	GO:0044464//cell part;GO:0012505//endomembrane system;GO:0005623//cell;GO:0005769//early endosome;GO:0010008//endosome membrane;GO:0005768//endosome;GO:0005622//intracellular;GO:0044444//cytoplasmic part;GO:0044440//endosomal part;GO:0005737//cytoplasm;GO:0044446//intracellular organelle part;GO:0031090//organelle membrane;GO:0044424//intracellular part;GO:0031224//intrinsic component of membrane…	GO:0008289//lipid binding;GO:0060089//molecular transducer activity;GO:0005488//binding	GO:0002218//activation of innate immune response;GO:0043122//regulation of I-kappaB kinase/NF-kappaB signaling;GO:0044238//primary metabolic process;GO:0044699//single-organism process;GO:0071704//organic substance metabolic process;GO:0048522//positive regulation of cellular process;GO:0043085//positive regulation of catalytic activity;GO:0034142//toll-like receptor 4 signaling pathway;GO:003412…
10	5250394	5250712	1.78143e-05	0.66	0.27	0.2	0.07	70	59	16.19	1.28	9	0	0	ncbi-102168263	HRH2	PREDICTED: histamine H2 receptor-like isoform X1 [Ovis aries musimon]	Environmental Information Processing;Organismal Systems	Signaling molecules and interaction;Digestive system;Signal transduction	ko04080//Neuroactive ligand-receptor interaction;ko04020//Calcium signaling pathway;ko04971//Gastric acid secretion	-	-	-
10	6528280	6528552	1.04198e-06	0.55	0.26	0.03	0.02	216	101	6.04	7.88	10	0	0	ncbi-102169762	HMGCR	PREDICTED: 3-hydroxy-3-methylglutaryl-Coenzyme A reductase [Ovis aries]	Metabolism;Organismal Systems;Environmental Information Processing	Digestive system;Signal transduction;Metabolism of terpenoids and polyketides	ko04152//AMPK signaling pathway;ko04976//Bile secretion;ko00900//Terpenoid backbone biosynthesis	-	-	-
10	12797325	12797827	0.00031702	0.11	0.26	0.03	0.02	195	172	29.83	16.62	10	0	0	ncbi-102188771	LOC102188771	PREDICTED: E3 ubiquitin-protein ligase RBX1-like [Capra hircus]	Genetic Information Processing;Cellular Processes;Organismal Systems;Human Diseases;Environmental Information Processing	Replication and repair;Cancers;Folding, sorting and degradation;Signal transduction;Cell growth and death;Environmental adaptation	ko05200//Pathways in cancer;ko04141//Protein processing in endoplasmic reticulum;ko04120//Ubiquitin mediated proteolysis;ko04310//Wnt signaling pathway;ko04110//Cell cycle;ko04114//Oocyte meiosis;ko04066//HIF-1 signaling pathway;ko04350//TGF-beta signaling pathway;ko05211//Renal cell carcinoma;ko03420//Nucleotide excision repair;ko04710//Circadian rhythm	GO:0043227//membrane-bounded organelle;GO:0005634//nucleus;GO:0031974//membrane-enclosed lumen;GO:0005623//cell;GO:1902494//catalytic complex;GO:0005622//intracellular;GO:0044446//intracellular organelle part;GO:0044422//organelle part;GO:0044428//nuclear part;GO:0043226//organelle;GO:0032991//macromolecular complex;GO:0070013//intracellular organelle lumen;GO:1990234//transferase complex;GO:0043…	GO:0016740//transferase activity;GO:0016881//acid-amino acid ligase activity;GO:0044389//ubiquitin-like protein ligase binding;GO:0046872//metal ion binding;GO:0016874//ligase activity;GO:0061630//ubiquitin protein ligase activity;GO:0005515//protein binding;GO:0061659//ubiquitin-like protein ligase activity;GO:0019787//ubiquitin-like protein transferase activity;GO:0031369//translation initiatio…	GO:0051171//regulation of nitrogen compound metabolic process;GO:0043620//regulation of DNA-templated transcription in response to stress;GO:0019538//protein metabolic process;GO:0006355//regulation of transcription, DNA-templated;GO:0006357//regulation of transcription from RNA polymerase II promoter;GO:0036293//response to decreased oxygen levels;GO:0090304//nucleic acid metabolic process;GO:00…
10	20360405	20360745	4.5988e-05	0.2	0.44	0.02	0.03	129	122	29.27	17.93	8	0	0	ncbi-102185184	RIPK3	PREDICTED: receptor-interacting serine/threonine-protein kinase 3 [Capra hircus]	Organismal Systems;Environmental Information Processing	Immune system;Signal transduction	ko04668//TNF signaling pathway;ko04623//Cytosolic DNA-sensing pathway	GO:0044424//intracellular part;GO:0044445//cytosolic part;GO:0005829//cytosol;GO:0005622//intracellular;GO:0005623//cell;GO:0044464//cell part;GO:0005737//cytoplasm;GO:0044444//cytoplasmic part	GO:0016740//transferase activity;GO:0016772//transferase activity, transferring phosphorus-containing groups;GO:0004871//signal transducer activity;GO:0016773//phosphotransferase activity, alcohol group as acceptor;GO:0005488//binding;GO:1901363//heterocyclic compound binding;GO:0005515//protein binding;GO:0032550//purine ribonucleoside binding;GO:0016301//kinase activity;GO:0005057//receptor sig…	GO:0032944//regulation of mononuclear cell proliferation;GO:0045860//positive regulation of protein kinase activity;GO:0044093//positive regulation of molecular function;GO:0030217//T cell differentiation;GO:0009889//regulation of biosynthetic process;GO:0010468//regulation of gene expression;GO:0032501//multicellular organismal process;GO:0051338//regulation of transferase activity;GO:0009893//p…
10	20944601	20945281	3.68565e-06	0.21	0.43	0.05	0.06	250	166	109.95	24.5	15	0	0	ncbi-102181602	ZFHX2	PREDICTED: LOW QUALITY PROTEIN: zinc finger homeobox protein 2 [Capra hircus]	-	-	-	GO:0005622//intracellular;GO:0043226//organelle;GO:0044424//intracellular part;GO:0043227//membrane-bounded organelle;GO:0044464//cell part;GO:0005623//cell;GO:0043229//intracellular organelle;GO:0043231//intracellular membrane-bounded organelle	GO:0097159//organic cyclic compound binding;GO:0046872//metal ion binding;GO:0043169//cation binding;GO:1901363//heterocyclic compound binding;GO:0003677//DNA binding;GO:0043167//ion binding;GO:0046914//transition metal ion binding;GO:0003676//nucleic acid binding;GO:0005488//binding	GO:0065007//biological regulation;GO:0010468//regulation of gene expression;GO:0019222//regulation of metabolic process;GO:0050789//regulation of biological process;GO:0044699//single-organism process;GO:0060255//regulation of macromolecule metabolic process;GO:0032501//multicellular organismal process;GO:0044707//single-multicellular organism process
10	21500792	21501257	1.15642e-07	0.36	0.76	0.09	0.19	84	88	3.56	4.53	17	0	0	ncbi-100861171	MMP14	matrix metalloproteinase-14 precursor [Ovis aries]	Organismal Systems;Environmental Information Processing	Signal transduction;Endocrine system	ko04668//TNF signaling pathway;ko04912//GnRH signaling pathway	GO:0048770//pigment granule;GO:0005623//cell;GO:0016020//membrane;GO:0005924//cell-substrate adherens junction;GO:0031410//cytoplasmic vesicle;GO:0031982//vesicle;GO:0030054//cell junction;GO:0044424//intracellular part;GO:0005622//intracellular;GO:0031224//intrinsic component of membrane;GO:0044425//membrane part;GO:0031988//membrane-bounded vesicle;GO:0005737//cytoplasm;GO:0070161//anchoring ju…	GO:0070011//peptidase activity, acting on L-amino acid peptides;GO:0046914//transition metal ion binding;GO:0043167//ion binding;GO:0004175//endopeptidase activity;GO:0003824//catalytic activity;GO:0005488//binding;GO:0001071//nucleic acid binding transcription factor activity;GO:0008233//peptidase activity;GO:0043169//cation binding;GO:0046872//metal ion binding;GO:0016787//hydrolase activity	GO:0030334//regulation of cell migration;GO:0044767//single-organism developmental process;GO:0043009//chordate embryonic development;GO:0032502//developmental process;GO:0009790//embryo development;GO:0048562//embryonic organ morphogenesis;GO:0040008//regulation of growth;GO:0051128//regulation of cellular component organization;GO:0032963//collagen metabolic process;GO:0009987//cellular process…
10	22560756	22561210	5.59227e-09	0.37	0.77	0.03	0.12	123	96	78.27	40.86	8	0	0	ncbi-100860966	HNRNPC	PREDICTED: heterogeneous nuclear ribonucleoproteins C1/C2 isoform X1 [Ailuropoda melanoleuca]	Genetic Information Processing	Transcription	ko03040//Spliceosome	GO:0044446//intracellular organelle part;GO:0043226//organelle;GO:0032991//macromolecular complex;GO:0043229//intracellular organelle;GO:0005622//intracellular;GO:0031988//membrane-bounded vesicle;GO:0005681//spliceosomal complex;GO:0030529//ribonucleoprotein complex;GO:0044444//cytoplasmic part;GO:0031982//vesicle;GO:0005623//cell;GO:0043228//non-membrane-bounded organelle;GO:0005634//nucleus;GO…	GO:0036094//small molecule binding;GO:0000976//transcription regulatory region sequence-specific DNA binding;GO:1901363//heterocyclic compound binding;GO:0003677//DNA binding;GO:0001012//RNA polymerase II regulatory region DNA binding;GO:0000977//RNA polymerase II regulatory region sequence-specific DNA binding;GO:0043566//structure-specific DNA binding;GO:0005515//protein binding;GO:0043565//seq…	GO:0043487//regulation of RNA stability;GO:0009987//cellular process;GO:0016043//cellular component organization;GO:0019222//regulation of metabolic process;GO:0071840//cellular component organization or biogenesis;GO:0060255//regulation of macromolecule metabolic process;GO:0032501//multicellular organismal process;GO:0044699//single-organism process;GO:0065008//regulation of biological quality;…
10	22673941	22674229	0.000122272	0.23	0.48	0.04	0.05	126	100	2.79	6.29	8	0	0	ncbi-106502529	-	-	-	-	-	-	-	-
10	32776030	32776482	0.000155082	0.59	0.28	0.19	0.13	108	58	38.86	23.93	8	0	0	ncbi-102172725	RHOV	PREDICTED: LOW QUALITY PROTEIN: rho-related GTP-binding protein RhoV [Vicugna pacos]	-	-	-	GO:0005737//cytoplasm;GO:0043231//intracellular membrane-bounded organelle;GO:0044444//cytoplasmic part;GO:0016020//membrane;GO:0043226//organelle;GO:0043229//intracellular organelle;GO:0005623//cell;GO:0044424//intracellular part;GO:0031090//organelle membrane;GO:0043227//membrane-bounded organelle;GO:0044464//cell part;GO:0044422//organelle part;GO:0005622//intracellular	GO:0043169//cation binding;GO:0001883//purine nucleoside binding;GO:0032549//ribonucleoside binding;GO:0032550//purine ribonucleoside binding;GO:1901363//heterocyclic compound binding;GO:0097367//carbohydrate derivative binding;GO:0043167//ion binding;GO:0001882//nucleoside binding;GO:0097159//organic cyclic compound binding;GO:0036094//small molecule binding;GO:0005488//binding	GO:0051179//localization;GO:0048583//regulation of response to stimulus;GO:0023051//regulation of signaling;GO:1902531//regulation of intracellular signal transduction;GO:0010646//regulation of cell communication;GO:0065007//biological regulation;GO:0050789//regulation of biological process;GO:0008104//protein localization;GO:0050794//regulation of cellular process;GO:0033036//macromolecule local…
10	41648642	41648943	0.000254391	0.8	0.4	0.09	0.08	41	40	3.77	15.07	6	0	0	ncbi-102168733	RBPMS2	PREDICTED: RNA-binding protein with multiple splicing 2 isoform X5 [Ovis aries musimon]	-	-	-	-	GO:0097159//organic cyclic compound binding;GO:0005488//binding;GO:0036094//small molecule binding	-
10	42105008	42105432	4.73395e-05	0.08	0.22	0.02	0.01	195	208	36.69	6.75	14	0	0	ncbi-102168732	CSNK1G1	PREDICTED: casein kinase I isoform gamma-1 isoform X1 [Capra hircus]	Environmental Information Processing	Signal transduction	ko04340//Hedgehog signaling pathway	-	-	-
10	51088492	51088898	0.00036967	0.12	0.26	0.02	0.02	266	178	45.82	82.4	10	0	0	ncbi-102186314	DYX1C1	PREDICTED: dyslexia susceptibility 1 candidate gene 1 protein homolog isoform X1 [Capra hircus]	-	-	-	GO:0005623//cell;GO:0016020//membrane;GO:0044424//intracellular part;GO:0044464//cell part;GO:0043229//intracellular organelle;GO:0005622//intracellular;GO:0043227//membrane-bounded organelle;GO:0043231//intracellular membrane-bounded organelle;GO:0043226//organelle	GO:0005515//protein binding;GO:0005488//binding;GO:0051427//hormone receptor binding;GO:0005102//receptor binding;GO:0035258//steroid hormone receptor binding;GO:0035257//nuclear hormone receptor binding	GO:0043933//macromolecular complex subunit organization;GO:0071822//protein complex subunit organization;GO:0050794//regulation of cellular process;GO:0007017//microtubule-based process;GO:1903362//regulation of cellular protein catabolic process;GO:0007389//pattern specification process;GO:0050896//response to stimulus;GO:0051246//regulation of protein metabolic process;GO:0034622//cellular macr…
10	77233720	77233938	9.96763e-05	0.67	0.32	0.06	0.07	54	78	1.91	1.73	12	0	0	ncbi-102177245	GALNT16	PREDICTED: polypeptide N-acetylgalactosaminyltransferase 16 [Capra hircus]	Metabolism	Glycan biosynthesis and metabolism	ko00512//Mucin type O-glycan biosynthesis	GO:0044422//organelle part;GO:0044424//intracellular part;GO:0031988//membrane-bounded vesicle;GO:0043229//intracellular organelle;GO:0044464//cell part;GO:0043227//membrane-bounded organelle;GO:0043226//organelle;GO:0044425//membrane part;GO:0005623//cell;GO:0031224//intrinsic component of membrane;GO:0016020//membrane;GO:0043231//intracellular membrane-bounded organelle;GO:0005622//intracellula…	GO:0003824//catalytic activity;GO:0005488//binding;GO:0016740//transferase activity	GO:0043412//macromolecule modification;GO:0009987//cellular process;GO:0006464//cellular protein modification process;GO:0036211//protein modification process;GO:0008152//metabolic process;GO:0043170//macromolecule metabolic process;GO:0044267//cellular protein metabolic process;GO:0044260//cellular macromolecule metabolic process;GO:0044237//cellular metabolic process;GO:0071704//organic substan…
10	77325467	77325897	1.97835e-05	0.41	0.14	0.06	0.03	105	101	9.66	26.08	12	0	0	ncbi-102175303	SLC39A9	PREDICTED: zinc transporter ZIP9 [Ovis aries]	-	-	-	-	GO:0008324//cation transmembrane transporter activity;GO:0005215//transporter activity;GO:0022890//inorganic cation transmembrane transporter activity;GO:0015075//ion transmembrane transporter activity;GO:0022891//substrate-specific transmembrane transporter activity;GO:0022892//substrate-specific transporter activity;GO:0022857//transmembrane transporter activity	GO:0051179//localization;GO:0051234//establishment of localization;GO:0006812//cation transport;GO:0006811//ion transport;GO:0044763//single-organism cellular process;GO:0044699//single-organism process;GO:0009987//cellular process;GO:0044765//single-organism transport;GO:0006810//transport;GO:1902578//single-organism localization
10	81841712	81842047	1.7596e-06	0.45	0.97	0.06	0.01	29	35	0.84	5.7	8	0	0	ncbi-102183880	LTBP2	PREDICTED: latent-transforming growth factor beta-binding protein 2 [Capra hircus]	-	-	-	GO:0031012//extracellular matrix;GO:0005578//proteinaceous extracellular matrix;GO:0044421//extracellular region part;GO:0043205//fibril;GO:0031982//vesicle;GO:0005576//extracellular region;GO:0043227//membrane-bounded organelle;GO:0043226//organelle;GO:0044420//extracellular matrix component;GO:0031988//membrane-bounded vesicle	GO:0005488//binding;GO:0043167//ion binding;GO:0097367//carbohydrate derivative binding;GO:0005515//protein binding;GO:0046872//metal ion binding;GO:0005539//glycosaminoglycan binding;GO:0043169//cation binding	-
10	82246377	82246818	2.21399e-08	0.33	0.68	0.03	0.05	158	114	16.81	8.69	13	0	0	ncbi-102169297	PGF	PREDICTED: placenta growth factor isoform X1 [Capra hircus]	Human Diseases;Environmental Information Processing;Cellular Processes	Signal transduction;Cancers;Cellular commiunity	ko05200//Pathways in cancer;ko04151//PI3K-Akt signaling pathway;ko04014//Ras signaling pathway;ko04510//Focal adhesion;ko04015//Rap1 signaling pathway	GO:0044421//extracellular region part;GO:0005576//extracellular region	GO:0046983//protein dimerization activity;GO:0005515//protein binding;GO:0097367//carbohydrate derivative binding;GO:0005539//glycosaminoglycan binding;GO:0005102//receptor binding;GO:0005488//binding	GO:0044700//single organism signaling;GO:0032501//multicellular organismal process;GO:0050794//regulation of cellular process;GO:0035295//tube development;GO:0048754//branching morphogenesis of an epithelial tube;GO:0007166//cell surface receptor signaling pathway;GO:0048518//positive regulation of biological process;GO:0050678//regulation of epithelial cell proliferation;GO:0009719//response to …
10	84555816	84556390	1.28491e-05	0.22	0.48	0.05	0.07	139	122	2.64	6.55	15	0	0	ncbi-102169109	TMEM63C	PREDICTED: transmembrane protein 63C isoform X1 [Capra hircus]	-	-	-	GO:0031224//intrinsic component of membrane;GO:0016020//membrane;GO:0044425//membrane part	GO:0008324//cation transmembrane transporter activity;GO:0015267//channel activity;GO:0015075//ion transmembrane transporter activity;GO:0005261//cation channel activity;GO:0022891//substrate-specific transmembrane transporter activity;GO:0005215//transporter activity;GO:0022892//substrate-specific transporter activity;GO:0022838//substrate-specific channel activity;GO:0022857//transmembrane tran…	GO:0006811//ion transport;GO:1902578//single-organism localization;GO:0006810//transport;GO:0044699//single-organism process;GO:0051234//establishment of localization;GO:0051179//localization;GO:0006812//cation transport;GO:0044765//single-organism transport
10	84712434	84712964	2.79741e-05	0.59	0.28	0.02	0.06	95	86	7.03	17.28	9	0	0	ncbi-102171984	VIPAS39	PREDICTED: spermatogenesis-defective protein 39 homolog isoform X1 [Capra hircus]	-	-	-	GO:0031982//vesicle;GO:0044464//cell part;GO:0044444//cytoplasmic part;GO:0005622//intracellular;GO:0044424//intracellular part;GO:0032991//macromolecular complex;GO:0043227//membrane-bounded organelle;GO:0043231//intracellular membrane-bounded organelle;GO:0043234//protein complex;GO:0012505//endomembrane system;GO:0043226//organelle;GO:0005737//cytoplasm;GO:0005768//endosome;GO:0005623//cell;GO…	-	GO:0044702//single organism reproductive process;GO:0048232//male gamete generation;GO:0048609//multicellular organismal reproductive process;GO:0033036//macromolecule localization;GO:0032502//developmental process;GO:0050789//regulation of biological process;GO:0044703//multi-organism reproductive process;GO:0022414//reproductive process;GO:0044763//single-organism cellular process;GO:0032504//m…
11	9665918	9666182	1.99242e-06	0.67	0.32	0.02	0.09	103	82	12.8	11.3	5	0	0	ncbi-102191530	-	-	-	-	-	-	-	-
11	44108907	44109142	1.23978e-06	0.01	0.25	0	0.08	85	95	1.82	9.89	19	0	0	ncbi-102172632	RANBP2	PREDICTED: E3 SUMO-protein ligase RanBP2 isoform X3 [Ovis aries musimon]	Genetic Information Processing	Translation	ko03013//RNA transport	-	-	-
11	48947429	48947884	0.000914686	0.17	0.36	0.04	0.08	116	153	21.74	19.86	13	0	0	ncbi-102187235	SH2D6	PREDICTED: SH2 domain-containing protein 6 isoform X2 [Ovis aries]	-	-	-	-	-	-
11	86275836	86276343	5.4573e-11	0.25	0.52	0.01	0.05	327	263	22.74	29.66	18	0	0	ncbi-106502643	-	-	-	-	-	-	-	-
11	97333167	97333383	0.000216018	0.21	0.49	0.07	0.1	101	70	5.77	13.87	6	0	0	ncbi-102173199	GOLGA2	PREDICTED: golgin subfamily A member 2-like isoform X1 [Capra hircus]	-	-	-	-	-	-
11	97333167	97333383	0.000216018	0.21	0.49	0.07	0.1	101	70	5.77	13.87	6	0	0	ncbi-102189492	DNM1	PREDICTED: dynamin-1 [Capra hircus]	Human Diseases;Organismal Systems;Cellular Processes	Excretory system;Transport and catabolism;Nervous system;Infectious diseases	ko04144//Endocytosis;ko05100//Bacterial invasion of epithelial cells;ko04721//Synaptic vesicle cycle;ko04961//Endocrine and other factor-regulated calcium reabsorption	-	-	-
11	97744259	97744508	8.17992e-07	0.41	0.84	0.07	0.09	70	61	17	5.9	7	0	0	ncbi-102191435	TBC1D13	TBC1 domain family member 13 [Bos taurus]	-	-	-	-	-	-
11	99534944	99535500	2.03815e-11	0.69	0.34	0.06	0.08	177	193	8.05	7.9	22	0	0	ncbi-102184349	ABL1	PREDICTED: tyrosine-protein kinase ABL1 isoform X2 [Ovis aries musimon]	Human Diseases;Environmental Information Processing;Organismal Systems;Cellular Processes	Development;Cell growth and death;Nervous system;Signal transduction;Cardiovascular diseases;Cancers	ko05200//Pathways in cancer;ko04014//Ras signaling pathway;ko05206//MicroRNAs in cancer;ko04110//Cell cycle;ko04360//Axon guidance;ko04722//Neurotrophin signaling pathway;ko04012//ErbB signaling pathway;ko05220//Chronic myeloid leukemia;ko05416//Viral myocarditis	-	-	-
11	99538615	99538874	5.25547e-07	0.15	0.37	0.02	0.04	186	187	14.22	2.71	14	0	0	ncbi-102174668	QRFP	PREDICTED: orexigenic neuropeptide QRFP [Capra hircus]	-	-	-	-	GO:0005102//receptor binding;GO:0005179//hormone activity;GO:0071855//neuropeptide receptor binding;GO:0001664//G-protein coupled receptor binding;GO:0005488//binding;GO:0005515//protein binding	GO:0044707//single-multicellular organism process;GO:0050795//regulation of behavior;GO:0007166//cell surface receptor signaling pathway;GO:0044700//single organism signaling;GO:0023052//signaling;GO:0032501//multicellular organismal process;GO:0048583//regulation of response to stimulus;GO:0009987//cellular process;GO:0065008//regulation of biological quality;GO:0008015//blood circulation;GO:000…
11	99901674	99901878	2.17976e-05	0.45	0.91	0	0.01	29	46	2.2	5.7	5	0	0	ncbi-106502667	PPAPDC3	PREDICTED: probable lipid phosphate phosphatase PPAPDC3 [Ovis aries]	-	-	-	GO:0044464//cell part;GO:0005623//cell;GO:0012505//endomembrane system	-	GO:0051153//regulation of striated muscle cell differentiation;GO:0045595//regulation of cell differentiation;GO:0050794//regulation of cellular process;GO:0065007//biological regulation;GO:0010830//regulation of myotube differentiation;GO:0050793//regulation of developmental process;GO:0051147//regulation of muscle cell differentiation;GO:0050789//regulation of biological process
11	101700093	101700419	6.72456e-05	0.29	0.61	0.04	0.07	78	80	29.48	43.95	7	0	0	ncbi-102181049	GLT6D1	PREDICTED: glycosyltransferase 6 domain-containing protein 1 [Capra hircus]	-	-	-	GO:0044425//membrane part;GO:0031224//intrinsic component of membrane;GO:0016020//membrane	GO:0003824//catalytic activity;GO:0016757//transferase activity, transferring glycosyl groups;GO:0016740//transferase activity	GO:0008152//metabolic process;GO:0044238//primary metabolic process
11	101942221	101942553	4.88596e-08	0.44	0.91	0.04	0.13	61	56	12.9	15	7	0	0	ncbi-106502669	NACC2	PREDICTED: nucleus accumbens-associated protein 2 [Camelus dromedarius]	-	-	-	-	GO:0005488//binding	GO:0044237//cellular metabolic process;GO:0044260//cellular macromolecule metabolic process;GO:0044699//single-organism process;GO:0044763//single-organism cellular process;GO:0010467//gene expression;GO:0050789//regulation of biological process;GO:0050794//regulation of cellular process;GO:0044238//primary metabolic process;GO:0009987//cellular process;GO:0043170//macromolecule metabolic process…
11	102273101	102273366	8.90647e-07	0.35	0.76	0.07	0.06	78	67	5.5	4.47	13	0	0	ncbi-102190425	GPSM1	PREDICTED: LOW QUALITY PROTEIN: G-protein signaling modulator 1 [Capra hircus]	Human Diseases	Substance dependence	ko05030//Cocaine addiction	GO:0005623//cell;GO:0044424//intracellular part;GO:0043231//intracellular membrane-bounded organelle;GO:0005622//intracellular;GO:0043227//membrane-bounded organelle;GO:0044464//cell part;GO:0043226//organelle;GO:0043229//intracellular organelle	GO:0005488//binding	GO:0044699//single-organism process;GO:0044763//single-organism cellular process;GO:0009987//cellular process;GO:0065007//biological regulation;GO:0050789//regulation of biological process
11	103577417	103577781	5.6976e-09	0.34	0.68	0.14	0.11	155	135	3.03	4.88	19	0	0	ncbi-102180401	NDOR1	PREDICTED: NADPH-dependent diflavin oxidoreductase 1, partial [Capra hircus]	-	-	-	GO:0043227//membrane-bounded organelle;GO:0043226//organelle;GO:0005622//intracellular;GO:0043231//intracellular membrane-bounded organelle;GO:0005737//cytoplasm;GO:0005623//cell;GO:0043229//intracellular organelle;GO:0044424//intracellular part;GO:0043232//intracellular non-membrane-bounded organelle;GO:0044464//cell part;GO:0044444//cytoplasmic part;GO:0043228//non-membrane-bounded organelle;GO…	GO:1901363//heterocyclic compound binding;GO:0046872//metal ion binding;GO:0097159//organic cyclic compound binding;GO:0000166//nucleotide binding;GO:0046914//transition metal ion binding;GO:0036094//small molecule binding;GO:0016651//oxidoreductase activity, acting on NAD(P)H;GO:0043169//cation binding;GO:0032553//ribonucleotide binding;GO:0003824//catalytic activity;GO:0097367//carbohydrate der…	GO:0044699//single-organism process;GO:0009058//biosynthetic process;GO:0050896//response to stimulus;GO:0071310//cellular response to organic substance;GO:0070887//cellular response to chemical stimulus;GO:0010033//response to organic substance;GO:0008152//metabolic process;GO:0044710//single-organism metabolic process;GO:0016265//death;GO:0009987//cellular process;GO:0042221//response to chemic…
11	103683121	103683386	1.70862e-07	0.48	0.97	0.08	0.01	54	37	4.25	1.11	9	0	0	ncbi-102182320	DPP7	PREDICTED: LOW QUALITY PROTEIN: dipeptidyl-peptidase 7, partial [Capra hircus]	-	-	-	GO:0031982//vesicle;GO:0031988//membrane-bounded vesicle;GO:0043226//organelle;GO:0043227//membrane-bounded organelle	GO:0003824//catalytic activity;GO:0008233//peptidase activity;GO:0016787//hydrolase activity;GO:0070011//peptidase activity, acting on L-amino acid peptides	GO:0008152//metabolic process;GO:0043170//macromolecule metabolic process;GO:0071704//organic substance metabolic process;GO:0044238//primary metabolic process;GO:0019538//protein metabolic process
11	104748006	104748563	3.22291e-07	0.29	0.66	0.02	0.12	90	100	0.85	4.93	22	0	0	ncbi-106502688	-	-	-	-	-	-	-	-
12	18318011	18318356	0.00103732	0.24	0.54	0.13	0.14	71	50	23.14	23.48	7	0	0	ncbi-102182418	LOC102182418	PREDICTED: LOW QUALITY PROTEIN: guanylate cyclase soluble subunit beta-2-like [Capra hircus]	Cellular Processes;Organismal Systems;Metabolism;Environmental Information Processing	Digestive system;Environmental adaptation;Circulatory system;Signal transduction;Cellular commiunity;Nucleotide metabolism;Immune system;Nervous system;Endocrine system	ko00230//Purine metabolism;ko04022//cGMP - PKG signaling pathway;ko04921//Oxytocin signaling pathway;ko04270//Vascular smooth muscle contraction;ko04611//Platelet activation;ko04713//Circadian entrainment;ko04970//Salivary secretion;ko04540//Gap junction;ko04924//Renin secretion;ko04730//Long-term depression	-	GO:0046906//tetrapyrrole binding;GO:0016829//lyase activity;GO:0005488//binding;GO:0003824//catalytic activity;GO:0036094//small molecule binding;GO:0009975//cyclase activity;GO:1901363//heterocyclic compound binding;GO:0097159//organic cyclic compound binding	GO:0044707//single-multicellular organism process;GO:0019438//aromatic compound biosynthetic process;GO:0044710//single-organism metabolic process;GO:0044249//cellular biosynthetic process;GO:0019693//ribose phosphate metabolic process;GO:1901566//organonitrogen compound biosynthetic process;GO:1901135//carbohydrate derivative metabolic process;GO:1901576//organic substance biosynthetic process;G…
12	28766928	28767219	8.91265e-06	0.47	0.95	0.1	0.01	32	37	7.47	24.17	6	0	0	ncbi-102187237	SLC7A1	PREDICTED: high affinity cationic amino acid transporter 1 [Capra hircus]	Human Diseases	Cancers	ko05206//MicroRNAs in cancer	GO:0044425//membrane part;GO:0031224//intrinsic component of membrane;GO:0016020//membrane	GO:0022857//transmembrane transporter activity;GO:0022891//substrate-specific transmembrane transporter activity;GO:0005215//transporter activity;GO:0015075//ion transmembrane transporter activity;GO:0008324//cation transmembrane transporter activity;GO:0008509//anion transmembrane transporter activity;GO:0046943//carboxylic acid transmembrane transporter activity;GO:0022892//substrate-specific t…	GO:0015711//organic anion transport;GO:1903825//organic acid transmembrane transport;GO:0015849//organic acid transport;GO:0044763//single-organism cellular process;GO:1902578//single-organism localization;GO:0044699//single-organism process;GO:0051179//localization;GO:0006811//ion transport;GO:0003333//amino acid transmembrane transport;GO:0006820//anion transport;GO:0034220//ion transmembrane t…
12	29229862	29230115	0.0101392	0.09	0.24	0.01	0.02	95	92	32.17	3.07	6	0	0	ncbi-102187958	POMP	PREDICTED: proteasome maturation protein [Capra hircus]	Genetic Information Processing	Folding, sorting and degradation	ko03050//Proteasome	-	-	-
12	30383005	30383270	2.22852e-09	0.54	0.22	0.03	0.01	173	153	12.41	26.03	15	0	0	ncbi-102190142	RASL11A	PREDICTED: ras-like protein family member 11A [Pantholops hodgsonii]	-	-	-	GO:0043229//intracellular organelle;GO:0043232//intracellular non-membrane-bounded organelle;GO:0044424//intracellular part;GO:0005622//intracellular;GO:0043226//organelle;GO:0043228//non-membrane-bounded organelle;GO:0044464//cell part;GO:0005623//cell	GO:0001882//nucleoside binding;GO:0001883//purine nucleoside binding;GO:0032549//ribonucleoside binding;GO:1901363//heterocyclic compound binding;GO:0097367//carbohydrate derivative binding;GO:0005488//binding;GO:0097159//organic cyclic compound binding;GO:0036094//small molecule binding;GO:0032550//purine ribonucleoside binding	GO:0051252//regulation of RNA metabolic process;GO:0023052//signaling;GO:0044763//single-organism cellular process;GO:2000112//regulation of cellular macromolecule biosynthetic process;GO:0009987//cellular process;GO:0010468//regulation of gene expression;GO:0050794//regulation of cellular process;GO:0035556//intracellular signal transduction;GO:0051716//cellular response to stimulus;GO:0009889//…
12	32164601	32165026	0.000262571	0.2	0.41	0.02	0.03	158	117	21.64	6.27	8	0	0	ncbi-102169022	TNFRSF19	PREDICTED: tumor necrosis factor receptor superfamily member 19 isoform X2 [Ovis aries musimon]	Environmental Information Processing	Signaling molecules and interaction	ko04060//Cytokine-cytokine receptor interaction	-	-	GO:0023051//regulation of signaling;GO:1902531//regulation of intracellular signal transduction;GO:0065007//biological regulation;GO:0050794//regulation of cellular process;GO:0009966//regulation of signal transduction;GO:0050789//regulation of biological process;GO:0048583//regulation of response to stimulus;GO:0043122//regulation of I-kappaB kinase/NF-kappaB signaling;GO:0010646//regulation of …
12	72932490	72932874	0.00272426	0.14	0.28	0	0.01	139	188	11.21	13.51	10	0	0	ncbi-102168838	NALCN	PREDICTED: sodium leak channel non-selective protein [Capra hircus]	-	-	-	-	-	-
12	81867811	81868039	0.000488707	0.11	0.38	0.02	0.11	71	52	54.97	20.27	6	0	0	ncbi-102174132	MCF2L	PREDICTED: LOW QUALITY PROTEIN: MCF.2 cell line derived transforming sequence-like [Pantholops hodgsonii]	-	-	-	GO:0044464//cell part;GO:0005576//extracellular region;GO:0005623//cell;GO:0031252//cell leading edge;GO:0044421//extracellular region part	GO:0043168//anion binding;GO:0005543//phospholipid binding;GO:0035091//phosphatidylinositol binding;GO:0043167//ion binding;GO:0008289//lipid binding;GO:0005488//binding	GO:0023051//regulation of signaling;GO:0031326//regulation of cellular biosynthetic process;GO:0065009//regulation of molecular function;GO:0019219//regulation of nucleobase-containing compound metabolic process;GO:0035020//regulation of Rac protein signal transduction;GO:0060255//regulation of macromolecule metabolic process;GO:0032487//regulation of Rap protein signal transduction;GO:0046578//r…
12	82309099	82309323	1.03241e-06	0.34	0.75	0.01	0.01	83	63	6.17	3.5	6	0	0	ncbi-102177728	LOC102177728	PREDICTED: rRNA-processing protein EBP2 [Orycteropus afer afer]	-	-	-	-	-	-
12	82309099	82309323	1.03241e-06	0.34	0.75	0.01	0.01	83	63	6.17	3.5	6	0	0	ncbi-102185848	-	-	-	-	-	-	-	-
12	82480727	82480937	0.000797755	0.37	0.18	0.02	0.02	110	134	3.57	1.14	7	0	0	ncbi-102178285	CDC16	PREDICTED: cell division cycle protein 16 homolog [Capra hircus]	Human Diseases;Organismal Systems;Cellular Processes;Genetic Information Processing	Folding, sorting and degradation;Endocrine system;Cell growth and death;Infectious diseases	ko05166//HTLV-I infection;ko04120//Ubiquitin mediated proteolysis;ko04110//Cell cycle;ko04114//Oocyte meiosis;ko04914//Progesterone-mediated oocyte maturation	GO:0043234//protein complex;GO:0005634//nucleus;GO:0005815//microtubule organizing center;GO:0043229//intracellular organelle;GO:0043227//membrane-bounded organelle;GO:0044428//nuclear part;GO:1990234//transferase complex;GO:0044446//intracellular organelle part;GO:0044424//intracellular part;GO:0000151//ubiquitin ligase complex;GO:0044464//cell part;GO:0043226//organelle;GO:1902494//catalytic co…	-	GO:0000209//protein polyubiquitination;GO:0043170//macromolecule metabolic process;GO:0044260//cellular macromolecule metabolic process;GO:0044267//cellular protein metabolic process;GO:0016567//protein ubiquitination;GO:0070647//protein modification by small protein conjugation or removal;GO:0008152//metabolic process;GO:0044237//cellular metabolic process;GO:0043412//macromolecule modification;…
13	26817933	26818200	9.82342e-06	0.29	0.63	0.04	0.05	84	79	24.4	7.37	6	0	0	ncbi-102174314	BEND7	PREDICTED: BEN domain-containing protein 7 isoform X6 [Bos taurus]	-	-	-	-	-	-
13	28303591	28303864	0.00967005	0.1	0.25	0.01	0.03	89	112	14.2	6.3	5	0	0	ncbi-102177173	MEIG1	PREDICTED: meiosis expressed gene 1 protein homolog [Capra hircus]	-	-	-	GO:0043231//intracellular membrane-bounded organelle;GO:0043227//membrane-bounded organelle;GO:0005622//intracellular;GO:0005623//cell;GO:0043229//intracellular organelle;GO:0044464//cell part;GO:0044424//intracellular part;GO:0043226//organelle	-	GO:0032502//developmental process;GO:0019953//sexual reproduction;GO:0044703//multi-organism reproductive process;GO:0048609//multicellular organismal reproductive process;GO:0044767//single-organism developmental process;GO:0051704//multi-organism process;GO:0032501//multicellular organismal process;GO:0048869//cellular developmental process;GO:0009987//cellular process;GO:0000003//reproduction;…
13	44453435	44453739	0.000757335	0.58	0.28	0.04	0.04	97	47	3.94	2.19	9	0	0	ncbi-102190615	ADARB2	PREDICTED: double-stranded RNA-specific editase B2 [Capra hircus]	-	-	-	-	-	-
13	51931756	51932056	5.06737e-05	0.14	0.29	0.01	0.03	290	217	51.45	58.42	11	0	0	ncbi-102191535	MYT1	PREDICTED: myelin transcription factor 1 [Capra hircus]	-	-	-	GO:0043227//membrane-bounded organelle;GO:0005623//cell;GO:0044424//intracellular part;GO:0043226//organelle;GO:0005622//intracellular;GO:0043229//intracellular organelle;GO:0043231//intracellular membrane-bounded organelle;GO:0044464//cell part	GO:0043565//sequence-specific DNA binding;GO:0001071//nucleic acid binding transcription factor activity;GO:0000976//transcription regulatory region sequence-specific DNA binding;GO:0005488//binding;GO:0097159//organic cyclic compound binding;GO:0044212//transcription regulatory region DNA binding;GO:0043167//ion binding;GO:0003676//nucleic acid binding;GO:1901363//heterocyclic compound binding;G…	GO:0065007//biological regulation;GO:0019222//regulation of metabolic process;GO:0010468//regulation of gene expression;GO:0050789//regulation of biological process;GO:0060255//regulation of macromolecule metabolic process
13	55499270	55499508	2.23364e-05	0.2	0.41	0.03	0.07	170	172	36.75	39.91	14	0	0	ncbi-102190430	LOC102190430	PREDICTED: guanine nucleotide-binding protein G(s) subunit alpha isoforms XLas isoform X3 [Ovis aries musimon]	Cellular Processes;Organismal Systems;Environmental Information Processing;Human Diseases	Nervous system;Immune system;Excretory system;Substance dependence;Cancers;Cardiovascular diseases;Endocrine system;Environmental adaptation;Digestive system;Signal transduction;Infectious diseases;Sensory system;Circulatory system;Cellular commiunity	ko05200//Pathways in cancer;ko04015//Rap1 signaling pathway;ko04024//cAMP signaling pathway;ko04020//Calcium signaling pathway;ko05034//Alcoholism;ko04921//Oxytocin signaling pathway;ko04261//Adrenergic signaling in cardiomyocytes;ko04270//Vascular smooth muscle contraction;ko04611//Platelet activation;ko04728//Dopaminergic synapse;ko05146//Amoebiasis;ko04726//Serotonergic synapse;ko04724//Glutam…	-	GO:0097367//carbohydrate derivative binding;GO:0016787//hydrolase activity;GO:0001882//nucleoside binding;GO:0097159//organic cyclic compound binding;GO:0032403//protein complex binding;GO:0001883//purine nucleoside binding;GO:0017076//purine nucleotide binding;GO:0000166//nucleotide binding;GO:0005515//protein binding;GO:0036094//small molecule binding;GO:0003824//catalytic activity;GO:0005488//…	GO:0065007//biological regulation;GO:0044699//single-organism process;GO:0007154//cell communication;GO:0044700//single organism signaling;GO:0050789//regulation of biological process;GO:0051716//cellular response to stimulus;GO:0007165//signal transduction;GO:0023052//signaling;GO:0009987//cellular process;GO:0050794//regulation of cellular process;GO:0007166//cell surface receptor signaling pat…
13	56879408	56879611	0.000226912	0.64	0.31	0.04	0.03	56	83	2.67	25.81	7	0	0	ncbi-102177903	BMP7	PREDICTED: bone morphogenetic protein 7 [Capra hircus]	Environmental Information Processing	Signaling molecules and interaction;Signal transduction	ko04060//Cytokine-cytokine receptor interaction;ko04390//Hippo signaling pathway;ko04350//TGF-beta signaling pathway	-	-	-
13	62748065	62748340	0.000232451	0.27	0.55	0.06	0.14	77	98	11.12	30.79	8	0	0	ncbi-102172733	GDF5	PREDICTED: LOW QUALITY PROTEIN: growth/differentiation factor 5 [Capra hircus]	Environmental Information Processing	Signaling molecules and interaction;Signal transduction	ko04060//Cytokine-cytokine receptor interaction;ko04390//Hippo signaling pathway;ko04350//TGF-beta signaling pathway	-	GO:0005515//protein binding;GO:0005488//binding;GO:0005102//receptor binding	GO:0010941//regulation of cell death;GO:0031323//regulation of cellular metabolic process;GO:0007275//multicellular organismal development;GO:0042127//regulation of cell proliferation;GO:0032330//regulation of chondrocyte differentiation;GO:0009653//anatomical structure morphogenesis;GO:0043067//regulation of programmed cell death;GO:0060173//limb development;GO:0050789//regulation of biological …
13	63723670	63724161	1.23132e-05	0.35	0.15	0.03	0.01	210	170	21.56	31.33	10	0	0	ncbi-102178087	MYL9	PREDICTED: myosin regulatory light chain 2, smooth muscle major isoform-like [Capra hircus]	Cellular Processes;Environmental Information Processing;Organismal Systems	Cellular commiunity;Cell motility;Endocrine system;Circulatory system;Signal transduction;Immune system	ko04810//Regulation of actin cytoskeleton;ko04510//Focal adhesion;ko04024//cAMP signaling pathway;ko04022//cGMP - PKG signaling pathway;ko04921//Oxytocin signaling pathway;ko04530//Tight junction;ko04270//Vascular smooth muscle contraction;ko04670//Leukocyte transendothelial migration	-	GO:0043167//ion binding;GO:0043169//cation binding;GO:0046872//metal ion binding;GO:0005488//binding	GO:0042060//wound healing;GO:0065007//biological regulation;GO:0044707//single-multicellular organism process;GO:0007596//blood coagulation;GO:0007599//hemostasis;GO:0044699//single-organism process;GO:0065008//regulation of biological quality;GO:0044763//single-organism cellular process;GO:0030168//platelet activation;GO:0001775//cell activation;GO:0050878//regulation of body fluid levels;GO:003…
13	71212532	71212985	3.59594e-05	0.35	0.15	0.03	0.01	149	189	5.27	0.77	13	0	0	ncbi-102184637	KCNK15	PREDICTED: potassium channel subfamily K member 15 [Capra hircus]	-	-	-	-	-	-
13	72633443	72633755	0.0010834	0.3	0.12	0.06	0.06	141	108	4.56	4.16	11	0	0	ncbi-102179395	DNTTIP1	PREDICTED: deoxynucleotidyltransferase terminal-interacting protein 1 isoform X1 [Ovis aries]	-	-	-	GO:0005622//intracellular;GO:0043226//organelle;GO:0044422//organelle part;GO:0043233//organelle lumen;GO:0044424//intracellular part;GO:0043228//non-membrane-bounded organelle;GO:0005623//cell;GO:0044464//cell part;GO:0044428//nuclear part;GO:0005634//nucleus;GO:0043227//membrane-bounded organelle;GO:0043231//intracellular membrane-bounded organelle;GO:0043229//intracellular organelle;GO:0031974…	GO:0097159//organic cyclic compound binding;GO:0003676//nucleic acid binding;GO:1901363//heterocyclic compound binding;GO:0005488//binding	GO:0009059//macromolecule biosynthetic process;GO:0034645//cellular macromolecule biosynthetic process;GO:0071704//organic substance metabolic process;GO:0050789//regulation of biological process;GO:0010468//regulation of gene expression;GO:0043170//macromolecule metabolic process;GO:1901576//organic substance biosynthetic process;GO:0009058//biosynthetic process;GO:0044249//cellular biosynthetic…
13	75973963	75974861	2.10726e-06	0.22	0.44	0.1	0.08	219	183	16.71	17.46	14	0	0	ncbi-106502787	-	-	-	-	-	-	-	-
13	76141813	76142113	3.09812e-06	0.02	0.25	0	0.03	99	81	24.53	0.64	14	0	0	ncbi-102172917	SNAI1	PREDICTED: zinc finger protein SNAI1 [Capra hircus]	Cellular Processes	Cellular commiunity	ko04520//Adherens junction	GO:0005623//cell;GO:0044424//intracellular part;GO:0044464//cell part;GO:0043231//intracellular membrane-bounded organelle;GO:0043226//organelle;GO:0005622//intracellular;GO:0043229//intracellular organelle;GO:0043227//membrane-bounded organelle	GO:0000976//transcription regulatory region sequence-specific DNA binding;GO:0001067//regulatory region nucleic acid binding;GO:0003700//sequence-specific DNA binding transcription factor activity;GO:0043565//sequence-specific DNA binding;GO:0005488//binding;GO:0003676//nucleic acid binding;GO:0097159//organic cyclic compound binding;GO:1901363//heterocyclic compound binding;GO:0000982//RNA polym…	GO:0046890//regulation of lipid biosynthetic process;GO:0007043//cell-cell junction assembly;GO:0045216//cell-cell junction organization;GO:0006355//regulation of transcription, DNA-templated;GO:0034329//cell junction assembly;GO:2000736//regulation of stem cell differentiation;GO:2000026//regulation of multicellular organismal development;GO:0007369//gastrulation;GO:0001704//formation of primary…
13	77004304	77004551	2.3072e-05	0.19	0.39	0.02	0.09	202	166	11.42	7.97	12	0	0	ncbi-102169395	KCNG1	PREDICTED: potassium voltage-gated channel subfamily G member 1 [Capra hircus]	-	-	-	-	-	-
14	11060196	11060449	1.1115e-07	0.25	0.54	0.01	0.04	189	142	2.99	10.87	17	0	0	ncbi-102190800	LRRC14	PREDICTED: leucine-rich repeat-containing protein 14 isoform X1 [Capra hircus]	-	-	-	-	-	-
14	11060196	11060449	1.1115e-07	0.25	0.54	0.01	0.04	189	142	2.99	10.87	17	0	0	ncbi-102191631	LRRC24	PREDICTED: LOW QUALITY PROTEIN: leucine rich repeat containing 24 [Capra hircus]	-	-	-	-	-	-
14	11850973	11851360	1.94304e-06	0.3	0.63	0.08	0.05	125	90	16.81	3.73	12	0	0	ncbi-102184920	NAPRT	PREDICTED: nicotinate phosphoribosyltransferase [Capra hircus]	Metabolism	Metabolism of cofactors and vitamins	ko00760//Nicotinate and nicotinamide metabolism	-	-	-
14	13273406	13273781	0.000148151	0.35	0.17	0.05	0.03	134	210	40.16	3.89	11	0	0	ncbi-102190974	SLC45A4	PREDICTED: solute carrier family 45 member 4 [Capra hircus]	-	-	-	-	-	-
14	14908527	14908841	0.000722601	0.38	0.8	0.13	0.18	26	49	2.21	6.7	8	0	0	ncbi-102191254	COL22A1	PREDICTED: collagen alpha-1(XXII) chain [Capra hircus]	Organismal Systems	Digestive system	ko04974//Protein digestion and absorption	-	-	-
14	47921317	47921992	1.00848e-15	0.42	0.87	0.08	0.06	225	112	68.23	1.23	14	0	0	ncbi-100861212	LOC100861212	PREDICTED: LOW QUALITY PROTEIN: fatty acid desaturase 2 [Capra hircus]	Metabolism;Organismal Systems	Lipid metabolism;Endocrine system;Global and Overview	ko03320//PPAR signaling pathway;ko01212//Fatty acid metabolism;ko01040//Biosynthesis of unsaturated fatty acids;ko00592//alpha-Linolenic acid metabolism	-	-	-
14	50396273	50396485	2.84508e-05	0.21	0.09	0.01	0	336	269	32.55	16.81	12	0	0	ncbi-106502863	LOC106502863	PREDICTED: zinc finger protein 36, C3H1 type-like 1 [Echinops telfairi]	-	-	-	-	-	-
14	76803270	76803545	5.79757e-05	0.34	0.07	0.01	0.01	91	61	4.27	2.55	8	0	0	ncbi-102168366	MTDH	PREDICTED: protein LYRIC [Capra hircus]	-	-	-	-	-	-
15	20291859	20292101	7.35112e-07	0.22	0.51	0.1	0.15	135	136	4.82	28.05	11	0	0	ncbi-102175697	SIK2	PREDICTED: serine/threonine-protein kinase SIK2 isoform X1 [Ovis aries]	Organismal Systems	Endocrine system	ko04922//Glucagon signaling pathway	-	-	-
15	23046441	23046704	2.8744e-07	0.53	0.17	0.15	0.1	113	81	46.62	40.05	11	0	0	ncbi-102178465	ZBTB16	PREDICTED: zinc finger and BTB domain-containing protein 16 [Capra hircus]	Human Diseases	Cancers	ko05200//Pathways in cancer;ko05202//Transcriptional misregulation in cancers;ko05221//Acute myeloid leukemia	GO:0043226//organelle;GO:0032991//macromolecular complex;GO:0043227//membrane-bounded organelle;GO:0043231//intracellular membrane-bounded organelle;GO:0044422//organelle part;GO:0031981//nuclear lumen;GO:0044446//intracellular organelle part;GO:0044428//nuclear part;GO:0005654//nucleoplasm;GO:0043233//organelle lumen;GO:0044424//intracellular part;GO:0044451//nucleoplasm part;GO:0005634//nucleus…	GO:0005488//binding;GO:0097159//organic cyclic compound binding;GO:0043167//ion binding;GO:0003676//nucleic acid binding;GO:0046983//protein dimerization activity;GO:1901363//heterocyclic compound binding;GO:0005515//protein binding;GO:0043169//cation binding	GO:0007276//gamete generation;GO:0072001//renal system development;GO:0009987//cellular process;GO:0045580//regulation of T cell differentiation;GO:0048731//system development;GO:0001822//kidney development;GO:0009653//anatomical structure morphogenesis;GO:0098728//germline stem cell asymmetric division;GO:0050863//regulation of T cell activation;GO:0044763//single-organism cellular process;GO:00…
15	26160230	26160720	0.00045863	0.46	0.21	0.14	0.05	101	94	22.77	4.71	10	0	0	ncbi-102185674	SIDT2	PREDICTED: SID1 transmembrane family member 2 isoform X2 [Ovis aries musimon]	-	-	-	GO:0044437//vacuolar part;GO:0043226//organelle;GO:0044425//membrane part;GO:0005623//cell;GO:0043231//intracellular membrane-bounded organelle;GO:0016020//membrane;GO:0031090//organelle membrane;GO:0043229//intracellular organelle;GO:0005773//vacuole;GO:0098588//bounding membrane of organelle;GO:0043227//membrane-bounded organelle;GO:0044424//intracellular part;GO:0005622//intracellular;GO:00057…	GO:0051032//nucleic acid transmembrane transporter activity;GO:0022891//substrate-specific transmembrane transporter activity;GO:0022892//substrate-specific transporter activity;GO:0022857//transmembrane transporter activity;GO:0022884//macromolecule transmembrane transporter activity;GO:0015932//nucleobase-containing compound transmembrane transporter activity;GO:0005215//transporter activity	GO:0046883//regulation of hormone secretion;GO:0051046//regulation of secretion;GO:0032880//regulation of protein localization;GO:0010646//regulation of cell communication;GO:0002066//columnar/cuboidal epithelial cell development;GO:0060341//regulation of cellular localization;GO:0032502//developmental process;GO:0060429//epithelium development;GO:0050796//regulation of insulin secretion;GO:00020…
15	26178397	26178941	0.000104779	0.31	0.14	0.02	0.02	180	190	4.6	8.92	16	0	0	ncbi-102186229	-	-	-	-	-	-	-	-
15	27116607	27116871	2.47609e-13	0.11	0.53	0.12	0.13	207	83	65.78	2.36	17	0	0	ncbi-102182329	SCN4B	PREDICTED: sodium channel subunit beta-4 isoform X2 [Ovis aries musimon]	Organismal Systems	Circulatory system	ko04261//Adrenergic signaling in cardiomyocytes	GO:0005886//plasma membrane;GO:0005887//integral component of plasma membrane;GO:0016020//membrane;GO:0016021//integral component of membrane;GO:0071944//cell periphery;GO:0005623//cell;GO:0031226//intrinsic component of plasma membrane;GO:0030054//cell junction;GO:0044425//membrane part;GO:0044464//cell part;GO:0005911//cell-cell junction;GO:0044291//cell-cell contact zone;GO:0031224//intrinsic …	GO:0005515//protein binding;GO:0015077//monovalent inorganic cation transmembrane transporter activity;GO:0022890//inorganic cation transmembrane transporter activity;GO:0005272//sodium channel activity;GO:0005248//voltage-gated sodium channel activity;GO:0005244//voltage-gated ion channel activity;GO:0005488//binding;GO:0015075//ion transmembrane transporter activity;GO:0005216//ion channel acti…	GO:0051049//regulation of transport;GO:0086001//cardiac muscle cell action potential;GO:0035637//multicellular organismal signaling;GO:0009987//cellular process;GO:0044763//single-organism cellular process;GO:0034762//regulation of transmembrane transport;GO:0043269//regulation of ion transport;GO:0086065//cell communication involved in cardiac conduction;GO:0086010//membrane depolarization durin…
15	28480903	28481108	5.89176e-05	0.45	0.92	0.09	0.02	58	25	8.3	0.5	5	0	0	ncbi-102186231	PVRL1	PREDICTED: poliovirus receptor-related protein 1 [Capra hircus]	Environmental Information Processing;Human Diseases;Cellular Processes	Signaling molecules and interaction;Cellular commiunity;Infectious diseases	ko05168//Herpes simplex infection;ko04514//Cell adhesion molecules (CAMs);ko04520//Adherens junction	GO:0005623//cell;GO:0044456//synapse part;GO:0044459//plasma membrane part;GO:0032991//macromolecular complex;GO:0044464//cell part;GO:0097060//synaptic membrane;GO:0042995//cell projection;GO:0043226//organelle;GO:0045202//synapse;GO:0043234//protein complex;GO:0031224//intrinsic component of membrane;GO:0070161//anchoring junction;GO:0043005//neuron projection;GO:0005886//plasma membrane;GO:007…	GO:0046983//protein dimerization activity;GO:0004872//receptor activity;GO:0005515//protein binding;GO:0060089//molecular transducer activity;GO:0038023//signaling receptor activity;GO:0005488//binding;GO:0004871//signal transducer activity	GO:0042476//odontogenesis;GO:0007423//sensory organ development;GO:0002376//immune system process;GO:0097485//neuron projection guidance;GO:0098602//single organism cell adhesion;GO:0031175//neuron projection development;GO:0098609//cell-cell adhesion;GO:0050789//regulation of biological process;GO:0009605//response to external stimulus;GO:0030154//cell differentiation;GO:0032501//multicellular o…
15	33293772	33294121	2.38446e-06	0.05	0.33	0.02	0.1	80	93	16.22	14.55	14	0	0	ncbi-106502887	LOC106502887	Harmonin [Myotis brandtii]	-	-	-	GO:0005902//microvillus;GO:0042995//cell projection;GO:0097458//neuron part;GO:0072372//primary cilium;GO:0044444//cytoplasmic part;GO:0005737//cytoplasm;GO:0005623//cell;GO:0043229//intracellular organelle;GO:0005622//intracellular;GO:0044464//cell part;GO:0005929//cilium;GO:0043228//non-membrane-bounded organelle;GO:0044425//membrane part;GO:0031513//nonmotile primary cilium;GO:0044424//intrace…	GO:0022891//substrate-specific transmembrane transporter activity;GO:0015267//channel activity;GO:0022843//voltage-gated cation channel activity;GO:0004888//transmembrane signaling receptor activity;GO:0005244//voltage-gated ion channel activity;GO:0022804//active transmembrane transporter activity;GO:0005216//ion channel activity;GO:1901363//heterocyclic compound binding;GO:0015077//monovalent i…	GO:0006810//transport;GO:0009888//tissue development;GO:0032501//multicellular organismal process;GO:0044765//single-organism transport;GO:0016043//cellular component organization;GO:0030036//actin cytoskeleton organization;GO:0048598//embryonic morphogenesis;GO:0009790//embryo development;GO:0007049//cell cycle;GO:0048731//system development;GO:0043933//macromolecular complex subunit organizatio…
15	33963924	33964171	1.45016e-06	0.36	0.76	0.18	0.15	70	68	10.33	10.79	12	0	0	ncbi-102189776	PLEKHA7	PREDICTED: pleckstrin homology domain-containing family A member 7 [Capra hircus]	-	-	-	GO:0005912//adherens junction;GO:0070161//anchoring junction;GO:0005913//cell-cell adherens junction;GO:0031988//membrane-bounded vesicle;GO:0030054//cell junction;GO:0043226//organelle;GO:0031982//vesicle;GO:0005911//cell-cell junction;GO:0043227//membrane-bounded organelle	GO:0005488//binding;GO:0005515//protein binding	GO:0007155//cell adhesion;GO:0016337//single organismal cell-cell adhesion;GO:0009987//cellular process;GO:0022610//biological adhesion;GO:0045216//cell-cell junction organization;GO:0098602//single organism cell adhesion;GO:0034330//cell junction organization;GO:0045217//cell-cell junction maintenance;GO:0016043//cellular component organization;GO:0044699//single-organism process;GO:0071840//cel…
15	49320560	49321156	5.42855e-08	0.36	0.71	0.05	0.05	163	91	6.01	4.74	17	0	0	ncbi-102180611	P2RY2	PREDICTED: LOW QUALITY PROTEIN: purinergic receptor P2Y, G-protein coupled, 2 [Capra hircus]	Environmental Information Processing;Organismal Systems	Signaling molecules and interaction;Sensory system	ko04080//Neuroactive ligand-receptor interaction;ko04750//Inflammatory mediator regulation of TRP channels	GO:0044425//membrane part;GO:0016021//integral component of membrane;GO:0031224//intrinsic component of membrane;GO:0016020//membrane	GO:0038023//signaling receptor activity;GO:0004888//transmembrane signaling receptor activity;GO:0001608//G-protein coupled nucleotide receptor activity;GO:0004930//G-protein coupled receptor activity;GO:0060089//molecular transducer activity;GO:0004872//receptor activity;GO:0004871//signal transducer activity	GO:0050794//regulation of cellular process;GO:0042592//homeostatic process;GO:1903522//regulation of blood circulation;GO:0044057//regulation of system process;GO:0050896//response to stimulus;GO:0048518//positive regulation of biological process;GO:0065008//regulation of biological quality;GO:0007154//cell communication;GO:0007165//signal transduction;GO:0032879//regulation of localization;GO:00…
15	53110830	53111199	4.26749e-05	0.68	0.33	0.1	0.06	63	79	13.42	2.36	11	0	0	ncbi-102174138	OMP	PREDICTED: olfactory marker protein [Capra hircus]	-	-	-	GO:0005912//adherens junction;GO:0031982//vesicle;GO:0043227//membrane-bounded organelle;GO:0030054//cell junction;GO:0070161//anchoring junction;GO:0044464//cell part;GO:0005623//cell;GO:0043226//organelle;GO:0030055//cell-substrate junction;GO:0031988//membrane-bounded vesicle;GO:0005924//cell-substrate adherens junction	GO:0004175//endopeptidase activity;GO:0016787//hydrolase activity;GO:0008234//cysteine-type peptidase activity;GO:0004197//cysteine-type endopeptidase activity;GO:0003824//catalytic activity;GO:0008233//peptidase activity;GO:0070011//peptidase activity, acting on L-amino acid peptides;GO:0060089//molecular transducer activity	GO:0044707//single-multicellular organism process;GO:0008152//metabolic process;GO:0065007//biological regulation;GO:0044238//primary metabolic process;GO:0050794//regulation of cellular process;GO:0032501//multicellular organismal process;GO:0007600//sensory perception;GO:0019538//protein metabolic process;GO:0044699//single-organism process;GO:0071704//organic substance metabolic process;GO:000…
15	70273380	70274080	1.491e-05	0.23	0.07	0.01	0	212	192	23.7	4.6	15	0	0	ncbi-102187149	ALKBH3	PREDICTED: alpha-ketoglutarate-dependent dioxygenase alkB homolog 3 isoform X1 [Capra hircus]	-	-	-	GO:0043227//membrane-bounded organelle;GO:0043231//intracellular membrane-bounded organelle;GO:0044424//intracellular part;GO:0005622//intracellular;GO:0043226//organelle;GO:0043229//intracellular organelle;GO:0005623//cell;GO:0044464//cell part	GO:0003824//catalytic activity;GO:0016706//oxidoreductase activity, acting on paired donors, with incorporation or reduction of molecular oxygen, 2-oxoglutarate as one donor, and incorporation of one atom each of oxygen into both donors;GO:0051213//dioxygenase activity;GO:0005488//binding;GO:0043167//ion binding;GO:0005506//iron ion binding;GO:0016787//hydrolase activity;GO:0016705//oxidoreductas…	GO:0006259//DNA metabolic process;GO:0009987//cellular process;GO:0051716//cellular response to stimulus;GO:0010468//regulation of gene expression;GO:0035511//oxidative DNA demethylation;GO:0071704//organic substance metabolic process;GO:0090304//nucleic acid metabolic process;GO:0008152//metabolic process;GO:0044728//DNA methylation or demethylation;GO:0040029//regulation of gene expression, epi…
15	71255596	71255844	3.0241e-07	0.44	0.89	0.03	0.01	64	53	31.07	13.37	6	0	0	ncbi-102190055	TP53I11	PREDICTED: tumor protein p53-inducible protein 11 [Capra hircus]	-	-	-	GO:0044425//membrane part;GO:0016020//membrane;GO:0031224//intrinsic component of membrane	-	-
15	72220879	72221153	0.000563271	0.24	0.58	0.15	0.22	49	66	1.88	11.16	10	0	0	ncbi-102180333	MAPK8IP1	PREDICTED: LOW QUALITY PROTEIN: c-Jun-amino-terminal kinase-interacting protein 1 [Capra hircus]	Environmental Information Processing	Signal transduction	ko04010//MAPK signaling pathway	GO:0044424//intracellular part;GO:0097458//neuron part;GO:0005623//cell;GO:0044444//cytoplasmic part;GO:0005737//cytoplasm;GO:0030424//axon;GO:0044464//cell part;GO:0043005//neuron projection;GO:0005622//intracellular;GO:0042995//cell projection	GO:0005488//binding;GO:0019899//enzyme binding;GO:0008092//cytoskeletal protein binding;GO:0019900//kinase binding;GO:0005515//protein binding	GO:0016310//phosphorylation;GO:0070302//regulation of stress-activated protein kinase signaling cascade;GO:1902531//regulation of intracellular signal transduction;GO:0036211//protein modification process;GO:0006810//transport;GO:0051716//cellular response to stimulus;GO:0010468//regulation of gene expression;GO:0043408//regulation of MAPK cascade;GO:0044763//single-organism cellular process;GO:0…
15	72668416	72668661	1.35786e-06	0.07	0.27	0.01	0.03	180	126	2.86	22.54	15	0	0	ncbi-102184173	DGKZ	PREDICTED: diacylglycerol kinase zeta [Capra hircus]	Metabolism;Human Diseases;Environmental Information Processing	Lipid metabolism;Signal transduction;Cancers	ko05231//Choline metabolism in cancer;ko04070//Phosphatidylinositol signaling system;ko00564//Glycerophospholipid metabolism;ko00561//Glycerolipid metabolism	GO:0043229//intracellular organelle;GO:0031252//cell leading edge;GO:0043227//membrane-bounded organelle;GO:0005622//intracellular;GO:0005623//cell;GO:0044464//cell part;GO:0043231//intracellular membrane-bounded organelle;GO:0044424//intracellular part;GO:0043226//organelle	GO:0005515//protein binding;GO:0001883//purine nucleoside binding;GO:0001882//nucleoside binding;GO:0016301//kinase activity;GO:0032550//purine ribonucleoside binding;GO:0097159//organic cyclic compound binding;GO:0016740//transferase activity;GO:0030234//enzyme regulator activity;GO:0005488//binding;GO:1901363//heterocyclic compound binding;GO:0097367//carbohydrate derivative binding;GO:0016772/…	GO:0044763//single-organism cellular process;GO:0007166//cell surface receptor signaling pathway;GO:0000075//cell cycle checkpoint;GO:0051716//cellular response to stimulus;GO:0050794//regulation of cellular process;GO:0006793//phosphorus metabolic process;GO:0065007//biological regulation;GO:0048523//negative regulation of cellular process;GO:0000077//DNA damage checkpoint;GO:0045786//negative r…
15	72668416	72668661	1.35786e-06	0.07	0.27	0.01	0.03	180	126	2.86	22.54	15	0	0	ncbi-102168474	CHRM4	PREDICTED: muscarinic acetylcholine receptor M4 [Pantholops hodgsonii]	Environmental Information Processing;Organismal Systems;Cellular Processes	Signaling molecules and interaction;Cell motility;Nervous system	ko04080//Neuroactive ligand-receptor interaction;ko04810//Regulation of actin cytoskeleton;ko04725//Cholinergic synapse	-	-	-
15	76384318	76384558	5.46093e-09	0.43	0.91	0.01	0.02	89	54	2.7	27.93	8	0	0	ncbi-102171447	TIMM10	mitochondrial import inner membrane translocase subunit Tim10 [Bos taurus]	-	-	-	-	-	-
15	76412331	76412586	0.000668306	0.5	0.24	0.03	0.1	118	70	5.62	2.45	11	0	0	ncbi-102181617	UBE2L6	PREDICTED: ubiquitin/ISG15-conjugating enzyme E2 L6 [Capra hircus]	Human Diseases;Genetic Information Processing	Folding, sorting and degradation;Neurodegenerative diseases	ko04120//Ubiquitin mediated proteolysis;ko05012//Parkinson's disease	-	-	-
15	77394359	77394656	0.000215026	0.22	0.08	0.01	0.01	163	178	78.86	10.19	9	0	0	ncbi-102189888	LPXN	PREDICTED: leupaxin [Capra hircus]	-	-	-	-	-	-
16	2966581	2967155	8.37275e-05	0.39	0.18	0.02	0.06	152	159	8.55	19.97	15	0	0	ncbi-102172176	PM20D1	PREDICTED: probable carboxypeptidase PM20D1 isoform X1 [Capra hircus]	-	-	-	-	-	-
16	27369180	27369413	2.96972e-08	0.43	0.9	0.08	0.01	74	52	20.27	1.07	6	0	0	ncbi-102185388	C16H1orf95	PREDICTED: laforin, isoform 9-like isoform X4 [Chinchilla lanigera]	-	-	-	-	-	-
16	32710519	32710784	8.11912e-07	0.29	0.68	0.22	0.12	69	94	93.2	17.7	5	0	0	ncbi-102175972	WDR64	PREDICTED: WD repeat-containing protein 64 [Capra hircus]	-	-	-	-	-	-
16	37265291	37265500	4.30935e-05	0.06	0.22	0	0.01	163	121	31.8	105.2	5	0	0	ncbi-104795760	-	-	-	-	-	-	-	-
16	41934204	41934633	6.78532e-05	0.3	0.09	0.02	0.03	123	110	9.16	6.2	11	0	0	ncbi-104795813	-	-	-	-	-	-	-	-
16	44467118	44467428	1.54064e-05	0.28	0.03	0.04	0.01	132	62	11.67	3.72	16	0	0	ncbi-102180065	TNFRSF25	PREDICTED: LOW QUALITY PROTEIN: tumor necrosis factor receptor superfamily member 25 [Pantholops hodgsonii]	Environmental Information Processing	Signaling molecules and interaction	ko04060//Cytokine-cytokine receptor interaction	-	-	GO:0050794//regulation of cellular process;GO:0065007//biological regulation;GO:0050789//regulation of biological process
16	48823149	48823669	0.000181398	0.64	0.3	0.02	0.04	55	76	5.83	9.82	10	0	0	ncbi-102191068	FAM132A	PREDICTED: protein FAM132A [Capra hircus]	-	-	-	GO:0005576//extracellular region;GO:0044421//extracellular region part	-	GO:0002791//regulation of peptide secretion;GO:0048519//negative regulation of biological process;GO:0048518//positive regulation of biological process;GO:0065007//biological regulation;GO:0051222//positive regulation of protein transport;GO:0023051//regulation of signaling;GO:0032879//regulation of localization;GO:0010647//positive regulation of cell communication;GO:0046887//positive regulation…
16	48829853	48830224	0.00164765	0.41	0.17	0.11	0.03	71	72	0.81	1.9	7	0	0	ncbi-102191357	B3GALT6	PREDICTED: beta-1,3-galactosyltransferase 6 [Capra hircus]	Metabolism	Glycan biosynthesis and metabolism	ko00534//Glycosaminoglycan biosynthesis - heparan sulfate / heparin;ko00532//Glycosaminoglycan biosynthesis - chondroitin sulfate / dermatan sulfate	GO:0016020//membrane;GO:0044425//membrane part;GO:0005794//Golgi apparatus;GO:0005622//intracellular;GO:0005623//cell;GO:0043229//intracellular organelle;GO:0098791//Golgi subcompartment;GO:0005737//cytoplasm;GO:0044422//organelle part;GO:0043226//organelle;GO:0005795//Golgi stack;GO:0043227//membrane-bounded organelle;GO:0043231//intracellular membrane-bounded organelle;GO:0012505//endomembrane …	GO:0008194//UDP-glycosyltransferase activity;GO:0035250//UDP-galactosyltransferase activity;GO:0016758//transferase activity, transferring hexosyl groups;GO:0016757//transferase activity, transferring glycosyl groups;GO:0008378//galactosyltransferase activity;GO:0016740//transferase activity;GO:0003824//catalytic activity	GO:0044237//cellular metabolic process;GO:0044710//single-organism metabolic process;GO:0006022//aminoglycan metabolic process;GO:1901564//organonitrogen compound metabolic process;GO:0043170//macromolecule metabolic process;GO:0044267//cellular protein metabolic process;GO:0071704//organic substance metabolic process;GO:0043412//macromolecule modification;GO:0044699//single-organism process;GO:1…
16	52822321	52822767	6.92191e-06	0.4	0.19	0.02	0.02	259	154	17.47	28.8	11	0	0	ncbi-102179120	SERPINC1	PREDICTED: antithrombin-III isoform X1 [Capra hircus]	Organismal Systems	Immune system	ko04610//Complement and coagulation cascades	GO:0031988//membrane-bounded vesicle;GO:0005576//extracellular region;GO:0031982//vesicle;GO:0043227//membrane-bounded organelle;GO:0044421//extracellular region part;GO:0043226//organelle	GO:0097367//carbohydrate derivative binding;GO:0005515//protein binding;GO:0005488//binding;GO:0030414//peptidase inhibitor activity;GO:0061135//endopeptidase regulator activity;GO:0098772//molecular function regulator;GO:0005539//glycosaminoglycan binding;GO:0030234//enzyme regulator activity;GO:0019899//enzyme binding;GO:0004866//endopeptidase inhibitor activity;GO:0004857//enzyme inhibitor act…	GO:0006950//response to stress;GO:0007599//hemostasis;GO:0032501//multicellular organismal process;GO:0071704//organic substance metabolic process;GO:0050896//response to stimulus;GO:0030162//regulation of proteolysis;GO:0032269//negative regulation of cellular protein metabolic process;GO:0009892//negative regulation of metabolic process;GO:0072378//blood coagulation, fibrin clot formation;GO:00…
16	60568965	60569201	1.35318e-05	0.23	0.55	0.09	0.12	132	73	82.29	6.41	8	0	0	ncbi-102184834	CACNA1E	PREDICTED: voltage-dependent R-type calcium channel subunit alpha-1E [Capra hircus]	Human Diseases;Environmental Information Processing	Signal transduction;Endocrine and metabolic diseases	ko04010//MAPK signaling pathway;ko04020//Calcium signaling pathway;ko04930//Type II diabetes mellitus	GO:0016020//membrane;GO:0031224//intrinsic component of membrane;GO:0043234//protein complex;GO:1902495//transmembrane transporter complex;GO:0034704//calcium channel complex;GO:0034703//cation channel complex;GO:0044425//membrane part;GO:0016021//integral component of membrane;GO:0034702//ion channel complex;GO:0032991//macromolecular complex;GO:1990351//transporter complex	GO:0005261//cation channel activity;GO:0005215//transporter activity;GO:0072509//divalent inorganic cation transmembrane transporter activity;GO:0022892//substrate-specific transporter activity;GO:0015267//channel activity;GO:0022838//substrate-specific channel activity;GO:0043169//cation binding;GO:0022891//substrate-specific transmembrane transporter activity;GO:0005262//calcium channel activit…	GO:0051179//localization;GO:0051234//establishment of localization;GO:0070838//divalent metal ion transport;GO:0044763//single-organism cellular process;GO:0030001//metal ion transport;GO:0044699//single-organism process;GO:0006810//transport;GO:0034220//ion transmembrane transport;GO:0072511//divalent inorganic cation transport;GO:0006816//calcium ion transport;GO:0006811//ion transport;GO:19025…
16	63309597	63310281	5.31573e-12	0.29	0.12	0.01	0.01	507	545	140.62	24.18	28	0	0	ncbi-102173871	C16H1orf21	chromosome 1 open reading frame 21 [Xenopus laevis]	-	-	-	-	GO:0005488//binding	-
17	52106421	52106630	8.42389e-06	0.32	0.68	0.08	0.04	56	117	4	2.27	8	0	0	ncbi-102177743	PITPNM2	PREDICTED: membrane-associated phosphatidylinositol transfer protein 2 isoform X2 [Ovis aries musimon]	-	-	-	-	-	-
17	52886323	52886718	0.00024089	0.41	0.2	0.04	0.01	131	127	7.17	10.99	12	0	0	ncbi-102169119	WDR66	PREDICTED: WD repeat-containing protein 66 isoform X1 [Ovis aries]	-	-	-	-	-	-
17	57576286	57576744	6.78002e-06	0.23	0.49	0.05	0.04	111	198	9.13	9.32	16	0	0	ncbi-102184081	TESC	PREDICTED: calcineurin B homologous protein 3 [Capra hircus]	-	-	-	-	-	-
17	59712604	59712823	6.48072e-05	0.36	0.18	0.02	0.02	187	180	6.36	1.53	16	0	0	ncbi-102185207	TBX3	PREDICTED: T-box transcription factor TBX3 [Capra hircus]	Cellular Processes	Cellular commiunity	ko04550//Signaling pathways regulating pluripotency of stem cells	-	-	-
17	60737517	60737752	1.27122e-06	0.32	0.68	0.13	0.14	90	100	1.35	13.99	17	0	0	ncbi-102187887	RASAL1	PREDICTED: rasGAP-activating-like protein 1 isoform X2 [Ovis aries musimon]	Environmental Information Processing	Signal transduction	ko04014//Ras signaling pathway	-	-	-
17	60737517	60737752	1.27122e-06	0.32	0.68	0.13	0.14	90	100	1.35	13.99	17	0	0	ncbi-102186039	LOC102186039	PREDICTED: E3 ubiquitin-protein ligase DTX1 [Pantholops hodgsonii]	Environmental Information Processing	Signal transduction	ko04330//Notch signaling pathway	-	-	-
17	62968885	62969132	0.000426827	0.3	0.63	0.13	0.08	92	46	75.14	17.07	8	0	0	ncbi-102180871	GIT2	PREDICTED: ARF GTPase-activating protein GIT2 isoform X1 [Ovis aries]	Cellular Processes	Transport and catabolism	ko04144//Endocytosis	-	-	-
17	68775447	68775660	0.000218558	0.25	0.58	0.06	0.05	57	65	2.16	13.89	11	0	0	ncbi-102188524	LIF	PREDICTED: leukemia inhibitory factor [Capra hircus]	Cellular Processes;Environmental Information Processing	Signal transduction;Cellular commiunity;Signaling molecules and interaction	ko04060//Cytokine-cytokine receptor interaction;ko04630//Jak-STAT signaling pathway;ko04550//Signaling pathways regulating pluripotency of stem cells;ko04668//TNF signaling pathway	GO:0005576//extracellular region;GO:0044421//extracellular region part;GO:0005623//cell;GO:0005622//intracellular;GO:0044464//cell part;GO:0044424//intracellular part	GO:0005126//cytokine receptor binding;GO:0000988//protein binding transcription factor activity;GO:0005488//binding;GO:0000989//transcription factor binding transcription factor activity;GO:0005102//receptor binding;GO:0001076//RNA polymerase II transcription factor binding transcription factor activity;GO:0005515//protein binding	GO:0031058//positive regulation of histone modification;GO:0072215//regulation of metanephros development;GO:0048583//regulation of response to stimulus;GO:0035066//positive regulation of histone acetylation;GO:0042516//regulation of tyrosine phosphorylation of Stat3 protein;GO:0061458//reproductive system development;GO:2000112//regulation of cellular macromolecule biosynthetic process;GO:000189…
17	68895250	68895582	1.02342e-09	0.5	1	0.1	0	44	51	3	6.25	11	0	0	ncbi-102168565	CCDC157	PREDICTED: coiled-coil domain-containing protein 157 isoform X4 [Ovis aries musimon]	-	-	-	-	-	-
17	68895250	68895582	1.02342e-09	0.5	1	0.1	0	44	51	3	6.25	11	0	0	ncbi-106503046	LOC106503046	PREDICTED: RING finger protein 215 isoform X4 [Pteropus vampyrus]	-	-	-	GO:0044425//membrane part;GO:0016020//membrane;GO:0031224//intrinsic component of membrane	GO:0005488//binding;GO:0046872//metal ion binding;GO:0046914//transition metal ion binding;GO:0043169//cation binding;GO:0043167//ion binding	-
17	70304120	70304380	3.31123e-05	0.31	0.77	0.05	0.1	26	75	1.11	6.75	9	0	0	ncbi-106503064	LOC106503064	PREDICTED: immunoglobulin lambda-like polypeptide 1-like isoform X1 [Capra hircus]	-	-	-	-	-	-
17	70359985	70360189	0.00019188	0.26	0.57	0.06	0.05	58	89	1.06	7.17	12	0	0	ncbi-106503062	CHCHD10	PREDICTED: coiled-coil-helix-coiled-coil-helix domain-containing protein 10, mitochondrial isoform X1 [Ovis aries]	-	-	-	GO:0031975//envelope;GO:0031967//organelle envelope;GO:0043227//membrane-bounded organelle;GO:0043226//organelle;GO:0044464//cell part;GO:0043231//intracellular membrane-bounded organelle;GO:0005622//intracellular;GO:0031970//organelle envelope lumen;GO:0044424//intracellular part;GO:0005623//cell;GO:0044446//intracellular organelle part;GO:0044422//organelle part;GO:0043229//intracellular organe…	-	GO:1901362//organic cyclic compound biosynthetic process;GO:0050789//regulation of biological process;GO:0050790//regulation of catalytic activity;GO:0043086//negative regulation of catalytic activity;GO:0044249//cellular biosynthetic process;GO:0019438//aromatic compound biosynthetic process;GO:0006807//nitrogen compound metabolic process;GO:0006753//nucleoside phosphate metabolic process;GO:004…
17	70583187	70583558	1.46495e-17	0.42	0.84	0.1	0.05	221	158	18	4.67	27	0	0	ncbi-102182996	LOC102182996	PREDICTED: gamma-glutamyltranspeptidase 1 [Capra hircus]	Metabolism	Metabolism of other amino acids;Lipid metabolism	ko00590//Arachidonic acid metabolism;ko00480//Glutathione metabolism;ko00430//Taurine and hypotaurine metabolism;ko00460//Cyanoamino acid metabolism	GO:0031982//vesicle;GO:0043226//organelle	GO:0016755//transferase activity, transferring amino-acyl groups;GO:0003824//catalytic activity;GO:0016746//transferase activity, transferring acyl groups;GO:0016740//transferase activity	GO:0000097//sulfur amino acid biosynthetic process;GO:0032504//multicellular organism reproduction;GO:0034641//cellular nitrogen compound metabolic process;GO:0048583//regulation of response to stimulus;GO:0000096//sulfur amino acid metabolic process;GO:0044272//sulfur compound biosynthetic process;GO:0022414//reproductive process;GO:0019953//sexual reproduction;GO:0006518//peptide metabolic proc…
17	70609857	70610187	8.09532e-06	0	0.24	0	0.04	64	72	4.26	3.52	14	0	0	ncbi-102178651	-	-	-	-	-	-	-	-
17	70651085	70651363	0.000405114	0.2	0.43	0.07	0.12	112	93	14.97	4.93	12	0	0	ncbi-102183534	UPB1	PREDICTED: beta-ureidopropionase [Ovis aries]	Metabolism	Metabolism of other amino acids;Xenobiotics biodegradation and metabolism;Metabolism of cofactors and vitamins;Nucleotide metabolism	ko00240//Pyrimidine metabolism;ko00410//beta-Alanine metabolism;ko00983//Drug metabolism - other enzymes;ko00770//Pantothenate and CoA biosynthesis	-	GO:0016787//hydrolase activity;GO:0003824//catalytic activity;GO:0016810//hydrolase activity, acting on carbon-nitrogen (but not peptide) bonds	-
17	71287251	71287470	4.46692e-08	0.02	0.22	0	0.03	209	99	24.78	2.73	19	0	0	ncbi-102187703	UBE2L3	PREDICTED: ubiquitin-conjugating enzyme E2 L3-like isoform X2 [Myotis brandtii]	Human Diseases;Genetic Information Processing	Folding, sorting and degradation;Neurodegenerative diseases	ko04120//Ubiquitin mediated proteolysis;ko05012//Parkinson's disease	GO:0044424//intracellular part;GO:0043227//membrane-bounded organelle;GO:0005623//cell;GO:0005622//intracellular;GO:0044464//cell part;GO:0043231//intracellular membrane-bounded organelle;GO:0031982//vesicle;GO:0043226//organelle;GO:0043229//intracellular organelle;GO:0031988//membrane-bounded vesicle	GO:0004842//ubiquitin-protein transferase activity;GO:0055103//ligase regulator activity;GO:0019787//ubiquitin-like protein transferase activity;GO:0097367//carbohydrate derivative binding;GO:0055106//ubiquitin-protein transferase regulator activity;GO:0097159//organic cyclic compound binding;GO:0005515//protein binding;GO:0030234//enzyme regulator activity;GO:0003824//catalytic activity;GO:00987…	GO:0031960//response to corticosteroid;GO:0032870//cellular response to hormone stimulus;GO:0048545//response to steroid hormone;GO:0032270//positive regulation of cellular protein metabolic process;GO:0050896//response to stimulus;GO:0048522//positive regulation of cellular process;GO:0051128//regulation of cellular component organization;GO:0044238//primary metabolic process;GO:0043632//modific…
17	71554302	71554705	1.80621e-06	0.21	0.03	0.02	0	98	152	4.41	19.55	15	0	0	ncbi-106503068	GNB1L	PREDICTED: guanine nucleotide-binding protein subunit beta-like protein 1 isoform X3 [Ovis aries musimon]	-	-	-	GO:0005623//cell;GO:0044464//cell part;GO:0044424//intracellular part;GO:0005622//intracellular	-	GO:0051703//intraspecies interaction between organisms;GO:0051704//multi-organism process
17	71631540	71631844	3.12517e-09	0.27	0.61	0.05	0.11	206	109	43.91	4.03	14	0	0	ncbi-102168478	LOC102168478	PREDICTED: LOW QUALITY PROTEIN: armadillo repeat protein deleted in velo-cardio-facial syndrome [Pantholops hodgsonii]	-	-	-	GO:0043227//membrane-bounded organelle;GO:0005622//intracellular;GO:0044464//cell part;GO:0016020//membrane;GO:0043229//intracellular organelle;GO:0043231//intracellular membrane-bounded organelle;GO:0043226//organelle;GO:0005623//cell;GO:0044424//intracellular part	-	GO:0032501//multicellular organismal process;GO:0022610//biological adhesion;GO:0098609//cell-cell adhesion;GO:0044707//single-multicellular organism process;GO:0098742//cell-cell adhesion via plasma-membrane adhesion molecules;GO:0098602//single organism cell adhesion;GO:0007155//cell adhesion;GO:0044699//single-organism process
17	71631540	71631844	3.12517e-09	0.27	0.61	0.05	0.11	206	109	43.91	4.03	14	0	0	ncbi-102191825	COMT	PREDICTED: catechol O-methyltransferase-like, partial [Capra hircus]	Metabolism;Organismal Systems	Amino acid metabolism;Nervous system;Lipid metabolism	ko04728//Dopaminergic synapse;ko00140//Steroid hormone biosynthesis;ko00350//Tyrosine metabolism	GO:0016020//membrane;GO:0005622//intracellular;GO:0005623//cell;GO:0043231//intracellular membrane-bounded organelle;GO:0043227//membrane-bounded organelle;GO:0031988//membrane-bounded vesicle;GO:0044424//intracellular part;GO:0031224//intrinsic component of membrane;GO:0031982//vesicle;GO:0044425//membrane part;GO:0043226//organelle;GO:0043229//intracellular organelle;GO:0044464//cell part	GO:0046872//metal ion binding;GO:0043169//cation binding;GO:0008168//methyltransferase activity;GO:0008171//O-methyltransferase activity;GO:0016741//transferase activity, transferring one-carbon groups;GO:0005488//binding;GO:0043167//ion binding;GO:0003824//catalytic activity;GO:0016740//transferase activity	GO:0042594//response to starvation;GO:0006807//nitrogen compound metabolic process;GO:0009267//cellular response to starvation;GO:0065007//biological regulation;GO:0007154//cell communication;GO:0071496//cellular response to external stimulus;GO:0006584//catecholamine metabolic process;GO:1901360//organic cyclic compound metabolic process;GO:0008152//metabolic process;GO:0009991//response to extr…
18	9940012	9940322	7.65509e-05	0.31	0.7	0.09	0.02	42	70	3.36	5.64	8	0	0	ncbi-102181979	ADAD2	PREDICTED: adenosine deaminase domain-containing protein 2 [Capra hircus]	-	-	-	-	GO:0003824//catalytic activity;GO:0016810//hydrolase activity, acting on carbon-nitrogen (but not peptide) bonds;GO:0005488//binding;GO:0016814//hydrolase activity, acting on carbon-nitrogen (but not peptide) bonds, in cyclic amidines;GO:0097159//organic cyclic compound binding;GO:0003676//nucleic acid binding;GO:1901363//heterocyclic compound binding;GO:0016787//hydrolase activity	GO:0043170//macromolecule metabolic process;GO:0010467//gene expression;GO:0008152//metabolic process;GO:0071704//organic substance metabolic process
18	10877624	10877841	0.00125214	0.33	0.66	0.07	0.15	61	41	4.27	0.99	12	0	0	ncbi-102187793	-	-	-	-	-	-	-	-
18	13442155	13442412	1.11883e-10	0.44	0.89	0.05	0.01	68	124	5.69	2.94	13	0	0	ncbi-102189424	CTU2	PREDICTED: cytoplasmic tRNA 2-thiolation protein 2 [Capra hircus]	Genetic Information Processing	Folding, sorting and degradation	ko04122//Sulfur relay system	GO:0005622//intracellular;GO:0005623//cell;GO:0032991//macromolecular complex;GO:0005737//cytoplasm;GO:0044444//cytoplasmic part;GO:0044424//intracellular part;GO:0044464//cell part	GO:0016740//transferase activity;GO:0097159//organic cyclic compound binding;GO:0003723//RNA binding;GO:0003676//nucleic acid binding;GO:1901363//heterocyclic compound binding;GO:0005488//binding;GO:0016772//transferase activity, transferring phosphorus-containing groups;GO:0003824//catalytic activity	GO:0043412//macromolecule modification;GO:0006139//nucleobase-containing compound metabolic process;GO:0044260//cellular macromolecule metabolic process;GO:0002097//tRNA wobble base modification;GO:0043170//macromolecule metabolic process;GO:0008033//tRNA processing;GO:0046483//heterocycle metabolic process;GO:0044238//primary metabolic process;GO:0044237//cellular metabolic process;GO:0016070//R…
18	13754821	13755034	5.64767e-06	0.35	0.81	0.06	0.09	40	54	8	8.2	5	0	0	ncbi-102169989	ACSF3	PREDICTED: LOW QUALITY PROTEIN: acyl-CoA synthetase family member 3, mitochondrial [Capra hircus]	Metabolism	Amino acid metabolism	ko00280//Valine, leucine and isoleucine degradation	GO:0044424//intracellular part;GO:0043227//membrane-bounded organelle;GO:0043231//intracellular membrane-bounded organelle;GO:0043229//intracellular organelle;GO:0005622//intracellular;GO:0043226//organelle;GO:0044464//cell part;GO:0005623//cell	GO:1901363//heterocyclic compound binding;GO:0016878//acid-thiol ligase activity;GO:0001883//purine nucleoside binding;GO:0016877//ligase activity, forming carbon-sulfur bonds;GO:0032550//purine ribonucleoside binding;GO:0097159//organic cyclic compound binding;GO:0097367//carbohydrate derivative binding;GO:0005488//binding;GO:0032549//ribonucleoside binding;GO:0036094//small molecule binding;GO:…	GO:0044281//small molecule metabolic process;GO:0006629//lipid metabolic process;GO:0043649//dicarboxylic acid catabolic process;GO:0043436//oxoacid metabolic process;GO:0071704//organic substance metabolic process;GO:0044238//primary metabolic process;GO:0044710//single-organism metabolic process;GO:0044255//cellular lipid metabolic process;GO:0006631//fatty acid metabolic process;GO:0046395//ca…
18	22043552	22043883	2.23139e-05	0.43	0.91	0.03	0.05	42	32	2.3	18.8	5	0	0	ncbi-106503097	IRX3	PREDICTED: iroquois-class homeodomain protein IRX-3-like [Macaca mulatta]	-	-	-	GO:0097458//neuron part;GO:0043226//organelle;GO:0044424//intracellular part;GO:0043229//intracellular organelle;GO:0005623//cell;GO:0043231//intracellular membrane-bounded organelle;GO:0005622//intracellular;GO:0042995//cell projection;GO:0043005//neuron projection;GO:0044464//cell part;GO:0043227//membrane-bounded organelle	GO:1901363//heterocyclic compound binding;GO:0003676//nucleic acid binding;GO:0005488//binding;GO:0003677//DNA binding;GO:0097159//organic cyclic compound binding	GO:0019222//regulation of metabolic process;GO:0072001//renal system development;GO:0072081//specification of nephron tubule identity;GO:0045595//regulation of cell differentiation;GO:0072088//nephron epithelium morphogenesis;GO:0072006//nephron development;GO:0009987//cellular process;GO:0009059//macromolecule biosynthetic process;GO:0044249//cellular biosynthetic process;GO:0072078//nephron tub…
18	25318541	25318794	1.10097e-05	0.44	0.89	0.11	0.09	62	35	3.87	2.97	6	0	0	ncbi-102191640	ZNF319	PREDICTED: zinc finger protein 319 [Capra hircus]	-	-	-	GO:0043231//intracellular membrane-bounded organelle;GO:0005623//cell;GO:0043229//intracellular organelle;GO:0044464//cell part;GO:0005622//intracellular;GO:0043227//membrane-bounded organelle;GO:0043226//organelle;GO:0044424//intracellular part	-	-
18	34702178	34702569	9.65775e-05	0.21	0.05	0.01	0.02	173	134	11.63	5.34	14	0	0	ncbi-102189511	SLC12A4	PREDICTED: solute carrier family 12 member 4 isoform X1 [Capra hircus]	-	-	-	GO:0044464//cell part;GO:0005623//cell;GO:0005622//intracellular;GO:0031090//organelle membrane;GO:0043229//intracellular organelle;GO:0043231//intracellular membrane-bounded organelle;GO:0005774//vacuolar membrane;GO:0044422//organelle part;GO:0005737//cytoplasm;GO:0044424//intracellular part;GO:0043227//membrane-bounded organelle;GO:0044446//intracellular organelle part;GO:0005773//vacuole;GO:0…	GO:0015296//anion:cation symporter activity;GO:0015291//secondary active transmembrane transporter activity;GO:0015293//symporter activity;GO:0015075//ion transmembrane transporter activity;GO:0008324//cation transmembrane transporter activity;GO:0015108//chloride transmembrane transporter activity;GO:0022857//transmembrane transporter activity;GO:0019900//kinase binding;GO:0008509//anion transme…	GO:0009987//cellular process;GO:0044765//single-organism transport;GO:0006810//transport;GO:0015698//inorganic anion transport;GO:0051179//localization;GO:0044763//single-organism cellular process;GO:0051234//establishment of localization;GO:0006821//chloride transport;GO:0006811//ion transport;GO:1902578//single-organism localization;GO:0044699//single-organism process;GO:0006820//anion transport
18	44757525	44758180	3.15843e-07	0.37	0.15	0.03	0.04	221	185	15.57	28.34	14	0	0	ncbi-102170629	HAMP	hepcidin precursor [Ovis aries]	-	-	-	-	GO:0005102//receptor binding;GO:0005488//binding;GO:0005515//protein binding	GO:0055082//cellular chemical homeostasis;GO:0050801//ion homeostasis;GO:0044699//single-organism process;GO:0051707//response to other organism;GO:0009987//cellular process;GO:0044763//single-organism cellular process;GO:0048878//chemical homeostasis;GO:0006873//cellular ion homeostasis;GO:0050896//response to stimulus;GO:0006875//cellular metal ion homeostasis;GO:0030003//cellular cation homeos…
18	45245773	45246108	4.2548e-05	0.44	0.2	0.09	0.06	111	148	5.66	0.79	12	0	0	ncbi-102177084	LIN37	PREDICTED: protein lin-37 homolog [Ovis aries]	-	-	-	GO:0043234//protein complex;GO:0032991//macromolecular complex	-	GO:0044699//single-organism process;GO:0009987//cellular process;GO:0044763//single-organism cellular process
18	45259705	45260341	8.30578e-17	0.28	0.66	0.04	0.08	265	229	6.52	16.73	22	0	0	ncbi-102172838	PROSER3	PREDICTED: proline and serine-rich protein 3 isoform X2 [Ovis aries musimon]	-	-	-	-	-	-
18	47363690	47363901	0.000103405	0.23	0.48	0.04	0.09	138	103	2.27	1.85	11	0	0	ncbi-102180339	LOC102180339	PREDICTED: galectin-7 [Pantholops hodgsonii]	-	-	-	-	GO:0005488//binding	-
18	48528207	48528562	9.42933e-05	0.4	0.89	0.07	0.05	40	27	13.5	5.3	5	0	0	ncbi-102186989	C18H19orf47	RIKEN cDNA 2310022A10 gene [Mus musculus]	-	-	-	-	-	-
18	48983065	48983345	0.000144496	0.27	0.55	0.15	0.12	118	75	60.67	9.1	6	0	0	ncbi-102169041	-	-	-	-	-	-	-	-
18	50457813	50458055	0.00012995	0.28	0.65	0.08	0.07	46	69	14.2	13.2	5	0	0	ncbi-102183097	PHLDB3	PREDICTED: pleckstrin homology-like domain family B member 3 [Capra hircus]	-	-	-	-	-	-
18	50596381	50596736	4.80373e-07	0.61	0.3	0.05	0.08	135	137	22	9.55	15	0	0	ncbi-102183358	LOC102183358	PREDICTED: phospholipase A2 inhibitor and Ly6/PLAUR domain-containing protein-like [Capra hircus]	-	-	-	-	GO:0055102//lipase inhibitor activity;GO:0004857//enzyme inhibitor activity;GO:0098772//molecular function regulator;GO:0030234//enzyme regulator activity	GO:0009892//negative regulation of metabolic process;GO:0048519//negative regulation of biological process;GO:0050789//regulation of biological process;GO:0019222//regulation of metabolic process;GO:0065007//biological regulation
18	51535312	51535621	8.07433e-06	0.55	0.24	0.23	0.18	75	156	3.39	36.49	10	0	0	ncbi-102188623	RTN2	PREDICTED: reticulon-2 [Capra hircus]	-	-	-	GO:0043231//intracellular membrane-bounded organelle;GO:0044422//organelle part;GO:0016020//membrane;GO:0043226//organelle;GO:0031090//organelle membrane;GO:0005623//cell;GO:0005622//intracellular;GO:0044464//cell part;GO:0031984//organelle subcompartment;GO:0043229//intracellular organelle;GO:0043227//membrane-bounded organelle;GO:0005886//plasma membrane;GO:0044424//intracellular part;GO:003122…	-	GO:0045184//establishment of protein localization;GO:0051234//establishment of localization;GO:0051641//cellular localization;GO:0015031//protein transport;GO:0032879//regulation of localization;GO:0070727//cellular macromolecule localization;GO:0046907//intracellular transport;GO:0071702//organic substance transport;GO:0008104//protein localization;GO:0051179//localization;GO:0006810//transport;…
18	52849150	52849468	0.00189155	0.23	0.49	0.03	0.01	73	74	16.29	12.29	7	0	0	ncbi-102171644	LOC102171644	PREDICTED: sodium/calcium exchanger 2 [Capra hircus]	Organismal Systems;Environmental Information Processing	Signal transduction;Digestive system	ko04020//Calcium signaling pathway;ko04022//cGMP - PKG signaling pathway;ko04974//Protein digestion and absorption	GO:0044425//membrane part;GO:0031224//intrinsic component of membrane;GO:0016020//membrane	GO:0022890//inorganic cation transmembrane transporter activity;GO:0015077//monovalent inorganic cation transmembrane transporter activity;GO:0005488//binding;GO:0022857//transmembrane transporter activity;GO:0015075//ion transmembrane transporter activity;GO:0022804//active transmembrane transporter activity;GO:0005215//transporter activity;GO:0022891//substrate-specific transmembrane transporte…	GO:0070838//divalent metal ion transport;GO:0044707//single-multicellular organism process;GO:0044699//single-organism process;GO:0065008//regulation of biological quality;GO:0006812//cation transport;GO:0065007//biological regulation;GO:0051179//localization;GO:0050878//regulation of body fluid levels;GO:0072511//divalent inorganic cation transport;GO:0006811//ion transport;GO:0007599//hemostasi…
18	53096710	53097072	0.00194144	0.21	0.05	0	0	78	100	30.3	8.5	5	0	0	ncbi-102173327	GLTSCR2	PREDICTED: LOW QUALITY PROTEIN: glioma tumor suppressor candidate region gene 2 protein [Capra hircus]	Human Diseases	Infectious diseases	ko05168//Herpes simplex infection	GO:0005622//intracellular;GO:0043227//membrane-bounded organelle;GO:0043232//intracellular non-membrane-bounded organelle;GO:0044424//intracellular part;GO:0005623//cell;GO:0043228//non-membrane-bounded organelle;GO:0043229//intracellular organelle;GO:0043226//organelle;GO:0044464//cell part	GO:0003723//RNA binding;GO:0005488//binding;GO:1901363//heterocyclic compound binding;GO:0097159//organic cyclic compound binding;GO:0003676//nucleic acid binding	-
18	53560288	53560649	4.54148e-05	0.32	0.66	0.1	0.06	105	61	8.07	1.27	11	0	0	ncbi-102177187	GRIN2D	PREDICTED: glutamate receptor ionotropic, NMDA 2D [Capra hircus]	Human Diseases;Environmental Information Processing;Organismal Systems	Neurodegenerative diseases;Environmental adaptation;Nervous system;Signal transduction;Signaling molecules and interaction;Substance dependence	ko04080//Neuroactive ligand-receptor interaction;ko04024//cAMP signaling pathway;ko04020//Calcium signaling pathway;ko05010//Alzheimer's disease;ko05034//Alcoholism;ko04724//Glutamatergic synapse;ko04713//Circadian entrainment;ko05031//Amphetamine addiction;ko04720//Long-term potentiation;ko05014//Amyotrophic lateral sclerosis (ALS);ko05030//Cocaine addiction;ko05033//Nicotine addiction	GO:0044456//synapse part;GO:0045202//synapse;GO:0005886//plasma membrane;GO:0016020//membrane;GO:0071944//cell periphery;GO:0005623//cell;GO:0044425//membrane part;GO:0097060//synaptic membrane;GO:0031224//intrinsic component of membrane;GO:0044459//plasma membrane part;GO:0044464//cell part	GO:0005231//excitatory extracellular ligand-gated ion channel activity;GO:0022891//substrate-specific transmembrane transporter activity;GO:0022892//substrate-specific transporter activity;GO:0015267//channel activity;GO:0022834//ligand-gated channel activity;GO:0008066//glutamate receptor activity;GO:0004970//ionotropic glutamate receptor activity;GO:0015075//ion transmembrane transporter activi…	GO:0031644//regulation of neurological system process;GO:0007215//glutamate receptor signaling pathway;GO:0051716//cellular response to stimulus;GO:0044765//single-organism transport;GO:0007165//signal transduction;GO:0044700//single organism signaling;GO:0006811//ion transport;GO:0007166//cell surface receptor signaling pathway;GO:0044699//single-organism process;GO:0051234//establishment of loc…
18	53694897	53695265	8.641e-05	0.13	0.32	0.04	0.05	143	167	4.41	7.7	15	0	0	ncbi-102184465	RPL18	PREDICTED: 60S ribosomal protein L18 [Ovis aries]	Genetic Information Processing	Translation	ko03010//Ribosome	GO:0043228//non-membrane-bounded organelle;GO:0044391//ribosomal subunit;GO:0032991//macromolecular complex;GO:0043227//membrane-bounded organelle;GO:0043231//intracellular membrane-bounded organelle;GO:0044464//cell part;GO:0044444//cytoplasmic part;GO:0030529//ribonucleoprotein complex;GO:0030055//cell-substrate junction;GO:0030054//cell junction;GO:0005924//cell-substrate adherens junction;GO:…	GO:0003676//nucleic acid binding;GO:0005488//binding;GO:1901363//heterocyclic compound binding;GO:0097159//organic cyclic compound binding;GO:0005198//structural molecule activity	GO:0006807//nitrogen compound metabolic process;GO:0070727//cellular macromolecule localization;GO:0016070//RNA metabolic process;GO:0006401//RNA catabolic process;GO:0000956//nuclear-transcribed mRNA catabolic process;GO:0016043//cellular component organization;GO:0071704//organic substance metabolic process;GO:0072657//protein localization to membrane;GO:0009059//macromolecule biosynthetic proc…
18	54332128	54332731	1.77211e-09	0.66	0.32	0.19	0.16	150	165	24.27	15.11	12	0	0	ncbi-102169324	PIH1D1	PREDICTED: PIH1 domain-containing protein 1 [Ovis aries]	-	-	-	GO:0044464//cell part;GO:0005622//intracellular;GO:0005623//cell;GO:0044424//intracellular part;GO:0032991//macromolecular complex;GO:0030529//ribonucleoprotein complex	-	GO:0065003//macromolecular complex assembly;GO:0044763//single-organism cellular process;GO:0071840//cellular component organization or biogenesis;GO:0043933//macromolecular complex subunit organization;GO:0022607//cellular component assembly;GO:0016043//cellular component organization;GO:0071826//ribonucleoprotein complex subunit organization;GO:0000491//small nucleolar ribonucleoprotein complex…
18	54487725	54488194	1.4587e-05	0.5	0.23	0.05	0.05	107	140	2.69	13.69	13	0	0	ncbi-102171811	IRF3	PREDICTED: interferon regulatory factor 3 isoform X1 [Capra hircus]	Organismal Systems;Human Diseases	Infectious diseases;Immune system;Cancers	ko05203//Viral carcinogenesis;ko05169//Epstein-Barr virus infection;ko05168//Herpes simplex infection;ko05164//Influenza A;ko05161//Hepatitis B;ko05162//Measles;ko05160//Hepatitis C;ko04620//Toll-like receptor signaling pathway;ko05133//Pertussis;ko04622//RIG-I-like receptor signaling pathway;ko04623//Cytosolic DNA-sensing pathway	GO:0044446//intracellular organelle part;GO:0043233//organelle lumen;GO:0005737//cytoplasm;GO:0031981//nuclear lumen;GO:0043227//membrane-bounded organelle;GO:0005622//intracellular;GO:0044464//cell part;GO:0070013//intracellular organelle lumen;GO:0043229//intracellular organelle;GO:0005634//nucleus;GO:0043226//organelle;GO:0044424//intracellular part;GO:0005623//cell;GO:0044428//nuclear part;GO…	GO:0046983//protein dimerization activity;GO:0005488//binding;GO:1901363//heterocyclic compound binding;GO:0097159//organic cyclic compound binding;GO:0005515//protein binding;GO:0001071//nucleic acid binding transcription factor activity;GO:0003677//DNA binding;GO:0003676//nucleic acid binding;GO:0000989//transcription factor binding transcription factor activity;GO:0000988//protein binding tran…	GO:0016265//death;GO:0050896//response to stimulus;GO:0043207//response to external biotic stimulus;GO:1901698//response to nitrogen compound;GO:0032648//regulation of interferon-beta production;GO:0043331//response to dsRNA;GO:0048585//negative regulation of response to stimulus;GO:0014070//response to organic cyclic compound;GO:0031326//regulation of cellular biosynthetic process;GO:0009615//re…
18	54487725	54488194	1.4587e-05	0.5	0.23	0.05	0.05	107	140	2.69	13.69	13	0	0	ncbi-102184652	SCAF1	PREDICTED: LOW QUALITY PROTEIN: splicing factor, arginine/serine-rich 19, partial [Capra hircus]	-	-	-	GO:0005622//intracellular;GO:0044424//intracellular part;GO:0043226//organelle;GO:0043231//intracellular membrane-bounded organelle;GO:0005623//cell;GO:0043227//membrane-bounded organelle;GO:0044464//cell part;GO:0043229//intracellular organelle	GO:0005488//binding;GO:0005515//protein binding;GO:0003676//nucleic acid binding;GO:1901363//heterocyclic compound binding;GO:0097159//organic cyclic compound binding	GO:0006396//RNA processing;GO:0044249//cellular biosynthetic process;GO:1901360//organic cyclic compound metabolic process;GO:0071704//organic substance metabolic process;GO:0009059//macromolecule biosynthetic process;GO:0044238//primary metabolic process;GO:0097659//nucleic acid-templated transcription;GO:0034645//cellular macromolecule biosynthetic process;GO:0034641//cellular nitrogen compound…
18	55335430	55335701	0.000735782	0.23	0.04	0.06	0.01	65	77	7.69	16.8	11	0	0	ncbi-102177186	LOC102177186	PREDICTED: kallikrein-1 [Capra hircus]	Organismal Systems	Excretory system;Endocrine system	ko04961//Endocrine and other factor-regulated calcium reabsorption;ko04614//Renin-angiotensin system	GO:0043227//membrane-bounded organelle;GO:0005623//cell;GO:0044464//cell part;GO:0044424//intracellular part;GO:0031988//membrane-bounded vesicle;GO:0043226//organelle;GO:0043231//intracellular membrane-bounded organelle;GO:0005622//intracellular;GO:0031982//vesicle;GO:0043229//intracellular organelle	GO:0070011//peptidase activity, acting on L-amino acid peptides;GO:0016787//hydrolase activity;GO:0004175//endopeptidase activity;GO:0008233//peptidase activity;GO:0003824//catalytic activity	GO:0071704//organic substance metabolic process;GO:0043170//macromolecule metabolic process;GO:0044238//primary metabolic process;GO:0008152//metabolic process;GO:0019538//protein metabolic process
18	55431171	55431437	0.00179831	0.24	0.5	0.03	0.06	79	68	6.32	3.51	10	0	0	ncbi-102179128	KLK9	PREDICTED: kallikrein-9 [Capra hircus]	-	-	-	-	GO:0016787//hydrolase activity;GO:0004175//endopeptidase activity;GO:0008233//peptidase activity;GO:0070011//peptidase activity, acting on L-amino acid peptides;GO:0003824//catalytic activity	GO:0043170//macromolecule metabolic process;GO:0044238//primary metabolic process;GO:0008152//metabolic process;GO:0019538//protein metabolic process;GO:0071704//organic substance metabolic process
18	55856369	55856784	0.000621288	0.53	0.21	0.06	0.05	51	58	6.77	22.4	10	0	0	ncbi-104797286	-	-	-	-	-	-	-	-
18	55856369	55856784	0.000621288	0.53	0.21	0.06	0.05	51	58	6.77	22.4	10	0	0	ncbi-104795702	-	-	-	-	-	-	-	-
18	56076680	56076923	0.000199627	0.09	0.25	0.02	0.05	128	165	10.42	9.84	12	0	0	ncbi-102175434	LOC102175434	PREDICTED: zinc finger protein 43-like [Equus przewalskii]	-	-	-	-	-	-
18	58225034	58225325	0.000235992	0.5	0.24	0.12	0.17	127	79	5.84	32.7	8	0	0	ncbi-102183816	UBE2S	PREDICTED: ubiquitin-conjugating enzyme E2 S [Capra hircus]	Genetic Information Processing	Folding, sorting and degradation	ko04120//Ubiquitin mediated proteolysis	GO:0044446//intracellular organelle part;GO:0005634//nucleus;GO:0000152//nuclear ubiquitin ligase complex;GO:0044422//organelle part;GO:0044428//nuclear part;GO:0000151//ubiquitin ligase complex;GO:1990234//transferase complex;GO:0043227//membrane-bounded organelle;GO:0044464//cell part;GO:0032991//macromolecular complex;GO:0043234//protein complex;GO:0043229//intracellular organelle;GO:1902494//…	GO:0001882//nucleoside binding;GO:0036094//small molecule binding;GO:0001883//purine nucleoside binding;GO:0019787//ubiquitin-like protein transferase activity;GO:0097159//organic cyclic compound binding;GO:0097367//carbohydrate derivative binding;GO:0032549//ribonucleoside binding;GO:0016740//transferase activity;GO:0032550//purine ribonucleoside binding;GO:1901363//heterocyclic compound binding…	GO:0031401//positive regulation of protein modification process;GO:0008152//metabolic process;GO:0009987//cellular process;GO:0010498//proteasomal protein catabolic process;GO:0009893//positive regulation of metabolic process;GO:0044763//single-organism cellular process;GO:0032270//positive regulation of cellular protein metabolic process;GO:0044237//cellular metabolic process;GO:0070647//protein…
18	58293900	58294158	9.27631e-05	0.27	0.13	0.01	0.02	208	277	2.57	11.6	17	0	0	ncbi-102185771	BRSK1	PREDICTED: serine/threonine-protein kinase BRSK1-like, partial [Capra hircus]	-	-	-	-	-	-
18	58294375	58294638	2.89431e-05	0.16	0.38	0.01	0.04	155	134	12.53	8.73	14	0	0	ncbi-102180532	TMEM150B	PREDICTED: transmembrane protein 150B isoform X1 [Capra hircus]	-	-	-	GO:0031224//intrinsic component of membrane;GO:0016020//membrane;GO:0044425//membrane part	-	-
18	58365615	58365886	7.16152e-05	0.11	0.41	0.01	0.09	109	44	23.54	2.06	12	0	0	ncbi-102186334	PPP6R1	PREDICTED: serine/threonine-protein phosphatase 6 regulatory subunit 1 [Capra hircus]	-	-	-	GO:0005623//cell;GO:0044425//membrane part;GO:0016020//membrane;GO:0031224//intrinsic component of membrane;GO:0044464//cell part;GO:0005622//intracellular;GO:0044424//intracellular part	GO:0005488//binding;GO:0019902//phosphatase binding;GO:0005515//protein binding;GO:0019899//enzyme binding	GO:0031323//regulation of cellular metabolic process;GO:0050790//regulation of catalytic activity;GO:0050794//regulation of cellular process;GO:0019220//regulation of phosphate metabolic process;GO:0035303//regulation of dephosphorylation;GO:0050789//regulation of biological process;GO:0065009//regulation of molecular function;GO:0019222//regulation of metabolic process;GO:0010921//regulation of …
18	60859151	60859524	0.000188902	0.33	0.12	0.03	0.01	124	113	5.44	6.56	13	0	0	ncbi-102171459	A1BG	PREDICTED: alpha-1B-glycoprotein-like [Pantholops hodgsonii]	-	-	-	GO:0005576//extracellular region;GO:0044421//extracellular region part	-	-
19	12378456	12378758	0.000157753	0.19	0.45	0.08	0.08	110	87	13.42	5.3	12	0	0	ncbi-102176160	DHRS11	PREDICTED: dehydrogenase/reductase SDR family member 11, partial [Pantholops hodgsonii]	-	-	-	-	GO:0003824//catalytic activity	GO:0008152//metabolic process;GO:0044710//single-organism metabolic process;GO:0044699//single-organism process
19	13959808	13960382	0.00028105	0.19	0.41	0.04	0.08	140	100	10.07	2.11	17	0	0	ncbi-102184088	MMP28	PREDICTED: matrix metalloproteinase-28 [Tursiops truncatus]	-	-	-	GO:0044424//intracellular part;GO:0005623//cell;GO:0031012//extracellular matrix;GO:0005622//intracellular;GO:0044464//cell part	GO:0043167//ion binding;GO:0004175//endopeptidase activity;GO:0008233//peptidase activity;GO:0016787//hydrolase activity;GO:0046914//transition metal ion binding;GO:0003824//catalytic activity;GO:0043169//cation binding;GO:0070011//peptidase activity, acting on L-amino acid peptides;GO:0005488//binding;GO:0046872//metal ion binding	GO:0065007//biological regulation;GO:0050920//regulation of chemotaxis;GO:2000145//regulation of cell motility;GO:0002688//regulation of leukocyte chemotaxis;GO:0032879//regulation of localization;GO:0002689//negative regulation of leukocyte chemotaxis;GO:0044238//primary metabolic process;GO:0050794//regulation of cellular process;GO:0048521//negative regulation of behavior;GO:0048585//negative …
19	19347896	19348501	9.55802e-06	0.22	0.51	0.13	0.2	128	97	48.84	11.79	10	0	0	ncbi-102187346	FOXN1	PREDICTED: forkhead box protein N1 [Capra hircus]	-	-	-	-	-	-
19	21411313	21411862	1.19187e-06	0.29	0.59	0.06	0.04	135	131	16.75	28.78	9	0	0	ncbi-102175985	LOC102175985	PREDICTED: diazepam-binding inhibitor-like 5 isoform X1 [Bos taurus]	-	-	-	GO:0044424//intracellular part;GO:0044464//cell part;GO:0005622//intracellular;GO:0005623//cell	GO:0043167//ion binding;GO:0005488//binding;GO:0043168//anion binding	GO:0048232//male gamete generation;GO:0022414//reproductive process;GO:0051179//localization;GO:0051186//cofactor metabolic process;GO:0007276//gamete generation;GO:0044703//multi-organism reproductive process;GO:0051234//establishment of localization;GO:0044237//cellular metabolic process;GO:0000003//reproduction;GO:0019953//sexual reproduction;GO:0032501//multicellular organismal process;GO:004…
19	24271912	24272166	9.86584e-06	0.44	0.92	0	0.05	34	38	7.36	12.79	8	0	0	ncbi-102189241	SPNS3	PREDICTED: protein spinster homolog 3 [Capra hircus]	-	-	-	-	-	-
19	25868125	25868434	1.46549e-11	0.07	0.44	0.02	0.07	98	171	0.63	4.08	27	0	0	ncbi-102177746	TM4SF5	PREDICTED: LOW QUALITY PROTEIN: transmembrane 4 L6 family member 5 [Capra hircus]	-	-	-	-	-	-
19	26269322	26269541	9.37946e-08	0.33	0.07	0.03	0.02	181	106	10.05	6.22	20	0	0	ncbi-102188628	ELP5	PREDICTED: elongator complex protein 5 [Pantholops hodgsonii]	-	-	-	GO:0043234//protein complex;GO:0044464//cell part;GO:0044424//intracellular part;GO:0043226//organelle;GO:0005622//intracellular;GO:0032991//macromolecular complex;GO:0005623//cell;GO:0043229//intracellular organelle;GO:0043231//intracellular membrane-bounded organelle;GO:0043227//membrane-bounded organelle	-	GO:0051270//regulation of cellular component movement;GO:0065007//biological regulation;GO:0060255//regulation of macromolecule metabolic process;GO:0010468//regulation of gene expression;GO:0040012//regulation of locomotion;GO:0050789//regulation of biological process;GO:0050794//regulation of cellular process;GO:0032879//regulation of localization;GO:2000145//regulation of cell motility;GO:0019…
19	26630894	26631255	3.83032e-05	0.12	0.34	0.01	0.02	107	174	4.02	13.56	11	0	0	ncbi-102169900	WRAP53	PREDICTED: telomerase Cajal body protein 1 [Capra hircus]	-	-	-	GO:0005622//intracellular;GO:0016604//nuclear body;GO:0043229//intracellular organelle;GO:0031981//nuclear lumen;GO:0005623//cell;GO:0044422//organelle part;GO:0044424//intracellular part;GO:0044464//cell part;GO:0044451//nucleoplasm part;GO:0005634//nucleus;GO:0043227//membrane-bounded organelle;GO:0005654//nucleoplasm;GO:0031974//membrane-enclosed lumen;GO:0044428//nuclear part;GO:0032991//macr…	GO:0005488//binding;GO:0097159//organic cyclic compound binding;GO:0003676//nucleic acid binding;GO:1901363//heterocyclic compound binding	GO:0050789//regulation of biological process;GO:0031323//regulation of cellular metabolic process;GO:0019219//regulation of nucleobase-containing compound metabolic process;GO:0016043//cellular component organization;GO:0045935//positive regulation of nucleobase-containing compound metabolic process;GO:0009987//cellular process;GO:0051276//chromosome organization;GO:0010557//positive regulation o…
19	26772848	26773165	3.31324e-10	0.12	0.57	0.06	0.12	76	98	3.24	3.32	18	0	0	ncbi-102170457	NAA38	PREDICTED: LSM domain-containing protein 1 isoform X1 [Capra hircus]	-	-	-	GO:1902494//catalytic complex;GO:0031974//membrane-enclosed lumen;GO:0044444//cytoplasmic part;GO:0044428//nuclear part;GO:0044446//intracellular organelle part;GO:0005634//nucleus;GO:0031248//protein acetyltransferase complex;GO:0005622//intracellular;GO:0044424//intracellular part;GO:0043227//membrane-bounded organelle;GO:1990234//transferase complex;GO:0070013//intracellular organelle lumen;GO…	GO:0005488//binding	GO:0043067//regulation of programmed cell death;GO:0042981//regulation of apoptotic process;GO:0050789//regulation of biological process;GO:0010941//regulation of cell death;GO:0065007//biological regulation;GO:0050794//regulation of cellular process
19	27284984	27285249	0.00320219	0.21	0.47	0.02	0.01	56	76	26.27	23.87	6	0	0	ncbi-102176913	NDEL1	PREDICTED: nuclear distribution protein nudE-like 1 isoform X2 [Ovis aries]	-	-	-	-	-	-
19	27792878	27793320	3.84191e-06	0.24	0.48	0.08	0.09	139	239	4.9	30.09	13	0	0	ncbi-102178105	-	-	-	-	-	-	-	-
19	32088799	32089213	0.00191329	0.26	0.03	0.04	0	58	39	11.24	14.95	7	0	0	ncbi-102185115	CDRT4	PREDICTED: CMT1A duplicated region transcript 4 protein homolog [Capra hircus]	-	-	-	-	-	-
19	33652803	33653179	4.99724e-05	0.4	0.8	0.04	0.08	40	65	7.07	5.77	6	0	0	ncbi-102182442	DRG2	developmentally-regulated GTP-binding protein 2 [Bos taurus]	-	-	-	GO:0043229//intracellular organelle;GO:0043231//intracellular membrane-bounded organelle;GO:0044424//intracellular part;GO:0043227//membrane-bounded organelle;GO:0044464//cell part;GO:0005622//intracellular;GO:0043226//organelle;GO:0005623//cell	GO:0036094//small molecule binding;GO:1901363//heterocyclic compound binding;GO:0005488//binding;GO:0097159//organic cyclic compound binding;GO:0032549//ribonucleoside binding;GO:0032550//purine ribonucleoside binding;GO:0097367//carbohydrate derivative binding;GO:0001883//purine nucleoside binding;GO:0001882//nucleoside binding	GO:0050789//regulation of biological process;GO:0065007//biological regulation;GO:0050794//regulation of cellular process
19	33980884	33981535	0.00179883	0.39	0.16	0.09	0.03	99	68	8.14	29.9	7	0	0	ncbi-102171646	MED9	PREDICTED: mediator of RNA polymerase II transcription subunit 9 [Capra hircus]	-	-	-	GO:0005623//cell;GO:0005622//intracellular;GO:0043229//intracellular organelle;GO:0043231//intracellular membrane-bounded organelle;GO:0032991//macromolecular complex;GO:0044424//intracellular part;GO:0043234//protein complex;GO:0044464//cell part;GO:0043227//membrane-bounded organelle;GO:0043226//organelle	GO:0000988//protein binding transcription factor activity;GO:0001076//RNA polymerase II transcription factor binding transcription factor activity;GO:0000989//transcription factor binding transcription factor activity	GO:0065007//biological regulation;GO:0010468//regulation of gene expression;GO:0060255//regulation of macromolecule metabolic process;GO:0031323//regulation of cellular metabolic process;GO:0080090//regulation of primary metabolic process;GO:0009889//regulation of biosynthetic process;GO:1903506//regulation of nucleic acid-templated transcription;GO:0019219//regulation of nucleobase-containing co…
19	33980884	33981535	0.00179883	0.39	0.16	0.09	0.03	99	68	8.14	29.9	7	0	0	ncbi-102171188	RASD1	PREDICTED: glutenin, high molecular weight subunit PW212 isoform X2 [Capra hircus]	Organismal Systems	Environmental adaptation	ko04713//Circadian entrainment	-	GO:0036094//small molecule binding;GO:0097367//carbohydrate derivative binding;GO:0097159//organic cyclic compound binding;GO:1901363//heterocyclic compound binding;GO:0005488//binding;GO:0001883//purine nucleoside binding;GO:0001882//nucleoside binding;GO:0032549//ribonucleoside binding;GO:0032550//purine ribonucleoside binding	GO:0009987//cellular process;GO:0050794//regulation of cellular process;GO:0065007//biological regulation;GO:0050896//response to stimulus;GO:0050789//regulation of biological process;GO:0044763//single-organism cellular process;GO:0051716//cellular response to stimulus;GO:0007154//cell communication;GO:0007165//signal transduction;GO:0044699//single-organism process;GO:0023052//signaling;GO:0044…
19	36503171	36503519	0.000442626	0.34	0.14	0.06	0.02	182	88	9.83	12.36	13	0	0	ncbi-102189897	ABI3	PREDICTED: ABI gene family member 3 [Capra hircus]	-	-	-	GO:0005622//intracellular;GO:0044464//cell part;GO:0031252//cell leading edge;GO:0005623//cell;GO:0044424//intracellular part	-	GO:0016477//cell migration;GO:0048870//cell motility;GO:0051179//localization;GO:0044763//single-organism cellular process;GO:0006928//movement of cell or subcellular component;GO:0051674//localization of cell;GO:0009987//cellular process;GO:0044699//single-organism process;GO:0040011//locomotion
19	36503171	36503519	0.000442626	0.34	0.14	0.06	0.02	182	88	9.83	12.36	13	0	0	ncbi-102190731	PHOSPHO1	PREDICTED: phosphoethanolamine/phosphocholine phosphatase [Capra hircus]	Metabolism	Lipid metabolism	ko00564//Glycerophospholipid metabolism	-	-	-
19	37821656	37821945	0.0083804	0.11	0.29	0.02	0.05	91	59	1.33	4.95	7	0	0	ncbi-106503239	-	-	-	-	-	-	-	-
19	39510707	39510970	0.000179695	0.05	0.26	0.01	0.05	112	61	3.7	3.72	12	0	0	ncbi-102185865	MED24	PREDICTED: mediator of RNA polymerase II transcription subunit 24 isoform X1 [Capra hircus]	Organismal Systems	Endocrine system	ko04919//Thyroid hormone signaling pathway	GO:0005623//cell;GO:0032991//macromolecular complex;GO:0044424//intracellular part;GO:0005622//intracellular;GO:0043229//intracellular organelle;GO:0043226//organelle;GO:0044464//cell part;GO:0043231//intracellular membrane-bounded organelle;GO:0043234//protein complex;GO:0043227//membrane-bounded organelle	GO:0060089//molecular transducer activity;GO:0005488//binding;GO:0000989//transcription factor binding transcription factor activity;GO:0000988//protein binding transcription factor activity;GO:0001076//RNA polymerase II transcription factor binding transcription factor activity;GO:0008134//transcription factor binding;GO:0005515//protein binding	GO:0010468//regulation of gene expression;GO:0051252//regulation of RNA metabolic process;GO:0090304//nucleic acid metabolic process;GO:0030518//intracellular steroid hormone receptor signaling pathway;GO:0044260//cellular macromolecule metabolic process;GO:0032501//multicellular organismal process;GO:0018130//heterocycle biosynthetic process;GO:0019438//aromatic compound biosynthetic process;GO:…
19	39510707	39510970	0.000179695	0.05	0.26	0.01	0.05	112	61	3.7	3.72	12	0	0	ncbi-102185602	CSF3	PREDICTED: granulocyte colony-stimulating factor isoform X2 [Ovis aries musimon]	Human Diseases;Environmental Information Processing;Organismal Systems	Immune system;Infectious diseases;Signal transduction;Signaling molecules and interaction	ko04151//PI3K-Akt signaling pathway;ko04060//Cytokine-cytokine receptor interaction;ko04630//Jak-STAT signaling pathway;ko04640//Hematopoietic cell lineage;ko05144//Malaria	GO:0044421//extracellular region part;GO:0005576//extracellular region	GO:0005515//protein binding;GO:0005126//cytokine receptor binding;GO:0005102//receptor binding;GO:0005488//binding	GO:0006357//regulation of transcription from RNA polymerase II promoter;GO:0042327//positive regulation of phosphorylation;GO:0051094//positive regulation of developmental process;GO:0032271//regulation of protein polymerization;GO:0060341//regulation of cellular localization;GO:0051246//regulation of protein metabolic process;GO:1903827//regulation of cellular protein localization;GO:0070201//re…
19	41160104	41160326	0.00120235	0.19	0.38	0.06	0.07	107	117	2.86	3.5	13	0	0	ncbi-102181534	FKBP10	PREDICTED: peptidyl-prolyl cis-trans isomerase FKBP10, partial [Capra hircus]	-	-	-	-	-	-
19	41280254	41280536	0.000172722	0.32	0.71	0.02	0.06	44	49	12.27	5.77	6	0	0	ncbi-102183100	DNAJC7	PREDICTED: dnaJ homolog subfamily C member 7 isoform X1 [Ovis aries]	-	-	-	GO:0044422//organelle part;GO:0044424//intracellular part;GO:0044464//cell part;GO:0043233//organelle lumen;GO:0043228//non-membrane-bounded organelle;GO:0031982//vesicle;GO:0044446//intracellular organelle part;GO:0005623//cell;GO:0044428//nuclear part;GO:0043226//organelle;GO:0044444//cytoplasmic part;GO:0070013//intracellular organelle lumen;GO:0031988//membrane-bounded vesicle;GO:0043232//int…	GO:0005488//binding;GO:0005515//protein binding	GO:0009266//response to temperature stimulus;GO:0071704//organic substance metabolic process;GO:0043170//macromolecule metabolic process;GO:0050789//regulation of biological process;GO:0048583//regulation of response to stimulus;GO:0009628//response to abiotic stimulus;GO:0044238//primary metabolic process;GO:0080134//regulation of response to stress;GO:0050794//regulation of cellular process;GO:…
19	41280254	41280536	0.000172722	0.32	0.71	0.02	0.06	44	49	12.27	5.77	6	0	0	ncbi-102182826	CNP	PREDICTED: 2',3'-cyclic-nucleotide 3'-phosphodiesterase isoform X2 [Ovis aries musimon]	-	-	-	-	-	-
19	41885743	41886168	5.29141e-05	0.25	0.51	0.05	0.08	96	170	7.27	44.52	12	0	0	ncbi-102188627	LOC102188627	PREDICTED: tubulin gamma-2 chain [Capra hircus]	-	-	-	GO:0043232//intracellular non-membrane-bounded organelle;GO:0032991//macromolecular complex;GO:0044430//cytoskeletal part;GO:0043229//intracellular organelle;GO:0044444//cytoplasmic part;GO:0044464//cell part;GO:0043228//non-membrane-bounded organelle;GO:0005622//intracellular;GO:0044422//organelle part;GO:0015630//microtubule cytoskeleton;GO:0005874//microtubule;GO:0044424//intracellular part;GO…	GO:0017111//nucleoside-triphosphatase activity;GO:0001882//nucleoside binding;GO:0016817//hydrolase activity, acting on acid anhydrides;GO:0005488//binding;GO:1901363//heterocyclic compound binding;GO:0097159//organic cyclic compound binding;GO:0003824//catalytic activity;GO:0016787//hydrolase activity;GO:0032550//purine ribonucleoside binding;GO:0097367//carbohydrate derivative binding;GO:001646…	GO:0043623//cellular protein complex assembly;GO:1903047//mitotic cell cycle process;GO:0044763//single-organism cellular process;GO:0006996//organelle organization;GO:0044772//mitotic cell cycle phase transition;GO:0022402//cell cycle process;GO:0071822//protein complex subunit organization;GO:0016043//cellular component organization;GO:0034622//cellular macromolecular complex assembly;GO:004477…
19	43258270	43258592	1.36429e-05	0.31	0.66	0.13	0.08	93	68	13.31	1.36	13	0	0	ncbi-102187625	LOC102187625	PREDICTED: solute carrier family 25 member 39-like [Capra hircus]	-	-	-	GO:0016020//membrane;GO:0044424//intracellular part;GO:0031090//organelle membrane;GO:0005623//cell;GO:0031975//envelope;GO:0043226//organelle;GO:0043229//intracellular organelle;GO:0031967//organelle envelope;GO:0043227//membrane-bounded organelle;GO:0005622//intracellular;GO:0031224//intrinsic component of membrane;GO:0044425//membrane part;GO:0044464//cell part;GO:0019866//organelle inner memb…	-	GO:0009987//cellular process;GO:0034641//cellular nitrogen compound metabolic process;GO:0006725//cellular aromatic compound metabolic process;GO:0051234//establishment of localization;GO:1901360//organic cyclic compound metabolic process;GO:0051188//cofactor biosynthetic process;GO:0006807//nitrogen compound metabolic process;GO:0009058//biosynthetic process;GO:0071704//organic substance metabol…
19	43258270	43258592	1.36429e-05	0.31	0.66	0.13	0.08	93	68	13.31	1.36	13	0	0	ncbi-102187350	RUNDC3A	PREDICTED: RUN domain-containing protein 3A [Capra hircus]	-	-	-	-	-	-
19	44026820	44027238	1.32837e-08	0.27	0.57	0.07	0.15	190	152	26.72	14.47	22	0	0	ncbi-102191176	LOC102191176	PREDICTED: spermatogenesis-associated protein 21-like [Capra hircus]	-	-	-	-	GO:0005488//binding;GO:0043167//ion binding;GO:0046872//metal ion binding;GO:0043169//cation binding	-
19	44026820	44027238	1.32837e-08	0.27	0.57	0.07	0.15	190	152	26.72	14.47	22	0	0	ncbi-102190910	FMNL1	PREDICTED: formin-like protein 1 isoform X3 [Ovis aries musimon]	-	-	-	GO:0005623//cell;GO:0031988//membrane-bounded vesicle;GO:0044464//cell part;GO:0043231//intracellular membrane-bounded organelle;GO:0031982//vesicle;GO:0031410//cytoplasmic vesicle;GO:0030139//endocytic vesicle;GO:0005622//intracellular;GO:0016023//cytoplasmic membrane-bounded vesicle;GO:0043227//membrane-bounded organelle;GO:0044424//intracellular part;GO:0043229//intracellular organelle;GO:0043…	GO:0005488//binding;GO:0051020//GTPase binding;GO:0017016//Ras GTPase binding;GO:0017048//Rho GTPase binding;GO:0003779//actin binding;GO:0005515//protein binding;GO:0019899//enzyme binding;GO:0008092//cytoskeletal protein binding;GO:0031267//small GTPase binding	GO:0030036//actin cytoskeleton organization;GO:0006996//organelle organization;GO:0009987//cellular process;GO:0040011//locomotion;GO:0044763//single-organism cellular process;GO:0048870//cell motility;GO:0071840//cellular component organization or biogenesis;GO:0016477//cell migration;GO:0022604//regulation of cell morphogenesis;GO:0007010//cytoskeleton organization;GO:0051128//regulation of cel…
19	46880371	46880723	2.07238e-05	0.52	0.21	0.04	0.1	104	85	9.96	6.84	14	0	0	ncbi-102171650	LOC102171650	PREDICTED: cytochrome b561-like [Capra hircus]	-	-	-	GO:0016020//membrane;GO:0044446//intracellular organelle part;GO:0043227//membrane-bounded organelle;GO:0005622//intracellular;GO:0044425//membrane part;GO:0012506//vesicle membrane;GO:0043231//intracellular membrane-bounded organelle;GO:0044444//cytoplasmic part;GO:0031224//intrinsic component of membrane;GO:0044422//organelle part;GO:0031988//membrane-bounded vesicle;GO:0031410//cytoplasmic ves…	GO:0005215//transporter activity;GO:0043169//cation binding;GO:0022857//transmembrane transporter activity;GO:0016723//oxidoreductase activity, oxidizing metal ions, NAD or NADP as acceptor;GO:0043167//ion binding;GO:0003824//catalytic activity;GO:0005488//binding;GO:0016491//oxidoreductase activity;GO:0016722//oxidoreductase activity, oxidizing metal ions	GO:0044237//cellular metabolic process;GO:0008152//metabolic process;GO:0044710//single-organism metabolic process;GO:0044763//single-organism cellular process;GO:0009987//cellular process;GO:0044699//single-organism process;GO:0006091//generation of precursor metabolites and energy
19	46933513	46933755	3.74158e-05	0.21	0.55	0.03	0.17	85	58	11.82	6.02	11	0	0	ncbi-102171917	LOC102171917	PREDICTED: angiotensin-converting enzyme [Capra hircus]	Human Diseases;Organismal Systems	Cardiovascular diseases;Endocrine system;Infectious diseases	ko05142//Chagas disease (American trypanosomiasis);ko05410//Hypertrophic cardiomyopathy (HCM);ko04924//Renin secretion;ko04614//Renin-angiotensin system	GO:0044464//cell part;GO:0044424//intracellular part;GO:0005623//cell;GO:0005622//intracellular;GO:0016020//membrane	GO:0008238//exopeptidase activity;GO:0043167//ion binding;GO:0043169//cation binding;GO:0003824//catalytic activity;GO:0005488//binding;GO:0016787//hydrolase activity;GO:0070011//peptidase activity, acting on L-amino acid peptides;GO:0008233//peptidase activity	GO:0008152//metabolic process;GO:0008015//blood circulation;GO:0000003//reproduction;GO:0007276//gamete generation;GO:0009056//catabolic process;GO:0008217//regulation of blood pressure;GO:0002443//leukocyte mediated immunity;GO:0003013//circulatory system process;GO:0022414//reproductive process;GO:0003015//heart process;GO:0048232//male gamete generation;GO:0071704//organic substance metabolic …
19	47352027	47352575	8.37898e-05	0.34	0.73	0.04	0.12	56	48	2.56	1.73	13	0	0	ncbi-102172759	PRR29	PREDICTED: proline-rich protein 29 isoform X2 [Ovis aries musimon]	-	-	-	-	-	-
19	49354624	49355056	4.41754e-07	0.44	0.9	0.06	0.01	78	41	78.81	4.48	7	0	0	ncbi-102176641	LOC102176641	PREDICTED: secreted and transmembrane protein 1-like [Capra hircus]	-	-	-	GO:0031224//intrinsic component of membrane;GO:0016020//membrane;GO:0044425//membrane part	-	-
19	49907617	49907928	2.77863e-06	0.47	0.23	0.04	0.11	211	148	20.38	3.85	17	0	0	ncbi-102191459	MAFG	transcription factor MafG [Mus musculus]	-	-	-	GO:0070013//intracellular organelle lumen;GO:0043226//organelle;GO:0044446//intracellular organelle part;GO:0031974//membrane-enclosed lumen;GO:0031981//nuclear lumen;GO:0044464//cell part;GO:0005634//nucleus;GO:0043227//membrane-bounded organelle;GO:0044424//intracellular part;GO:0043231//intracellular membrane-bounded organelle;GO:0005623//cell;GO:0044428//nuclear part;GO:0043229//intracellular…	GO:0005488//binding;GO:0046983//protein dimerization activity;GO:1901363//heterocyclic compound binding;GO:0003677//DNA binding;GO:0097159//organic cyclic compound binding;GO:0001071//nucleic acid binding transcription factor activity;GO:0005515//protein binding;GO:0003676//nucleic acid binding	GO:0032502//developmental process;GO:1901576//organic substance biosynthetic process;GO:0044707//single-multicellular organism process;GO:0044763//single-organism cellular process;GO:0044260//cellular macromolecule metabolic process;GO:0050789//regulation of biological process;GO:0009790//embryo development;GO:0010468//regulation of gene expression;GO:0007599//hemostasis;GO:0055080//cation homeos…
19	50036012	50036360	4.10283e-05	0.26	0.54	0.04	0.05	126	93	7.6	1.12	10	0	0	ncbi-102181072	SLC25A10	PREDICTED: mitochondrial dicarboxylate carrier [Capra hircus]	Organismal Systems	Excretory system	ko04964//Proximal tubule bicarbonate reclamation	GO:0031975//envelope;GO:0043227//membrane-bounded organelle;GO:0044424//intracellular part;GO:0005623//cell;GO:0031090//organelle membrane;GO:0044425//membrane part;GO:0019866//organelle inner membrane;GO:0043229//intracellular organelle;GO:0043226//organelle;GO:0016020//membrane;GO:0031224//intrinsic component of membrane;GO:0005622//intracellular;GO:0031967//organelle envelope;GO:0044422//organ…	GO:0005215//transporter activity;GO:0022804//active transmembrane transporter activity;GO:0022857//transmembrane transporter activity	GO:0051179//localization;GO:0044699//single-organism process;GO:0051641//cellular localization;GO:0051649//establishment of localization in cell;GO:0009987//cellular process;GO:1902582//single-organism intracellular transport;GO:1902578//single-organism localization;GO:0051234//establishment of localization;GO:0044763//single-organism cellular process;GO:0006810//transport;GO:0044765//single-orga…
19	50284190	50284740	2.15935e-05	0.33	0.14	0.02	0.01	176	192	7.6	9.03	13	0	0	ncbi-106503209	LOC106503209	-	-	-	-	-	-	-
19	51415488	51415805	0.000167412	0.58	0.25	0.05	0.03	69	61	6.3	14.17	6	0	0	ncbi-102185503	TBC1D16	PREDICTED: TBC1 domain family member 16 [Capra hircus]	-	-	-	-	-	-
19	52106944	52107209	1.94496e-06	0.72	0.27	0.04	0.03	88	44	15.87	9.07	6	0	0	ncbi-102186905	RBFOX3	PREDICTED: RNA binding protein fox-1 homolog 3 [Capra hircus]	-	-	-	GO:0005623//cell;GO:0043231//intracellular membrane-bounded organelle;GO:0044297//cell body;GO:0044422//organelle part;GO:0043229//intracellular organelle;GO:0005622//intracellular;GO:0044424//intracellular part;GO:0097458//neuron part;GO:0044446//intracellular organelle part;GO:0043227//membrane-bounded organelle;GO:0031984//organelle subcompartment;GO:0043226//organelle;GO:0044464//cell part	GO:0097159//organic cyclic compound binding;GO:0003676//nucleic acid binding;GO:0005515//protein binding;GO:0036094//small molecule binding;GO:1901363//heterocyclic compound binding;GO:0005488//binding	GO:1903311//regulation of mRNA metabolic process;GO:0065007//biological regulation;GO:0051171//regulation of nitrogen compound metabolic process;GO:0019222//regulation of metabolic process;GO:0031323//regulation of cellular metabolic process;GO:0050905//neuromuscular process;GO:0044707//single-multicellular organism process;GO:0060255//regulation of macromolecule metabolic process;GO:0050789//reg…
19	52803147	52803422	0.000179681	0.62	0.27	0.11	0.05	52	67	45.95	39.62	7	0	0	ncbi-102188531	TMC8	PREDICTED: transmembrane channel-like protein 8 isoform X9 [Ovis aries musimon]	-	-	-	GO:0031982//vesicle;GO:0044425//membrane part;GO:0043231//intracellular membrane-bounded organelle;GO:0031224//intrinsic component of membrane;GO:0044422//organelle part;GO:0031090//organelle membrane;GO:0005576//extracellular region;GO:0043226//organelle;GO:0005622//intracellular;GO:0044464//cell part;GO:0031988//membrane-bounded vesicle;GO:0043227//membrane-bounded organelle;GO:0043229//intrace…	GO:0005488//binding;GO:0005515//protein binding	GO:0044087//regulation of cellular component biogenesis;GO:0048519//negative regulation of biological process;GO:0051098//regulation of binding;GO:0098771//inorganic ion homeostasis;GO:0009966//regulation of signal transduction;GO:0043393//regulation of protein binding;GO:0043254//regulation of protein complex assembly;GO:0010941//regulation of cell death;GO:0040007//growth;GO:2001233//regulation…
19	54119859	54120121	5.33793e-05	0.34	0.15	0.03	0.01	159	171	42.27	12.27	11	0	0	ncbi-102185218	RHBDF2	PREDICTED: inactive rhomboid protein 2 isoform X2 [Ovis aries musimon]	-	-	-	GO:0005622//intracellular;GO:0044425//membrane part;GO:0043231//intracellular membrane-bounded organelle;GO:0043226//organelle;GO:0043229//intracellular organelle;GO:0044464//cell part;GO:0005623//cell;GO:0031224//intrinsic component of membrane;GO:0031090//organelle membrane;GO:0044422//organelle part;GO:0044424//intracellular part;GO:0043227//membrane-bounded organelle;GO:0016020//membrane	GO:0016787//hydrolase activity;GO:0005488//binding;GO:0003824//catalytic activity;GO:0070011//peptidase activity, acting on L-amino acid peptides;GO:0004175//endopeptidase activity;GO:0008233//peptidase activity;GO:0005515//protein binding	GO:0044238//primary metabolic process;GO:0050794//regulation of cellular process;GO:0019538//protein metabolic process;GO:0043170//macromolecule metabolic process;GO:0070201//regulation of establishment of protein localization;GO:0060341//regulation of cellular localization;GO:0032879//regulation of localization;GO:0050789//regulation of biological process;GO:1903530//regulation of secretion by c…
19	54467138	54467446	0.000157148	0.53	0.25	0.03	0.03	60	136	4.29	42.95	7	0	0	ncbi-102188706	SRP68	PREDICTED: signal recognition particle subunit SRP68 isoform X1 [Capra hircus]	Genetic Information Processing	Folding, sorting and degradation	ko03060//Protein export	-	-	-
19	55234129	55234337	0.00233506	0.21	0.64	0.05	0.07	19	42	2.57	38.4	6	0	0	ncbi-102175161	KCTD2	PREDICTED: BTB/POZ domain-containing protein KCTD2, partial [Capra hircus]	-	-	-	-	GO:0005488//binding;GO:0005515//protein binding	GO:0022607//cellular component assembly;GO:0070271//protein complex biogenesis;GO:0006461//protein complex assembly;GO:0065003//macromolecular complex assembly;GO:0051259//protein oligomerization;GO:0071822//protein complex subunit organization;GO:0016043//cellular component organization;GO:0044085//cellular component biogenesis;GO:0043933//macromolecular complex subunit organization;GO:0071840//…
19	55411455	55411729	0.00039595	0.36	0.14	0.01	0.03	96	96	17.71	3.71	8	0	0	ncbi-102174333	TMEM104	PREDICTED: transmembrane protein 104 [Capra hircus]	-	-	-	GO:0031224//intrinsic component of membrane;GO:0016020//membrane;GO:0044425//membrane part	-	-
19	55494669	55494882	7.06553e-06	0.31	0.1	0.02	0.01	268	109	5.21	10.03	14	0	0	ncbi-102177376	RAB37	PREDICTED: ras-related protein Rab-37 isoform X4 [Ovis aries]	-	-	-	GO:0043226//organelle;GO:0005623//cell;GO:0043229//intracellular organelle;GO:0012505//endomembrane system;GO:0005737//cytoplasm;GO:0043231//intracellular membrane-bounded organelle;GO:0044444//cytoplasmic part;GO:0044424//intracellular part;GO:0005622//intracellular;GO:0044464//cell part;GO:0043227//membrane-bounded organelle	GO:0001883//purine nucleoside binding;GO:0032549//ribonucleoside binding;GO:0036094//small molecule binding;GO:0001882//nucleoside binding;GO:0097159//organic cyclic compound binding;GO:0032550//purine ribonucleoside binding;GO:1901363//heterocyclic compound binding;GO:0005488//binding;GO:0097367//carbohydrate derivative binding	GO:0044700//single organism signaling;GO:0044763//single-organism cellular process;GO:0023052//signaling;GO:0015031//protein transport;GO:0035556//intracellular signal transduction;GO:0051234//establishment of localization;GO:0051716//cellular response to stimulus;GO:0050789//regulation of biological process;GO:0051179//localization;GO:0007154//cell communication;GO:0009987//cellular process;GO:0…
19	56758460	56758786	0.000362501	0.37	0.74	0.14	0.07	49	43	1.28	7.44	9	0	0	ncbi-106503293	LOC106503293	PREDICTED: protein sidekick-2 isoform X3 [Ovis aries musimon]	-	-	-	-	-	-
19	60334985	60335369	7.34255e-13	0.33	0.72	0.03	0.07	165	162	32.67	24.04	19	0	0	ncbi-102170088	-	-	-	-	-	-	-	-
1	43260538	43260882	0.00042591	0.33	0.12	0.01	0	130	89	5.62	5.57	7	0	0	ncbi-102169334	CMSS1	PREDICTED: protein CMSS1 isoform X3 [Ovis aries]	-	-	-	-	GO:0003676//nucleic acid binding;GO:1901363//heterocyclic compound binding;GO:0005488//binding;GO:0003723//RNA binding;GO:0097159//organic cyclic compound binding	-
1	55747881	55748194	2.43895e-05	0.26	0.52	0.03	0.11	120	122	18.57	33.64	8	0	0	ncbi-102181162	CD200	PREDICTED: OX-2 membrane glycoprotein isoform X1 [Capra hircus]	-	-	-	-	-	-
1	66852275	66852591	0.000452424	0.35	0.76	0.1	0.08	40	34	10.78	2.94	9	0	0	ncbi-102191557	ROPN1	PREDICTED: ropporin-1-like [Capra hircus]	-	-	-	GO:0044422//organelle part;GO:0044441//ciliary part;GO:0044463//cell projection part;GO:0042995//cell projection;GO:0005622//intracellular;GO:0005929//cilium;GO:0043226//organelle;GO:0005623//cell;GO:0044464//cell part;GO:0044424//intracellular part	-	GO:0032268//regulation of cellular protein metabolic process;GO:0051641//cellular localization;GO:0031399//regulation of protein modification process;GO:0051246//regulation of protein metabolic process;GO:0032502//developmental process;GO:0006928//movement of cell or subcellular component;GO:0044699//single-organism process;GO:0050789//regulation of biological process;GO:0016043//cellular compone…
1	80994305	80994569	3.24386e-06	0.27	0.58	0.07	0.07	132	98	8.39	4.81	19	0	0	ncbi-102180800	EPHB3	PREDICTED: LOW QUALITY PROTEIN: ephrin type-B receptor 3 [Capra hircus]	Organismal Systems	Development	ko04360//Axon guidance	GO:0016021//integral component of membrane;GO:0016020//membrane;GO:0044425//membrane part;GO:0031224//intrinsic component of membrane	GO:1901363//heterocyclic compound binding;GO:0004871//signal transducer activity;GO:0004872//receptor activity;GO:0001882//nucleoside binding;GO:0032550//purine ribonucleoside binding;GO:0016740//transferase activity;GO:0036094//small molecule binding;GO:0060089//molecular transducer activity;GO:0001883//purine nucleoside binding;GO:0016773//phosphotransferase activity, alcohol group as acceptor;…	GO:0021955//central nervous system neuron axonogenesis;GO:0030182//neuron differentiation;GO:0048646//anatomical structure formation involved in morphogenesis;GO:0032502//developmental process;GO:0048869//cellular developmental process;GO:0060284//regulation of cell development;GO:0050896//response to stimulus;GO:0044238//primary metabolic process;GO:0042330//taxis;GO:0043170//macromolecule metab…
1	107367032	107367470	4.97481e-06	0.39	0.19	0.03	0.04	182	231	27.29	34.32	10	0	0	ncbi-102178213	SHOX2	PREDICTED: short stature homeobox protein 2 isoform X2 [Propithecus coquereli]	-	-	-	GO:0043226//organelle;GO:0005623//cell;GO:0043227//membrane-bounded organelle;GO:0016020//membrane;GO:0044424//intracellular part;GO:0031974//membrane-enclosed lumen;GO:0070013//intracellular organelle lumen;GO:0031090//organelle membrane;GO:0044446//intracellular organelle part;GO:0044464//cell part;GO:0043229//intracellular organelle;GO:0031981//nuclear lumen;GO:0044422//organelle part;GO:00432…	GO:0003677//DNA binding;GO:0005488//binding;GO:0097159//organic cyclic compound binding;GO:1901363//heterocyclic compound binding;GO:0003676//nucleic acid binding	GO:0003205//cardiac chamber development;GO:0051130//positive regulation of cellular component organization;GO:0048518//positive regulation of biological process;GO:0048562//embryonic organ morphogenesis;GO:0044699//single-organism process;GO:0048706//embryonic skeletal system development;GO:0010468//regulation of gene expression;GO:0044707//single-multicellular organism process;GO:0010556//regula…
1	140170557	140170812	0.0094988	0.11	0.28	0.01	0.02	80	105	0.67	8.7	6	0	0	ncbi-102181904	TFF3	PREDICTED: trefoil factor 3 [Capra hircus]	-	-	-	GO:0005622//intracellular;GO:0043227//membrane-bounded organelle;GO:0043226//organelle;GO:0031988//membrane-bounded vesicle;GO:0031982//vesicle;GO:0005623//cell;GO:0044424//intracellular part;GO:0031012//extracellular matrix;GO:0044464//cell part;GO:0012505//endomembrane system	-	-
1	140240274	140240573	2.05642e-07	0.53	0.24	0.05	0.02	143	152	22.11	28.36	9	0	0	ncbi-106502476	TFF1	PREDICTED: trefoil factor 1 [Pantholops hodgsonii]	-	-	-	-	-	GO:0010033//response to organic substance;GO:0009987//cellular process;GO:0048545//response to steroid hormone;GO:0009719//response to endogenous stimulus;GO:0044699//single-organism process;GO:0009725//response to hormone;GO:0043627//response to estrogen;GO:0044767//single-organism developmental process;GO:0048869//cellular developmental process;GO:0032502//developmental process;GO:0050896//resp…
1	141442845	141443221	0.000753096	0.45	0.19	0.11	0.08	87	72	14.7	17.6	6	0	0	ncbi-102168865	PDXK	PREDICTED: pyridoxal kinase [Bubalus bubalis]	Metabolism	Metabolism of cofactors and vitamins	ko00750//Vitamin B6 metabolism	GO:0005623//cell;GO:0043226//organelle;GO:0005737//cytoplasm;GO:0044464//cell part;GO:0031988//membrane-bounded vesicle;GO:0043227//membrane-bounded organelle;GO:0005622//intracellular;GO:0043231//intracellular membrane-bounded organelle;GO:0044444//cytoplasmic part;GO:0031982//vesicle;GO:0044424//intracellular part;GO:0043229//intracellular organelle	GO:0005488//binding;GO:0032549//ribonucleoside binding;GO:0043167//ion binding;GO:0016772//transferase activity, transferring phosphorus-containing groups;GO:0097367//carbohydrate derivative binding;GO:0031420//alkali metal ion binding;GO:0001883//purine nucleoside binding;GO:0016301//kinase activity;GO:1901363//heterocyclic compound binding;GO:0046983//protein dimerization activity;GO:0003824//c…	GO:0051186//cofactor metabolic process;GO:0019438//aromatic compound biosynthetic process;GO:1901360//organic cyclic compound metabolic process;GO:0046483//heterocycle metabolic process;GO:1901617//organic hydroxy compound biosynthetic process;GO:0006732//coenzyme metabolic process;GO:0051188//cofactor biosynthetic process;GO:0046184//aldehyde biosynthetic process;GO:0009108//coenzyme biosyntheti…
1	141953015	141953355	9.70702e-08	0.47	0.95	0.05	0.02	94	38	8.95	12.95	7	0	0	ncbi-102170826	AIRE	PREDICTED: autoimmune regulator [Capra hircus]	Genetic Information Processing;Human Diseases	Immune diseases;Folding, sorting and degradation	ko04120//Ubiquitin mediated proteolysis;ko05340//Primary immunodeficiency	GO:0043229//intracellular organelle;GO:0043227//membrane-bounded organelle;GO:0005622//intracellular;GO:0005623//cell;GO:0044424//intracellular part;GO:0043226//organelle;GO:0044464//cell part;GO:0043231//intracellular membrane-bounded organelle	GO:1901363//heterocyclic compound binding;GO:0046872//metal ion binding;GO:0003676//nucleic acid binding;GO:0005515//protein binding;GO:0097159//organic cyclic compound binding;GO:0046914//transition metal ion binding;GO:0000975//regulatory region DNA binding;GO:0043169//cation binding;GO:0043167//ion binding;GO:0001067//regulatory region nucleic acid binding;GO:0005488//binding;GO:0003677//DNA b…	GO:0050794//regulation of cellular process;GO:0050789//regulation of biological process;GO:0051252//regulation of RNA metabolic process;GO:2000112//regulation of cellular macromolecule biosynthetic process;GO:0010468//regulation of gene expression;GO:0051171//regulation of nitrogen compound metabolic process;GO:0080090//regulation of primary metabolic process;GO:0002376//immune system process;GO:…
1	142096163	142096516	0.0150554	0.38	0.18	0.05	0.04	56	68	2.27	6.67	6	0	0	ncbi-102188902	LRRC3	PREDICTED: leucine-rich repeat-containing protein 3 [Capra hircus]	-	-	-	GO:0016020//membrane;GO:0031224//intrinsic component of membrane;GO:0044425//membrane part	-	-
1	142411589	142411907	3.51373e-07	0.09	0.28	0.01	0.02	241	218	15.28	44.15	17	0	0	ncbi-100861185	ITGB2	integrin beta-2 precursor [Capra hircus]	Human Diseases;Environmental Information Processing;Organismal Systems;Cellular Processes	Signal transduction;Infectious diseases;Signaling molecules and interaction;Immune system;Cardiovascular diseases;Cell motility;Immune diseases;Transport and catabolism	ko05166//HTLV-I infection;ko04810//Regulation of actin cytoskeleton;ko04015//Rap1 signaling pathway;ko05152//Tuberculosis;ko04145//Phagosome;ko04390//Hippo signaling pathway;ko04514//Cell adhesion molecules (CAMs);ko04670//Leukocyte transendothelial migration;ko04650//Natural killer cell mediated cytotoxicity;ko05146//Amoebiasis;ko05323//Rheumatoid arthritis;ko05133//Pertussis;ko05140//Leishmania…	GO:0043234//protein complex;GO:0044464//cell part;GO:0098636//protein complex involved in cell adhesion;GO:0031988//membrane-bounded vesicle;GO:0005623//cell;GO:0031224//intrinsic component of membrane;GO:0005887//integral component of plasma membrane;GO:0008305//integrin complex;GO:0098589//membrane region;GO:0071944//cell periphery;GO:0044459//plasma membrane part;GO:0005886//plasma membrane;GO…	GO:0038023//signaling receptor activity;GO:0043169//cation binding;GO:0060089//molecular transducer activity;GO:0004872//receptor activity;GO:0005488//binding;GO:0004888//transmembrane signaling receptor activity;GO:0019900//kinase binding;GO:0019899//enzyme binding;GO:0043167//ion binding;GO:0004871//signal transducer activity;GO:0005515//protein binding	GO:0016337//single organismal cell-cell adhesion;GO:0050900//leukocyte migration;GO:0050794//regulation of cellular process;GO:0046651//lymphocyte proliferation;GO:0032943//mononuclear cell proliferation;GO:0097530//granulocyte migration;GO:0071621//granulocyte chemotaxis;GO:0032268//regulation of cellular protein metabolic process;GO:0042330//taxis;GO:0050789//regulation of biological process;GO…
1	143366631	143366901	0.00017428	0.6	0.3	0.05	0.05	68	91	17.28	33.36	9	0	0	ncbi-102191085	COL6A1	PREDICTED: LOW QUALITY PROTEIN: collagen alpha-1(VI) chain [Capra hircus]	Cellular Processes;Environmental Information Processing;Organismal Systems	Digestive system;Signal transduction;Signaling molecules and interaction;Cellular commiunity	ko04151//PI3K-Akt signaling pathway;ko04510//Focal adhesion;ko04974//Protein digestion and absorption;ko04512//ECM-receptor interaction	GO:0005886//plasma membrane;GO:0043229//intracellular organelle;GO:0005774//vacuolar membrane;GO:0044464//cell part;GO:0016020//membrane;GO:0044444//cytoplasmic part;GO:0098588//bounding membrane of organelle;GO:0005623//cell;GO:0032991//macromolecular complex;GO:0043226//organelle;GO:0005622//intracellular;GO:0005737//cytoplasm;GO:0071944//cell periphery;GO:0043227//membrane-bounded organelle;GO…	GO:0019838//growth factor binding;GO:0005488//binding;GO:0005515//protein binding	GO:0001503//ossification;GO:0001101//response to acid chemical;GO:1901698//response to nitrogen compound;GO:0065003//macromolecular complex assembly;GO:0032501//multicellular organismal process;GO:1901700//response to oxygen-containing compound;GO:0051259//protein oligomerization;GO:0048869//cellular developmental process;GO:0043933//macromolecular complex subunit organization;GO:0043200//respons…
1	150153616	150153939	6.47723e-06	0.29	0.59	0.03	0.07	111	108	11	37.25	9	0	0	ncbi-102179988	BTD	PREDICTED: biotinidase isoform X1 [Capra hircus]	Metabolism;Organismal Systems	Digestive system;Metabolism of cofactors and vitamins	ko04977//Vitamin digestion and absorption;ko00780//Biotin metabolism	GO:0043226//organelle;GO:0044424//intracellular part;GO:0031988//membrane-bounded vesicle;GO:0043228//non-membrane-bounded organelle;GO:0043232//intracellular non-membrane-bounded organelle;GO:0005623//cell;GO:0005622//intracellular;GO:0031982//vesicle;GO:0044464//cell part;GO:0097458//neuron part;GO:0043227//membrane-bounded organelle;GO:0005576//extracellular region;GO:0044421//extracellular re…	GO:0016810//hydrolase activity, acting on carbon-nitrogen (but not peptide) bonds;GO:0003824//catalytic activity;GO:0016811//hydrolase activity, acting on carbon-nitrogen (but not peptide) bonds, in linear amides;GO:0016787//hydrolase activity	GO:0009987//cellular process;GO:0006790//sulfur compound metabolic process;GO:0008152//metabolic process;GO:0044237//cellular metabolic process
1	154567142	154567387	0.000825649	0.31	0.63	0.04	0.09	48	76	0.8	7.87	6	0	0	ncbi-102183830	EFHB	PREDICTED: LOW QUALITY PROTEIN: EF-hand domain-containing family member B [Capra hircus]	-	-	-	-	GO:0043167//ion binding;GO:0043169//cation binding;GO:0005488//binding;GO:0046872//metal ion binding	-
20	3848610	3848921	3.77282e-09	0.41	0.83	0.05	0.16	145	66	33.37	10.4	6	0	0	ncbi-102179238	STK10	PREDICTED: serine/threonine-protein kinase 10 [Capra hircus]	-	-	-	GO:0043226//organelle;GO:0043227//membrane-bounded organelle;GO:0016020//membrane;GO:0031982//vesicle;GO:0031988//membrane-bounded vesicle	GO:0036094//small molecule binding;GO:0003824//catalytic activity;GO:0001883//purine nucleoside binding;GO:0032550//purine ribonucleoside binding;GO:0032549//ribonucleoside binding;GO:0016301//kinase activity;GO:1901363//heterocyclic compound binding;GO:0097159//organic cyclic compound binding;GO:0001882//nucleoside binding;GO:0004672//protein kinase activity;GO:0016740//transferase activity;GO:0…	GO:0007155//cell adhesion;GO:0007159//leukocyte cell-cell adhesion;GO:0016337//single organismal cell-cell adhesion;GO:0002685//regulation of leukocyte migration;GO:0016310//phosphorylation;GO:0044237//cellular metabolic process;GO:2000145//regulation of cell motility;GO:0022610//biological adhesion;GO:0065007//biological regulation;GO:0009987//cellular process;GO:0071704//organic substance metab…
20	5076205	5076648	0.000118954	0.39	0.12	0.08	0.02	93	81	16.31	13.69	13	0	0	ncbi-102191373	-	-	-	-	-	-	-	-
20	10345107	10345412	6.51367e-08	0.89	0.41	0.01	0.1	66	46	53.2	7.2	5	0	0	ncbi-102186802	AK6	PREDICTED: transcription initiation factor TFIID subunit 9-like isoform X3 [Capra hircus]	Metabolism;Genetic Information Processing	Translation;Nucleotide metabolism	ko00230//Purine metabolism;ko03008//Ribosome biogenesis in eukaryotes	GO:0005622//intracellular;GO:1902493//acetyltransferase complex;GO:0016604//nuclear body;GO:0044464//cell part;GO:0000123//histone acetyltransferase complex;GO:0005634//nucleus;GO:0043234//protein complex;GO:0044446//intracellular organelle part;GO:0044424//intracellular part;GO:0035097//histone methyltransferase complex;GO:0043226//organelle;GO:0005623//cell;GO:0043227//membrane-bounded organell…	GO:0016462//pyrophosphatase activity;GO:0001067//regulatory region nucleic acid binding;GO:0008134//transcription factor binding;GO:0016776//phosphotransferase activity, phosphate group as acceptor;GO:0090595//acetyl-CoA:L-lysine N6-acetyltransferase;GO:0016817//hydrolase activity, acting on acid anhydrides;GO:0016746//transferase activity, transferring acyl groups;GO:0016410//N-acyltransferase a…	GO:0043412//macromolecule modification;GO:2001141//regulation of RNA biosynthetic process;GO:0009892//negative regulation of metabolic process;GO:0016569//covalent chromatin modification;GO:0048584//positive regulation of response to stimulus;GO:0055086//nucleobase-containing small molecule metabolic process;GO:0018394//peptidyl-lysine acetylation;GO:0031326//regulation of cellular biosynthetic p…
20	24232819	24233131	0.000150941	0.5	0.25	0	0.01	110	109	18.5	32.2	5	0	0	ncbi-102185312	LOC102185312	PREDICTED: chondroitin sulfate proteoglycan 4-like [Capra hircus]	-	-	-	-	-	-
20	71207306	71207618	2.67939e-06	0.37	0.77	0.09	0.04	76	61	44.78	13.19	9	0	0	ncbi-102188256	SLC6A19	PREDICTED: sodium-dependent neutral amino acid transporter B(0)AT1 [Capra hircus]	Organismal Systems	Digestive system	ko04974//Protein digestion and absorption;ko04978//Mineral absorption	-	-	-
21	17823878	17824135	0.00198837	0.36	0.77	0.06	0.03	36	26	35.7	5.7	5	0	0	ncbi-102179419	LOC102179419	PREDICTED: myeloid-associated differentiation marker-like, partial [Capra hircus]	-	-	-	-	-	-
21	28076090	28076396	2.58801e-07	0.32	0.67	0.07	0.09	115	106	3.72	3.26	19	0	0	ncbi-102186634	OTUD7A	PREDICTED: OTU domain-containing protein 7A-like [Capra hircus]	-	-	-	-	-	-
21	52014592	52014903	0.000177762	0.27	0.64	0.06	0.06	70	44	11.5	14.7	5	0	0	ncbi-102180159	TGM7	PREDICTED: protein-glutamine gamma-glutamyltransferase Z isoform X1 [Capra hircus]	-	-	-	-	-	-
21	52146286	52146606	1.48033e-05	0.23	0.52	0.05	0.08	141	81	10.99	4.32	10	0	0	ncbi-102182833	TP53BP1	PREDICTED: tumor suppressor p53-binding protein 1 isoform X2 [Capra hircus]	-	-	-	-	-	-
21	53703181	53703770	5.99861e-07	0.42	0.19	0.09	0.02	219	202	119.97	137.1	13	0	0	ncbi-102188805	ATXN3	PREDICTED: ataxin-3 isoform X1 [Ovis aries]	Genetic Information Processing	Folding, sorting and degradation	ko04141//Protein processing in endoplasmic reticulum	-	-	-
21	57035017	57035419	0.00046408	0.38	0.19	0.02	0.01	143	128	7.84	32.86	8	0	0	ncbi-106503380	-	-	-	-	-	-	-	-
21	63744197	63744429	0.00119103	0.17	0.37	0.01	0.03	109	92	24.36	17.19	9	0	0	ncbi-102169526	PPP2R5C	PREDICTED: serine/threonine-protein phosphatase 2A 56 kDa regulatory subunit gamma isoform isoform X10 [Ovis aries musimon]	Genetic Information Processing;Cellular Processes;Organismal Systems;Environmental Information Processing	Cell growth and death;Nervous system;Signal transduction;Circulatory system;Translation	ko04151//PI3K-Akt signaling pathway;ko04261//Adrenergic signaling in cardiomyocytes;ko04728//Dopaminergic synapse;ko04071//Sphingolipid signaling pathway;ko04152//AMPK signaling pathway;ko04114//Oocyte meiosis;ko03015//mRNA surveillance pathway	GO:0043226//organelle;GO:0043232//intracellular non-membrane-bounded organelle;GO:0044446//intracellular organelle part;GO:0044427//chromosomal part;GO:0032991//macromolecular complex;GO:0044424//intracellular part;GO:0044422//organelle part;GO:0016020//membrane;GO:0005622//intracellular;GO:1903293//phosphatase complex;GO:0005694//chromosome;GO:0043228//non-membrane-bounded organelle;GO:1902494//…	GO:0019208//phosphatase regulator activity;GO:0016787//hydrolase activity;GO:0005488//binding;GO:0098772//molecular function regulator;GO:0003824//catalytic activity;GO:0030234//enzyme regulator activity;GO:0019888//protein phosphatase regulator activity	GO:0035556//intracellular signal transduction;GO:0042770//signal transduction in response to DNA damage;GO:1901575//organic substance catabolic process;GO:0051716//cellular response to stimulus;GO:0071704//organic substance metabolic process;GO:0016265//death;GO:0044763//single-organism cellular process;GO:0012501//programmed cell death;GO:0008219//cell death;GO:0009057//macromolecule catabolic p…
21	65926031	65926336	3.94268e-05	0.14	0.42	0.05	0.07	101	73	0.78	4.41	15	0	0	ncbi-102176649	-	-	-	-	-	-	-	-
21	66389553	66389800	9.96342e-07	0.4	0.82	0.17	0.07	67	62	22.27	4.5	8	0	0	ncbi-106501742	LOC106501742	PREDICTED: LOW QUALITY PROTEIN: endogenous retrovirus group K member 113 Pol protein-like [Heterocephalus glaber]	-	-	-	-	-	-
21	66536562	66536779	3.32397e-06	0.45	0.98	0.07	0	20	42	0.86	5.07	8	0	0	ncbi-102190176	BRF1	PREDICTED: transcription factor IIIB 90 kDa subunit isoform X1 [Ovis aries]	-	-	-	-	GO:0005488//binding;GO:0008134//transcription factor binding;GO:0046914//transition metal ion binding;GO:0005515//protein binding;GO:0046872//metal ion binding;GO:0043169//cation binding;GO:0043167//ion binding	GO:0006725//cellular aromatic compound metabolic process;GO:0044260//cellular macromolecule metabolic process;GO:0071704//organic substance metabolic process;GO:0019222//regulation of metabolic process;GO:0060255//regulation of macromolecule metabolic process;GO:0006807//nitrogen compound metabolic process;GO:0050789//regulation of biological process;GO:0019438//aromatic compound biosynthetic pro…
22	12447318	12447787	3.91333e-05	0.19	0.41	0.09	0.16	153	158	15.12	13.96	10	0	0	ncbi-102187541	CCR8	PREDICTED: c-C chemokine receptor type 8 isoform X1 [Capra hircus]	Organismal Systems;Environmental Information Processing;Human Diseases	Immune system;Cancers;Signaling molecules and interaction	ko04060//Cytokine-cytokine receptor interaction;ko05203//Viral carcinogenesis;ko04062//Chemokine signaling pathway	GO:0044425//membrane part;GO:0016020//membrane;GO:0031224//intrinsic component of membrane	GO:0001637//G-protein coupled chemoattractant receptor activity;GO:0060089//molecular transducer activity;GO:0004871//signal transducer activity;GO:0038023//signaling receptor activity;GO:0004930//G-protein coupled receptor activity;GO:0004950//chemokine receptor activity;GO:0004896//cytokine receptor activity;GO:0008528//G-protein coupled peptide receptor activity;GO:0004872//receptor activity;G…	GO:0065007//biological regulation;GO:0006874//cellular calcium ion homeostasis;GO:0044699//single-organism process;GO:0044763//single-organism cellular process;GO:0098771//inorganic ion homeostasis;GO:0055074//calcium ion homeostasis;GO:0051480//cytosolic calcium ion homeostasis;GO:0002376//immune system process;GO:0042221//response to chemical;GO:0044700//single organism signaling;GO:0006875//ce…
22	21310348	21310827	2.95421e-05	0.38	0.18	0.08	0.04	168	191	33.2	84.17	6	0	0	ncbi-102188092	ITPR1	PREDICTED: inositol 1,4,5-trisphosphate receptor type 1 isoform X2 [Ovis aries]	Cellular Processes;Organismal Systems;Environmental Information Processing;Human Diseases	Sensory system;Circulatory system;Signal transduction;Digestive system;Environmental adaptation;Cellular commiunity;Nervous system;Immune system;Neurodegenerative diseases;Cell growth and death;Endocrine system;Cancers	ko05205//Proteoglycans in cancer;ko05016//Huntington's disease;ko04020//Calcium signaling pathway;ko04022//cGMP - PKG signaling pathway;ko05010//Alzheimer's disease;ko04921//Oxytocin signaling pathway;ko04270//Vascular smooth muscle contraction;ko04611//Platelet activation;ko04728//Dopaminergic synapse;ko04726//Serotonergic synapse;ko04724//Glutamatergic synapse;ko04725//Cholinergic synapse;ko041…	GO:0044433//cytoplasmic vesicle part;GO:0031224//intrinsic component of membrane;GO:0031975//envelope;GO:0016020//membrane;GO:0043234//protein complex;GO:1902494//catalytic complex;GO:0031090//organelle membrane;GO:0030667//secretory granule membrane;GO:0030659//cytoplasmic vesicle membrane;GO:0030141//secretory granule;GO:1903293//phosphatase complex;GO:0044444//cytoplasmic part;GO:0008287//prot…	GO:0005215//transporter activity;GO:0022803//passive transmembrane transporter activity;GO:0022892//substrate-specific transporter activity;GO:0043167//ion binding;GO:0043168//anion binding;GO:0016247//channel regulator activity;GO:0005261//cation channel activity;GO:0015267//channel activity;GO:0022838//substrate-specific channel activity;GO:0005543//phospholipid binding;GO:0008289//lipid bindin…	GO:0050879//multicellular organismal movement;GO:0033554//cellular response to stress;GO:0048519//negative regulation of biological process;GO:0051283//negative regulation of sequestering of calcium ion;GO:0051179//localization;GO:0044707//single-multicellular organism process;GO:0051716//cellular response to stimulus;GO:0044699//single-organism process;GO:0070838//divalent metal ion transport;GO…
22	49867332	49867582	6.11584e-05	0.34	0.08	0.07	0.02	76	85	30.78	4.03	9	0	0	ncbi-100860765	GNAI2	guanine nucleotide-binding protein G(i) subunit alpha-2 [Bos taurus]	Organismal Systems;Human Diseases;Environmental Information Processing;Cellular Processes	Signal transduction;Infectious diseases;Circulatory system;Environmental adaptation;Development;Digestive system;Cellular commiunity;Nervous system;Immune system;Neurodegenerative diseases;Cancers;Endocrine system;Substance dependence	ko05200//Pathways in cancer;ko04015//Rap1 signaling pathway;ko04024//cAMP signaling pathway;ko04062//Chemokine signaling pathway;ko04022//cGMP - PKG signaling pathway;ko05034//Alcoholism;ko04921//Oxytocin signaling pathway;ko04261//Adrenergic signaling in cardiomyocytes;ko04530//Tight junction;ko05012//Parkinson's disease;ko04360//Axon guidance;ko04611//Platelet activation;ko04728//Dopaminergic s…	-	-	-
22	50192975	50193312	0.000596773	0.21	0.49	0.05	0.05	76	76	7.49	2.49	11	0	0	ncbi-102176743	UBA7	PREDICTED: ubiquitin-like modifier-activating enzyme 7 isoform X1 [Capra hircus]	Genetic Information Processing;Human Diseases	Folding, sorting and degradation;Neurodegenerative diseases	ko04120//Ubiquitin mediated proteolysis;ko05012//Parkinson's disease	-	-	-
22	50648828	50649119	0.00131954	0.22	0.07	0.02	0	115	116	26.27	25.15	12	0	0	ncbi-106503428	LOC106503428	PREDICTED: laminin subunit beta-2-like isoform X3 [Ovis aries musimon]	Environmental Information Processing;Human Diseases;Cellular Processes	Cancers;Signaling molecules and interaction;Cellular commiunity;Infectious diseases;Signal transduction	ko05200//Pathways in cancer;ko04151//PI3K-Akt signaling pathway;ko04510//Focal adhesion;ko05146//Amoebiasis;ko05145//Toxoplasmosis;ko04512//ECM-receptor interaction;ko05222//Small cell lung cancer	-	-	-
22	51117003	51117246	0.000916452	0.26	0.53	0.07	0.04	84	72	4.57	7.43	8	0	0	ncbi-102188810	PFKFB4	6-phosphofructo-2-kinase/fructose-2,6-bisphosphatase 4 [Bos taurus]	Environmental Information Processing;Metabolism	Signal transduction;Carbohydrate metabolism	ko04152//AMPK signaling pathway;ko00051//Fructose and mannose metabolism	-	-	-
22	51147232	51147489	4.72026e-07	0.38	0.82	0.04	0.03	87	50	6.46	0.67	10	0	0	ncbi-106501733	TREX1	PREDICTED: three prime repair exonuclease 1-like isoform X2 [Capra hircus]	Organismal Systems	Immune system	ko04623//Cytosolic DNA-sensing pathway	-	-	-
22	51147232	51147489	4.72026e-07	0.38	0.82	0.04	0.03	87	50	6.46	0.67	10	0	0	ncbi-102189528	ATRIP	PREDICTED: ATR-interacting protein isoform X8 [Ovis aries musimon]	Genetic Information Processing	Replication and repair	ko03460//Fanconi anemia pathway	-	-	-
22	52241830	52242203	1.27958e-05	0.24	0.04	0.03	0	98	119	0.78	2.26	16	0	0	ncbi-102183647	NBEAL2	PREDICTED: neurobeachin-like protein 2, partial [Capra hircus]	-	-	-	-	-	-
22	53330845	53331275	2.35418e-11	0.38	0.77	0.02	0.07	120	155	1	9.24	15	0	0	ncbi-102186726	LIMD1	PREDICTED: LIM domain-containing protein 1 [Capra hircus]	Environmental Information Processing	Signal transduction	ko04390//Hippo signaling pathway	-	-	-
22	57337681	57337924	1.10589e-09	0.45	0.96	0.05	0.08	33	85	0.77	35.44	13	0	0	ncbi-102176372	ABTB1	PREDICTED: ankyrin repeat and BTB/POZ domain-containing protein 1 [Capra hircus]	-	-	-	-	-	-
23	7085849	7086309	0.000594057	0.35	0.15	0.02	0.01	98	144	10.84	28.49	10	0	0	ncbi-102182003	SLC39A7	PREDICTED: zinc transporter SLC39A7 [Capra hircus]	-	-	-	-	-	-
23	7085849	7086309	0.000594057	0.35	0.15	0.02	0.01	98	144	10.84	28.49	10	0	0	ncbi-102189913	HSD17B8	PREDICTED: estradiol 17-beta-dehydrogenase 8 isoform X3 [Ovis aries musimon]	Metabolism	Lipid metabolism	ko00140//Steroid hormone biosynthesis	-	-	-
23	7401049	7401332	0.000119032	0.43	0.15	0.06	0.03	63	104	3.66	3.33	12	0	0	ncbi-102170562	BAK1	bcl-2 homologous antagonist/killer [Bos taurus]	Human Diseases;Genetic Information Processing	Folding, sorting and degradation;Cancers	ko05203//Viral carcinogenesis;ko04141//Protein processing in endoplasmic reticulum;ko05206//MicroRNAs in cancer	-	-	-
23	8609550	8610059	5.86631e-08	0.47	0.21	0.05	0.07	216	180	45.82	74.67	10	0	0	ncbi-102173699	-	-	-	-	-	-	-	-
23	9130311	9130793	3.52034e-07	0.1	0.59	0.05	0.1	41	61	2.02	9.07	11	0	0	ncbi-102188367	TULP1	PREDICTED: tubby-related protein 1 [Capra hircus]	-	-	-	-	-	-
23	16750025	16750409	4.90117e-05	0.07	0.22	0.05	0.05	137	209	2.18	14.84	14	0	0	ncbi-102176476	MAD2L1BP	PREDICTED: MAD2L1-binding protein isoform X1 [Capra hircus]	-	-	-	GO:0043227//membrane-bounded organelle;GO:0044464//cell part;GO:0005622//intracellular;GO:0043232//intracellular non-membrane-bounded organelle;GO:0043226//organelle;GO:0005623//cell;GO:0043231//intracellular membrane-bounded organelle;GO:0044424//intracellular part;GO:0043228//non-membrane-bounded organelle;GO:0043229//intracellular organelle	-	GO:0051302//regulation of cell division;GO:0051783//regulation of nuclear division;GO:0050789//regulation of biological process;GO:0007346//regulation of mitotic cell cycle;GO:0007088//regulation of mitotic nuclear division;GO:0033043//regulation of organelle organization;GO:0044763//single-organism cellular process;GO:0010564//regulation of cell cycle process;GO:0009987//cellular process;GO:0051…
23	25593913	25594570	2.07737e-05	0.32	0.64	0.1	0.15	104	75	45.5	11.36	13	0	0	ncbi-106503487	LOC106503487	PREDICTED: butyrophilin-like protein 1 isoform X3 [Ovis aries]	-	-	-	GO:0044424//intracellular part;GO:0031224//intrinsic component of membrane;GO:0043226//organelle;GO:0005623//cell;GO:0044464//cell part;GO:0016020//membrane;GO:0005622//intracellular;GO:0044425//membrane part;GO:0031982//vesicle	-	-
23	25730916	25731149	1.69984e-06	0.55	0.13	0.23	0.04	40	98	1.87	2.92	16	0	0	ncbi-106503489	LOC106503489	PREDICTED: LOW QUALITY PROTEIN: tenascin-X [Capra hircus]	Human Diseases;Environmental Information Processing;Cellular Processes	Signaling molecules and interaction;Cellular commiunity;Cancers;Signal transduction	ko04151//PI3K-Akt signaling pathway;ko04510//Focal adhesion;ko05206//MicroRNAs in cancer;ko04512//ECM-receptor interaction	GO:0044421//extracellular region part;GO:0032991//macromolecular complex;GO:0005581//collagen trimer;GO:0043234//protein complex;GO:0005576//extracellular region;GO:0031012//extracellular matrix	GO:0097367//carbohydrate derivative binding;GO:0005515//protein binding;GO:0005539//glycosaminoglycan binding;GO:0005488//binding;GO:0005102//receptor binding	GO:0044237//cellular metabolic process;GO:0044238//primary metabolic process;GO:0044710//single-organism metabolic process;GO:0007010//cytoskeleton organization;GO:0016043//cellular component organization;GO:0022610//biological adhesion;GO:0071840//cellular component organization or biogenesis;GO:0008152//metabolic process;GO:0043062//extracellular structure organization;GO:0071704//organic subst…
23	25968914	25969190	5.45849e-05	0.08	0.29	0.01	0.07	115	99	11.31	2.42	13	0	0	ncbi-102179148	VARS	PREDICTED: valine--tRNA ligase [Capra hircus]	Genetic Information Processing	Translation	ko00970//Aminoacyl-tRNA biosynthesis	GO:0044424//intracellular part;GO:0044464//cell part;GO:0043227//membrane-bounded organelle;GO:0005623//cell;GO:0043226//organelle;GO:0005622//intracellular;GO:0043231//intracellular membrane-bounded organelle;GO:0043229//intracellular organelle	GO:0016788//hydrolase activity, acting on ester bonds;GO:0032549//ribonucleoside binding;GO:0003824//catalytic activity;GO:0005488//binding;GO:0001882//nucleoside binding;GO:0016876//ligase activity, forming aminoacyl-tRNA and related compounds;GO:0001883//purine nucleoside binding;GO:1901363//heterocyclic compound binding;GO:0032550//purine ribonucleoside binding;GO:0016874//ligase activity;GO:0…	GO:0044249//cellular biosynthetic process;GO:0008152//metabolic process;GO:0034641//cellular nitrogen compound metabolic process;GO:0019538//protein metabolic process;GO:0044237//cellular metabolic process;GO:0044710//single-organism metabolic process;GO:0031323//regulation of cellular metabolic process;GO:0006399//tRNA metabolic process;GO:0065007//biological regulation;GO:0044238//primary metab…
23	40371415	40371890	8.02369e-05	0.38	0.18	0.02	0.02	129	186	3.82	16.49	11	0	0	ncbi-106503514	GFOD1	PREDICTED: glucose-fructose oxidoreductase domain-containing protein 1 isoform X1 [Ovis aries]	-	-	-	-	GO:0005488//binding;GO:0003824//catalytic activity	GO:0044699//single-organism process;GO:0008152//metabolic process;GO:0044710//single-organism metabolic process
23	44541920	44542480	0.000121717	0.3	0.12	0.02	0	188	153	27.51	38.01	10	0	0	ncbi-102180001	EEF1E1	eukaryotic translation elongation factor 1 epsilon-1 [Bos taurus]	-	-	-	GO:0043227//membrane-bounded organelle;GO:0005737//cytoplasm;GO:0031988//membrane-bounded vesicle;GO:0043231//intracellular membrane-bounded organelle;GO:0005622//intracellular;GO:0044424//intracellular part;GO:0044444//cytoplasmic part;GO:0043229//intracellular organelle;GO:0044464//cell part;GO:0031982//vesicle;GO:0005623//cell;GO:0043226//organelle	GO:1901363//heterocyclic compound binding;GO:0005488//binding;GO:0008135//translation factor activity, RNA binding;GO:0003723//RNA binding;GO:0097159//organic cyclic compound binding;GO:0003676//nucleic acid binding	GO:0034641//cellular nitrogen compound metabolic process;GO:0006139//nucleobase-containing compound metabolic process;GO:0006807//nitrogen compound metabolic process;GO:0050794//regulation of cellular process;GO:0006399//tRNA metabolic process;GO:0044237//cellular metabolic process;GO:1901564//organonitrogen compound metabolic process;GO:0009059//macromolecule biosynthetic process;GO:0016070//RNA…
23	46231788	46232075	9.30627e-10	0.32	0.72	0.12	0.1	88	161	1.73	11.4	16	0	0	ncbi-102169537	FARS2	PREDICTED: phenylalanine--tRNA ligase, mitochondrial [Capra hircus]	Genetic Information Processing	Translation	ko00970//Aminoacyl-tRNA biosynthesis	GO:0043231//intracellular membrane-bounded organelle;GO:0043226//organelle;GO:0044424//intracellular part;GO:0005623//cell;GO:0005622//intracellular;GO:0043227//membrane-bounded organelle;GO:0044464//cell part;GO:0043229//intracellular organelle	GO:0046872//metal ion binding;GO:0005488//binding;GO:1901363//heterocyclic compound binding;GO:0032549//ribonucleoside binding;GO:0097159//organic cyclic compound binding;GO:0016875//ligase activity, forming carbon-oxygen bonds;GO:0036094//small molecule binding;GO:0001883//purine nucleoside binding;GO:0003676//nucleic acid binding;GO:0003824//catalytic activity;GO:0016874//ligase activity;GO:001…	GO:1901576//organic substance biosynthetic process;GO:0046483//heterocycle metabolic process;GO:0034660//ncRNA metabolic process;GO:0006399//tRNA metabolic process;GO:0006139//nucleobase-containing compound metabolic process;GO:0034645//cellular macromolecule biosynthetic process;GO:0044710//single-organism metabolic process;GO:0019538//protein metabolic process;GO:0009987//cellular process;GO:00…
23	49044034	49044516	6.22335e-06	0.35	0.72	0.02	0.08	57	110	1.48	6.24	7	0	0	ncbi-106503519	LOC106503519	-	-	-	-	-	-	-
24	1080235	1080638	3.25471e-07	0.31	0.11	0.1	0.07	200	197	42.1	35	18	0	0	ncbi-102188725	SALL3	PREDICTED: LOW QUALITY PROTEIN: sal-like protein 3 [Capra hircus]	-	-	-	-	GO:0005488//binding;GO:0043169//cation binding;GO:0097159//organic cyclic compound binding;GO:0043167//ion binding	GO:0048468//cell development;GO:0009966//regulation of signal transduction;GO:0032501//multicellular organismal process;GO:0009987//cellular process;GO:0048583//regulation of response to stimulus;GO:0044707//single-multicellular organism process;GO:0044699//single-organism process;GO:0048736//appendage development;GO:0008589//regulation of smoothened signaling pathway;GO:0021953//central nervous …
24	2333408	2333763	8.84982e-12	0.4	0.87	0.11	0.02	86	100	20.7	33.7	12	0	0	ncbi-106503529	MBP	PREDICTED: myelin basic protein isoform X2 [Bos taurus]	-	-	-	GO:0042995//cell projection;GO:0043005//neuron projection;GO:0033267//axon part;GO:0005623//cell;GO:0016020//membrane;GO:0030424//axon;GO:0097458//neuron part;GO:0044297//cell body;GO:0044463//cell projection part;GO:0044464//cell part	GO:0005488//binding;GO:0005198//structural molecule activity	GO:0071840//cellular component organization or biogenesis;GO:0044763//single-organism cellular process;GO:0032502//developmental process;GO:0044767//single-organism developmental process;GO:0007399//nervous system development;GO:0044699//single-organism process;GO:0048731//system development;GO:0044707//single-multicellular organism process;GO:0042221//response to chemical;GO:0009987//cellular pr…
24	4273597	4273949	2.97868e-14	0.38	0.85	0.04	0.09	133	114	99.09	50.05	11	0	0	ncbi-102190279	TIMM21	PREDICTED: mitochondrial import inner membrane translocase subunit Tim21 [Capra hircus]	-	-	-	GO:0005622//intracellular;GO:0043231//intracellular membrane-bounded organelle;GO:0044425//membrane part;GO:0044422//organelle part;GO:0043234//protein complex;GO:0043229//intracellular organelle;GO:0016020//membrane;GO:0043226//organelle;GO:0031090//organelle membrane;GO:0032991//macromolecular complex;GO:0031224//intrinsic component of membrane;GO:0044464//cell part;GO:0005623//cell;GO:0043227/…	-	GO:0070271//protein complex biogenesis;GO:0065003//macromolecular complex assembly;GO:0071840//cellular component organization or biogenesis;GO:0022607//cellular component assembly;GO:0008104//protein localization;GO:0071822//protein complex subunit organization;GO:1902578//single-organism localization;GO:0043933//macromolecular complex subunit organization;GO:0044085//cellular component biogenes…
24	41362894	41363193	0.000359229	0.45	0.22	0.02	0.02	99	106	6.6	4.45	11	0	0	ncbi-106503541	-	-	-	-	-	-	-	-
24	46553092	46553292	2.09641e-07	0.38	0.85	0.09	0.13	60	59	1.67	1.25	11	0	0	ncbi-102186543	PIAS2	PREDICTED: E3 SUMO-protein ligase PIAS2 isoform X6 [Ovis aries musimon]	Genetic Information Processing;Environmental Information Processing;Human Diseases	Signal transduction;Cancers;Folding, sorting and degradation	ko05200//Pathways in cancer;ko04630//Jak-STAT signaling pathway;ko04120//Ubiquitin mediated proteolysis;ko05222//Small cell lung cancer	-	-	-
24	57580730	57581004	0.000293302	0.59	0.29	0.07	0.05	73	80	11.84	8.29	8	0	0	ncbi-102173250	ALPK2	PREDICTED: alpha-protein kinase 2 [Capra hircus]	-	-	-	-	-	-
24	58116783	58117112	0.000393715	0.39	0.17	0.04	0.03	101	120	3.72	7.65	14	0	0	ncbi-102170747	LOC102170747	PREDICTED: ceramide synthase 5 isoform X3 [Ovis aries musimon]	Environmental Information Processing;Metabolism	Signal transduction;Lipid metabolism	ko04071//Sphingolipid signaling pathway;ko00600//Sphingolipid metabolism	-	-	-
24	61599641	61599860	3.68082e-07	0.79	0.36	0.04	0.1	67	70	19.62	6.33	7	0	0	ncbi-102180817	SERPINB11	PREDICTED: serpin B11 [Capra hircus]	-	-	-	-	-	-
25	981081	981326	7.58674e-05	0.38	0.76	0.04	0.01	48	63	2.29	2.98	8	0	0	ncbi-102178129	LOC102178129	PREDICTED: tryptase-2-like [Capra hircus]	-	-	-	-	-	-
25	7773535	7773748	0.00045099	0.31	0.64	0.08	0.09	52	70	0.44	3.94	9	0	0	ncbi-102171679	LOC102171679	PREDICTED: lipopolysaccharide-induced tumor necrosis factor-alpha factor-like [Capra hircus]	Cellular Processes	Transport and catabolism	ko04142//Lysosome	-	-	-
25	10426022	10426464	4.13557e-10	0.36	0.72	0.11	0.04	129	163	5.2	2.61	24	0	0	ncbi-102168315	SNN	PREDICTED: stannin isoform X2 [Canis lupus familiaris]	-	-	-	-	-	-
25	10426022	10426464	4.13557e-10	0.36	0.72	0.11	0.04	129	163	5.2	2.61	24	0	0	ncbi-102168595	TXNDC11	PREDICTED: thioredoxin domain-containing protein 11 isoform X3 [Ovis aries musimon]	-	-	-	-	-	-
25	18317002	18317352	1.52402e-06	0.39	0.78	0.04	0.02	64	87	5.2	8.3	5	0	0	ncbi-106503574	LOC106503574	PREDICTED: melanoma inhibitory activity protein 3-like isoform X3 [Ovis aries musimon]	-	-	-	-	-	GO:0009987//cellular process;GO:0044699//single-organism process
25	25379941	25380262	0.00326091	0.24	0.53	0.07	0.05	45	66	5.5	12.4	6	0	0	ncbi-102177298	KIAA0556	KIAA0556 [Homo sapiens]	-	-	-	GO:0043226//organelle;GO:0044464//cell part;GO:0016020//membrane;GO:0043229//intracellular organelle;GO:0005623//cell;GO:0005622//intracellular;GO:0043227//membrane-bounded organelle;GO:0044424//intracellular part;GO:0043231//intracellular membrane-bounded organelle	-	-
25	26010987	26011213	4.24377e-05	0.3	0.62	0.01	0.07	91	76	36	1.81	7	0	0	ncbi-102188012	SH2B1	PREDICTED: SH2B adapter protein 1-like, partial [Capra hircus]	Organismal Systems	Nervous system	ko04722//Neurotrophin signaling pathway	-	-	GO:0051052//regulation of DNA metabolic process;GO:0050794//regulation of cellular process;GO:0019219//regulation of nucleobase-containing compound metabolic process;GO:0019222//regulation of metabolic process;GO:0044699//single-organism process;GO:0010564//regulation of cell cycle process;GO:0023052//signaling;GO:0051171//regulation of nitrogen compound metabolic process;GO:0030031//cell project…
25	26013772	26014005	3.66125e-08	0.47	0.96	0.09	0.01	59	46	11.98	3.64	8	0	0	ncbi-106503592	-	-	-	-	-	-	-	-
25	26123528	26123884	0.000202917	0.1	0.28	0.09	0.09	154	132	16.64	5.17	15	0	0	ncbi-102183199	IL27	PREDICTED: interleukin-27 subunit alpha [Capra hircus]	-	-	-	GO:0044421//extracellular region part;GO:0005576//extracellular region	GO:0005515//protein binding;GO:0005488//binding;GO:0005126//cytokine receptor binding;GO:0005102//receptor binding	GO:0002697//regulation of immune effector process;GO:0002825//regulation of T-helper 1 type immune response;GO:0006952//defense response;GO:0043207//response to external biotic stimulus;GO:0032944//regulation of mononuclear cell proliferation;GO:0048518//positive regulation of biological process;GO:0050794//regulation of cellular process;GO:0051707//response to other organism;GO:0050776//regulati…
25	26191382	26191696	0.000196713	0.07	0.23	0.02	0.04	174	108	9.26	2.73	13	0	0	ncbi-102184864	SLX1A	PREDICTED: structure-specific endonuclease subunit SLX1 isoform X1 [Capra hircus]	Genetic Information Processing	Replication and repair	ko03460//Fanconi anemia pathway	GO:0005622//intracellular;GO:0043226//organelle;GO:0044464//cell part;GO:0043227//membrane-bounded organelle;GO:0005623//cell;GO:0044424//intracellular part;GO:0043229//intracellular organelle;GO:0032991//macromolecular complex;GO:0043231//intracellular membrane-bounded organelle;GO:0043234//protein complex	GO:0016788//hydrolase activity, acting on ester bonds;GO:0016893//endonuclease activity, active with either ribo- or deoxyribonucleic acids and producing 5'-phosphomonoesters;GO:0004536//deoxyribonuclease activity;GO:0016888//endodeoxyribonuclease activity, producing 5'-phosphomonoesters;GO:0043167//ion binding;GO:0004519//endonuclease activity;GO:0005488//binding;GO:0003824//catalytic activity;G…	GO:0006725//cellular aromatic compound metabolic process;GO:0044248//cellular catabolic process;GO:0034641//cellular nitrogen compound metabolic process;GO:0009057//macromolecule catabolic process;GO:0044260//cellular macromolecule metabolic process;GO:0071704//organic substance metabolic process;GO:0044699//single-organism process;GO:0051716//cellular response to stimulus;GO:0000725//recombinati…
25	26639200	26639477	5.98056e-05	0.24	0.04	0.01	0	122	81	1.58	1	16	0	0	ncbi-100861163	MYLPF	phosphorylatable fast skeletal muscle myosin light chain [Capra hircus]	Cellular Processes;Organismal Systems	Cell motility;Cellular commiunity;Immune system	ko04810//Regulation of actin cytoskeleton;ko04510//Focal adhesion;ko04530//Tight junction;ko04670//Leukocyte transendothelial migration	GO:0005773//vacuole;GO:0005856//cytoskeleton;GO:0005737//cytoplasm;GO:0015629//actin cytoskeleton;GO:0043226//organelle;GO:0044464//cell part;GO:0043227//membrane-bounded organelle;GO:0044446//intracellular organelle part;GO:0098588//bounding membrane of organelle;GO:0005774//vacuolar membrane;GO:0005623//cell;GO:0016020//membrane;GO:0031090//organelle membrane;GO:0043228//non-membrane-bounded or…	GO:0005198//structural molecule activity;GO:0005488//binding;GO:0046872//metal ion binding;GO:0043167//ion binding;GO:0043169//cation binding	GO:0048856//anatomical structure development;GO:0032502//developmental process;GO:0009888//tissue development;GO:0014706//striated muscle tissue development;GO:0060537//muscle tissue development
25	27563859	27564095	0.000164784	0.31	0.09	0.04	0.03	109	80	4.03	2.37	14	0	0	ncbi-102182188	LOC102182188	PREDICTED: sodium/nucleoside cotransporter isoform X1 [Bubalus bubalis]	-	-	-	GO:0031988//membrane-bounded vesicle;GO:0031982//vesicle;GO:0044425//membrane part;GO:0043226//organelle;GO:0031224//intrinsic component of membrane;GO:0016020//membrane;GO:0043227//membrane-bounded organelle	-	GO:0051179//localization;GO:0051234//establishment of localization;GO:0044763//single-organism cellular process;GO:0044699//single-organism process;GO:0009987//cellular process
25	27563859	27564095	0.000164784	0.31	0.09	0.04	0.03	109	80	4.03	2.37	14	0	0	ncbi-102181919	C25H16orf58	PREDICTED: UPF0420 protein C16orf58 homolog [Capra hircus]	-	-	-	-	-	-
25	27780752	27780972	3.08248e-06	0.06	0.25	0.01	0.02	157	130	4.41	2.52	15	0	0	ncbi-100861033	SUMF2	PREDICTED: sulfatase-modifying factor 2 [Capra hircus]	-	-	-	GO:0044464//cell part;GO:0043227//membrane-bounded organelle;GO:0044432//endoplasmic reticulum part;GO:0044446//intracellular organelle part;GO:0044444//cytoplasmic part;GO:0005783//endoplasmic reticulum;GO:0043231//intracellular membrane-bounded organelle;GO:0012505//endomembrane system;GO:0043229//intracellular organelle;GO:0043226//organelle;GO:0005622//intracellular;GO:0044422//organelle part…	GO:0043167//ion binding;GO:0005515//protein binding;GO:0046983//protein dimerization activity;GO:0005488//binding;GO:0043169//cation binding	-
25	35537943	35538193	5.68903e-06	0.28	0.01	0.16	0.01	58	74	4.77	10.06	13	0	0	ncbi-102187368	SLC12A9	PREDICTED: LOW QUALITY PROTEIN: solute carrier family 12 member 9 [Capra hircus]	-	-	-	GO:0031982//vesicle;GO:0043227//membrane-bounded organelle;GO:0031988//membrane-bounded vesicle;GO:0043226//organelle	-	GO:0044763//single-organism cellular process;GO:0051234//establishment of localization;GO:0051179//localization;GO:0009987//cellular process;GO:0044699//single-organism process
25	35581668	35582026	8.09699e-06	0.51	0.25	0.03	0.04	134	146	1.05	3.58	16	0	0	ncbi-102187913	ZAN	PREDICTED: LOW QUALITY PROTEIN: zonadhesin [Capra hircus]	-	-	-	GO:0016020//membrane	-	GO:0044763//single-organism cellular process;GO:0098602//single organism cell adhesion;GO:0007155//cell adhesion;GO:0051704//multi-organism process;GO:0044699//single-organism process;GO:0044703//multi-organism reproductive process;GO:0008037//cell recognition;GO:0022610//biological adhesion;GO:0000003//reproduction;GO:0009987//cellular process;GO:0009566//fertilization;GO:0019953//sexual reprodu…
25	35863385	35863626	4.77915e-07	0.47	0.13	0.08	0.02	74	114	11.44	4.5	9	0	0	ncbi-100861046	MEPCE	PREDICTED: 7SK snRNA methylphosphate capping enzyme isoform X1 [Pantholops hodgsonii]	-	-	-	-	GO:0003723//RNA binding;GO:0016741//transferase activity, transferring one-carbon groups;GO:0016740//transferase activity;GO:0005488//binding;GO:0097159//organic cyclic compound binding;GO:0003676//nucleic acid binding;GO:0008168//methyltransferase activity;GO:0003824//catalytic activity;GO:1901363//heterocyclic compound binding	GO:2001141//regulation of RNA biosynthetic process;GO:0008152//metabolic process;GO:0010468//regulation of gene expression;GO:0051098//regulation of binding;GO:0065007//biological regulation;GO:0035561//regulation of chromatin binding;GO:0010564//regulation of cell cycle process;GO:0007346//regulation of mitotic cell cycle;GO:0080090//regulation of primary metabolic process;GO:0034641//cellular n…
25	36654770	36655474	5.86611e-07	0.47	0.24	0.07	0.07	177	225	227.79	167.17	10	0	0	ncbi-102172116	ARPC1A	PREDICTED: actin-related protein 2/3 complex subunit 1A [Bubalus bubalis]	Organismal Systems;Human Diseases;Cellular Processes	Infectious diseases;Immune system;Transport and catabolism;Cell motility	ko04144//Endocytosis;ko04810//Regulation of actin cytoskeleton;ko05132//Salmonella infection;ko04666//Fc gamma R-mediated phagocytosis;ko05100//Bacterial invasion of epithelial cells	-	-	-
25	40262294	40262796	0.000125547	0.37	0.13	0.05	0.02	95	107	15.36	32.81	12	0	0	ncbi-102191394	IQCE	PREDICTED: IQ domain-containing protein E isoform X6 [Ovis aries musimon]	-	-	-	-	-	-
25	40314251	40314584	1.38089e-14	0.25	0.7	0.07	0.11	138	149	8.24	9.98	18	0	0	ncbi-102169449	LFNG	PREDICTED: beta-1,3-N-acetylglucosaminyltransferase lunatic fringe [Capra hircus]	Metabolism;Environmental Information Processing	Signal transduction;Glycan biosynthesis and metabolism	ko04330//Notch signaling pathway;ko00514//Other types of O-glycan biosynthesis	GO:0043227//membrane-bounded organelle;GO:0044422//organelle part;GO:0043229//intracellular organelle;GO:0044464//cell part;GO:0044446//intracellular organelle part;GO:0044425//membrane part;GO:0031300//intrinsic component of organelle membrane;GO:0031224//intrinsic component of membrane;GO:0005737//cytoplasm;GO:0012505//endomembrane system;GO:0044431//Golgi apparatus part;GO:0031228//intrinsic c…	GO:0016740//transferase activity;GO:0005488//binding;GO:0016757//transferase activity, transferring glycosyl groups;GO:0003824//catalytic activity;GO:0043169//cation binding;GO:0043167//ion binding;GO:0008194//UDP-glycosyltransferase activity;GO:0008375//acetylglucosaminyltransferase activity;GO:0016758//transferase activity, transferring hexosyl groups	GO:0050789//regulation of biological process;GO:0044699//single-organism process;GO:0009987//cellular process;GO:0048513//organ development;GO:0023051//regulation of signaling;GO:0009966//regulation of signal transduction;GO:0007548//sex differentiation;GO:0007049//cell cycle;GO:0045137//development of primary sexual characteristics;GO:0050794//regulation of cellular process;GO:0048731//system de…
25	40380905	40381335	0.000889206	0.14	0.29	0.01	0.02	170	152	20.27	16.76	11	0	0	ncbi-102168320	CHST12	PREDICTED: carbohydrate sulfotransferase 12 [Capra hircus]	Metabolism	Glycan biosynthesis and metabolism	ko00532//Glycosaminoglycan biosynthesis - chondroitin sulfate / dermatan sulfate	GO:0016020//membrane;GO:0031224//intrinsic component of membrane;GO:0044425//membrane part	GO:0003824//catalytic activity;GO:0016740//transferase activity;GO:0034481//chondroitin sulfotransferase activity;GO:0008146//sulfotransferase activity;GO:0016782//transferase activity, transferring sulfur-containing groups	GO:0006024//glycosaminoglycan biosynthetic process;GO:0044710//single-organism metabolic process;GO:0044699//single-organism process;GO:0071704//organic substance metabolic process;GO:0044711//single-organism biosynthetic process;GO:1901576//organic substance biosynthetic process;GO:0006807//nitrogen compound metabolic process;GO:0030203//glycosaminoglycan metabolic process;GO:0043170//macromolec…
25	40929098	40929335	0.000125525	0.29	0.57	0.12	0.07	98	80	15	4.95	7	0	0	ncbi-106503626	LOC106503626	PREDICTED: G-protein coupled estrogen receptor 1 [Bos taurus]	Organismal Systems	Endocrine system	ko04915//Estrogen signaling pathway	GO:0044463//cell projection part;GO:0016020//membrane;GO:0005623//cell;GO:0043231//intracellular membrane-bounded organelle;GO:0043228//non-membrane-bounded organelle;GO:0044422//organelle part;GO:0043229//intracellular organelle;GO:0033267//axon part;GO:0031982//vesicle;GO:0097458//neuron part;GO:0030425//dendrite;GO:0005882//intermediate filament;GO:0012505//endomembrane system;GO:0044309//neur…	GO:0004879//ligand-activated sequence-specific DNA binding RNA polymerase II transcription factor activity;GO:0000981//sequence-specific DNA binding RNA polymerase II transcription factor activity;GO:0060089//molecular transducer activity;GO:0003707//steroid hormone receptor activity;GO:0005488//binding;GO:0038023//signaling receptor activity;GO:0008289//lipid binding;GO:0098531//direct ligand re…	GO:0030262//apoptotic nuclear changes;GO:1903506//regulation of nucleic acid-templated transcription;GO:0032355//response to estradiol;GO:0050793//regulation of developmental process;GO:0006140//regulation of nucleotide metabolic process;GO:0010556//regulation of macromolecule biosynthetic process;GO:0043269//regulation of ion transport;GO:0051252//regulation of RNA metabolic process;GO:0048518//…
26	21603715	21604155	0.000645714	0.15	0.33	0.02	0.02	160	129	10.89	4.99	10	0	0	ncbi-102181750	TRIM8	PREDICTED: probable E3 ubiquitin-protein ligase TRIM8 [Pantholops hodgsonii]	-	-	-	-	-	-
26	42072787	42073233	0.000433024	0.32	0.71	0.12	0.04	34	59	1.19	7.28	9	0	0	ncbi-102179262	CHST15	PREDICTED: carbohydrate sulfotransferase 15 isoform X1 [Capra hircus]	Metabolism	Glycan biosynthesis and metabolism	ko00532//Glycosaminoglycan biosynthesis - chondroitin sulfate / dermatan sulfate	-	-	-
26	49910619	49910844	1.10844e-06	0.45	0.9	0.08	0.02	56	49	5.33	4.67	7	0	0	ncbi-104795765	-	-	-	-	-	-	-	-
26	50115625	50115922	0.00055666	0.35	0.75	0.11	0.06	34	44	3.93	5.43	8	0	0	ncbi-102180103	MTG1	PREDICTED: mitochondrial ribosome-associated GTPase 1 [Ovis aries]	-	-	-	-	-	-
27	1082897	1083369	2.82044e-07	0.56	0.21	0.09	0.07	112	99	12.1	3.84	19	0	0	ncbi-102168325	DLGAP2	PREDICTED: disks large-associated protein 2, partial [Capra hircus]	-	-	-	-	-	-
27	36650317	36650657	1.63206e-16	0.38	0.79	0.1	0.02	226	183	182.07	37.25	11	0	0	ncbi-106503683	LOC106503683	PREDICTED: chondroitin sulfate N-acetylgalactosaminyltransferase 1 [Pantholops hodgsonii]	Metabolism	Glycan biosynthesis and metabolism	ko00532//Glycosaminoglycan biosynthesis - chondroitin sulfate / dermatan sulfate	-	-	-
28	6471453	6471748	0.000371369	0.24	0.08	0.04	0.01	144	145	30.18	33.72	12	0	0	ncbi-106503687	-	-	-	-	-	-	-	-
28	38823406	38823923	9.05761e-06	0.28	0.61	0.11	0.12	126	71	10.09	4.63	12	0	0	ncbi-102171488	OPN4	PREDICTED: melanopsin [Capra hircus]	-	-	-	GO:0031224//intrinsic component of membrane;GO:0016020//membrane;GO:0044425//membrane part	GO:0036094//small molecule binding;GO:0060089//molecular transducer activity;GO:0004888//transmembrane signaling receptor activity;GO:0038023//signaling receptor activity;GO:0005501//retinoid binding;GO:0005488//binding;GO:0004871//signal transducer activity;GO:0016918//retinal binding;GO:0019840//isoprenoid binding;GO:0008289//lipid binding;GO:0004930//G-protein coupled receptor activity;GO:0004…	GO:0044267//cellular protein metabolic process;GO:0050877//neurological system process;GO:0044237//cellular metabolic process;GO:0007165//signal transduction;GO:0043170//macromolecule metabolic process;GO:0008152//metabolic process;GO:0003008//system process;GO:0071704//organic substance metabolic process;GO:0006464//cellular protein modification process;GO:0044763//single-organism cellular proce…
28	39296213	39296435	0.000640309	0.39	0.81	0.13	0.19	36	36	11.7	10.7	5	0	0	ncbi-102174810	GPRIN2	PREDICTED: G protein-regulated inducer of neurite outgrowth 2 isoform X3 [Capra hircus]	-	-	-	-	-	-
28	39661238	39661685	1.48516e-05	0.32	0.69	0.06	0.22	60	78	20	30.5	9	0	0	ncbi-102177501	LOC102177501	PREDICTED: mucin-2-like [Bos taurus]	-	-	-	-	-	-
28	40129450	40129665	1.20062e-05	0.38	0.78	0.08	0.14	73	54	43.8	48.2	5	0	0	ncbi-106501792	LOC106501792	PREDICTED: FERM and PDZ domain-containing protein 2 isoform X6 [Ovis aries]	-	-	-	GO:0043228//non-membrane-bounded organelle;GO:0044464//cell part;GO:0005622//intracellular;GO:0043226//organelle;GO:0005623//cell;GO:0044424//intracellular part;GO:0043229//intracellular organelle;GO:0043232//intracellular non-membrane-bounded organelle	-	GO:0034330//cell junction organization;GO:0071840//cellular component organization or biogenesis;GO:0009987//cellular process;GO:0034329//cell junction assembly;GO:0016043//cellular component organization;GO:0022607//cellular component assembly;GO:0044699//single-organism process;GO:0044085//cellular component biogenesis;GO:0007043//cell-cell junction assembly;GO:0045216//cell-cell junction organ…
28	41021650	41021994	2.97916e-14	0.43	0.9	0.05	0.01	82	142	3.32	7.98	16	0	0	ncbi-102181364	C28H10orf71	C10orf71 protein [Homo sapiens]	-	-	-	-	-	-
29	27747911	27748257	2.01083e-06	0.4	0.8	0.02	0.01	75	61	32	19.7	5	0	0	ncbi-102183850	PKNOX2	PREDICTED: homeobox protein PKNOX2 isoform X1 [Capra hircus]	-	-	-	-	-	-
29	28622413	28622727	3.61699e-07	0.41	0.9	0.12	0.04	34	63	1.87	6.7	6	0	0	ncbi-102185343	KIRREL3	PREDICTED: kin of IRRE-like protein 3 isoform X2 [Ovis aries musimon]	-	-	-	-	-	-
29	31864113	31864323	0.00283235	0.19	0.39	0.03	0.04	98	99	0.62	7.21	10	0	0	ncbi-106503734	-	-	-	-	-	-	-	-
29	38875704	38875940	0.00026556	0.35	0.71	0.03	0.04	88	41	81.8	0.7	5	0	0	ncbi-102172516	B3GAT3	PREDICTED: LOW QUALITY PROTEIN: galactosylgalactosylxylosylprotein 3-beta-glucuronosyltransferase 3 [Capra hircus]	Metabolism	Glycan biosynthesis and metabolism	ko00534//Glycosaminoglycan biosynthesis - heparan sulfate / heparin;ko00532//Glycosaminoglycan biosynthesis - chondroitin sulfate / dermatan sulfate	-	-	-
29	39025994	39026413	6.03389e-05	0.17	0.35	0.04	0.11	180	238	14.73	24.52	12	0	0	ncbi-102186465	STX5	PREDICTED: syntaxin-5 [Ovis aries]	Genetic Information Processing	Folding, sorting and degradation	ko04130//SNARE interactions in vesicular transport	-	-	-
29	40072768	40073030	1.80579e-07	0.39	0.79	0.04	0.05	74	92	33.29	49.14	7	0	0	ncbi-100861314	MACROD1	PREDICTED: O-acetyl-ADP-ribose deacetylase MACROD1 [Capra hircus]	-	-	-	-	-	-
29	40289896	40290301	0.000201931	0.22	0.47	0.05	0.12	116	91	33.61	10.86	9	0	0	ncbi-102179640	NUDT22	PREDICTED: nucleoside diphosphate-linked moiety X motif 22 isoform X1 [Bison bison bison]	-	-	-	-	-	-
29	41837884	41838185	0.00032471	0.2	0.45	0.08	0.09	84	119	7.25	12.44	9	0	0	ncbi-102172517	C29H11orf68	PREDICTED: UPF0696 protein C11orf68 homolog isoform X1 [Pantholops hodgsonii]	-	-	-	-	-	-
29	44152658	44152972	4.60814e-07	0.05	0.4	0.01	0.04	60	90	5.25	11.25	9	0	0	ncbi-102188749	MRGPRD	PREDICTED: mas-related G-protein coupled receptor member D [Capra hircus]	Organismal Systems	Endocrine system	ko04614//Renin-angiotensin system	GO:0016020//membrane	GO:0060089//molecular transducer activity;GO:0004871//signal transducer activity	GO:0065007//biological regulation;GO:0044763//single-organism cellular process;GO:0044700//single organism signaling;GO:0007165//signal transduction;GO:0007154//cell communication;GO:0050794//regulation of cellular process;GO:0051716//cellular response to stimulus;GO:0023052//signaling;GO:0050896//response to stimulus;GO:0009987//cellular process;GO:0050789//regulation of biological process;GO:00…
29	44444791	44445102	1.91182e-21	0.46	0.93	0.05	0.01	136	180	10.94	14.14	13	0	0	ncbi-106503758	LOC106503758	PREDICTED: uncharacterized threonine-rich GPI-anchored glycoprotein PJ4664.02-like [Capra hircus]	-	-	-	-	-	-
29	45438647	45438864	0.000215327	0.21	0.45	0.09	0.03	101	104	4.95	7.14	7	0	0	ncbi-106503759	-	-	-	-	-	-	-	-
29	47816851	47817216	1.83288e-05	0.19	0.46	0.02	0.03	85	172	7.02	59.05	11	0	0	ncbi-102184126	LOC102184126	PREDICTED: mitochondrial glutamate carrier 1 isoform X2 [Ovis aries musimon]	-	-	-	GO:0043226//organelle;GO:0044464//cell part;GO:0043231//intracellular membrane-bounded organelle;GO:0005623//cell;GO:0005622//intracellular;GO:0043229//intracellular organelle;GO:0016020//membrane;GO:0044424//intracellular part;GO:0043227//membrane-bounded organelle	GO:0022857//transmembrane transporter activity;GO:0005215//transporter activity	GO:0044763//single-organism cellular process;GO:0015711//organic anion transport;GO:0044765//single-organism transport;GO:0015813//L-glutamate transport;GO:0015800//acidic amino acid transport;GO:0006810//transport;GO:0044699//single-organism process;GO:0051179//localization;GO:0006835//dicarboxylic acid transport;GO:0071705//nitrogen compound transport;GO:0006811//ion transport;GO:0051234//estab…
29	48021545	48021881	7.5636e-06	0.61	0.28	0.12	0.08	103	83	3.55	1.98	15	0	0	ncbi-102186937	LOC102186937	PREDICTED: uncharacterized protein LOC102186937 [Capra hircus]	-	-	-	-	-	-
2	4171802	4172019	0.000114282	0.32	0.68	0.02	0	50	78	6.48	1.81	7	0	0	ncbi-102172104	-	-	-	-	-	-	-	-
2	4929117	4929545	0.000105841	0.39	0.11	0.05	0.05	76	65	3.64	1.17	13	0	0	ncbi-102178491	MYO7B	PREDICTED: unconventional myosin-VIIb [Capra hircus]	-	-	-	GO:0044464//cell part;GO:0043227//membrane-bounded organelle;GO:0043232//intracellular non-membrane-bounded organelle;GO:0031982//vesicle;GO:0015629//actin cytoskeleton;GO:0031988//membrane-bounded vesicle;GO:0005622//intracellular;GO:0005623//cell;GO:0043229//intracellular organelle;GO:0044424//intracellular part;GO:0005856//cytoskeleton;GO:0043226//organelle;GO:0043228//non-membrane-bounded org…	GO:0032549//ribonucleoside binding;GO:0016817//hydrolase activity, acting on acid anhydrides;GO:0005488//binding;GO:0032550//purine ribonucleoside binding;GO:0017111//nucleoside-triphosphatase activity;GO:0016787//hydrolase activity;GO:1901363//heterocyclic compound binding;GO:0097367//carbohydrate derivative binding;GO:0036094//small molecule binding;GO:0001883//purine nucleoside binding;GO:0003…	-
2	20109847	20110344	5.27243e-05	0.3	0.15	0.02	0.02	271	206	16.06	22.99	17	0	0	ncbi-102186531	HOXD9	PREDICTED: homeobox protein Hox-D9 [Bubalus bubalis]	-	-	-	GO:0044424//intracellular part;GO:0043231//intracellular membrane-bounded organelle;GO:0044464//cell part;GO:0043226//organelle;GO:0005623//cell;GO:0005622//intracellular;GO:0043229//intracellular organelle;GO:0043227//membrane-bounded organelle	GO:0097159//organic cyclic compound binding;GO:0003676//nucleic acid binding;GO:0003677//DNA binding;GO:0001071//nucleic acid binding transcription factor activity;GO:0005488//binding;GO:1901363//heterocyclic compound binding	GO:0007399//nervous system development;GO:0044699//single-organism process;GO:0060173//limb development;GO:0048699//generation of neurons;GO:0044763//single-organism cellular process;GO:0009887//organ morphogenesis;GO:0003002//regionalization;GO:0050794//regulation of cellular process;GO:0007389//pattern specification process;GO:0000003//reproduction;GO:0048732//gland development;GO:0048562//embr…
2	23801081	23801413	0.000969483	0.48	0.18	0.04	0.03	48	72	1.29	1.73	10	0	0	ncbi-102187006	DLX1	homeobox protein DLX-1 [Bos taurus]	-	-	-	GO:0044464//cell part;GO:0043229//intracellular organelle;GO:0005622//intracellular;GO:0044424//intracellular part;GO:0005623//cell;GO:0043231//intracellular membrane-bounded organelle;GO:0043226//organelle;GO:0043227//membrane-bounded organelle	GO:0043565//sequence-specific DNA binding;GO:0001067//regulatory region nucleic acid binding;GO:0005488//binding;GO:0003677//DNA binding;GO:0003676//nucleic acid binding;GO:0000976//transcription regulatory region sequence-specific DNA binding;GO:0044212//transcription regulatory region DNA binding;GO:1901363//heterocyclic compound binding;GO:0097159//organic cyclic compound binding;GO:0000975//r…	GO:0009887//organ morphogenesis;GO:0007420//brain development;GO:0014014//negative regulation of gliogenesis;GO:0021872//forebrain generation of neurons;GO:0042476//odontogenesis;GO:0030154//cell differentiation;GO:0032501//multicellular organismal process;GO:0032502//developmental process;GO:2001141//regulation of RNA biosynthetic process;GO:0014013//regulation of gliogenesis;GO:0051961//negativ…
2	34391085	34391386	0.000120514	0.16	0.38	0.09	0.14	116	151	9.36	15.44	9	0	0	ncbi-102191744	TBR1	PREDICTED: T-box brain protein 1 [Capra hircus]	-	-	-	GO:0044464//cell part;GO:0043229//intracellular organelle;GO:0044424//intracellular part;GO:0005623//cell;GO:0005622//intracellular;GO:0043231//intracellular membrane-bounded organelle;GO:0043226//organelle;GO:0043227//membrane-bounded organelle	GO:0005488//binding;GO:0097159//organic cyclic compound binding;GO:0003676//nucleic acid binding;GO:0001071//nucleic acid binding transcription factor activity;GO:1901363//heterocyclic compound binding	GO:0048699//generation of neurons;GO:0060322//head development;GO:1903506//regulation of nucleic acid-templated transcription;GO:0031326//regulation of cellular biosynthetic process;GO:2001141//regulation of RNA biosynthetic process;GO:0009987//cellular process;GO:0022008//neurogenesis;GO:0007275//multicellular organismal development;GO:0031175//neuron projection development;GO:0071840//cellular …
2	69829687	69829963	1.61452e-08	0.32	0.7	0.09	0.05	107	108	12.22	5.12	17	0	0	ncbi-102176470	EN1	PREDICTED: homeobox protein engrailed-1 [Capra hircus]	-	-	-	GO:0043231//intracellular membrane-bounded organelle;GO:0005622//intracellular;GO:0044464//cell part;GO:0043227//membrane-bounded organelle;GO:0005623//cell;GO:0043229//intracellular organelle;GO:0044424//intracellular part;GO:0043226//organelle	GO:0003677//DNA binding;GO:0044212//transcription regulatory region DNA binding;GO:0001071//nucleic acid binding transcription factor activity;GO:1901363//heterocyclic compound binding;GO:0001012//RNA polymerase II regulatory region DNA binding;GO:0000982//RNA polymerase II core promoter proximal region sequence-specific DNA binding transcription factor activity;GO:0000975//regulatory region DNA …	GO:0032501//multicellular organismal process;GO:0048736//appendage development;GO:0048856//anatomical structure development;GO:1903506//regulation of nucleic acid-templated transcription;GO:0065007//biological regulation;GO:0009790//embryo development;GO:0050896//response to stimulus;GO:0048869//cellular developmental process;GO:0044699//single-organism process;GO:0006355//regulation of transcrip…
2	69837053	69837296	2.76095e-06	0.25	0.52	0.02	0.05	151	135	3.76	2.92	13	0	0	ncbi-106502982	-	-	-	-	-	-	-	-
2	117497691	117497994	6.3711e-05	0.42	0.2	0.04	0.04	177	127	10.3	12.17	6	0	0	ncbi-102172496	SLC16A14	PREDICTED: monocarboxylate transporter 14 isoform X1 [Capra hircus]	-	-	-	-	-	-
2	118711488	118711788	0.000871233	0.21	0.43	0.04	0.02	105	99	17.25	21.25	9	0	0	ncbi-102188450	NMUR1	PREDICTED: neuromedin-U receptor 1 [Capra hircus]	Environmental Information Processing	Signaling molecules and interaction	ko04080//Neuroactive ligand-receptor interaction	GO:0044425//membrane part;GO:0031224//intrinsic component of membrane;GO:0016020//membrane	GO:0060089//molecular transducer activity;GO:0001653//peptide receptor activity;GO:0004872//receptor activity;GO:0030594//neurotransmitter receptor activity;GO:0004930//G-protein coupled receptor activity;GO:0008188//neuropeptide receptor activity;GO:0004888//transmembrane signaling receptor activity;GO:0008528//G-protein coupled peptide receptor activity;GO:0038023//signaling receptor activity;G…	GO:0044763//single-organism cellular process;GO:0007154//cell communication;GO:0009893//positive regulation of metabolic process;GO:0060191//regulation of lipase activity;GO:0009987//cellular process;GO:0051716//cellular response to stimulus;GO:0048518//positive regulation of biological process;GO:0010863//positive regulation of phospholipase C activity;GO:0044765//single-organism transport;GO:00…
2	119430960	119431194	0.0108832	0.13	0.29	0.01	0.02	119	70	22.7	21.5	5	0	0	ncbi-102179897	LOC102179897	PREDICTED: intestinal-type alkaline phosphatase-like [Capra hircus]	Metabolism	Metabolism of cofactors and vitamins	ko00790//Folate biosynthesis	GO:0044425//membrane part;GO:0016020//membrane;GO:0031224//intrinsic component of membrane	GO:0016791//phosphatase activity;GO:0046872//metal ion binding;GO:0005488//binding;GO:0016787//hydrolase activity;GO:0046914//transition metal ion binding;GO:0043169//cation binding;GO:0042578//phosphoric ester hydrolase activity;GO:0003824//catalytic activity;GO:0016788//hydrolase activity, acting on ester bonds;GO:0043167//ion binding	GO:0009987//cellular process;GO:0044237//cellular metabolic process;GO:0006796//phosphate-containing compound metabolic process;GO:0006793//phosphorus metabolic process;GO:0008152//metabolic process
2	119522257	119522496	0.00020271	0.35	0.81	0.02	0.02	26	43	9.2	4.3	5	0	0	ncbi-102191476	ECEL1	PREDICTED: endothelin-converting enzyme-like 1 isoform X1 [Bubalus bubalis]	-	-	-	-	GO:0070011//peptidase activity, acting on L-amino acid peptides;GO:0004175//endopeptidase activity;GO:0003824//catalytic activity;GO:0008233//peptidase activity;GO:0016787//hydrolase activity	GO:0019538//protein metabolic process;GO:0007166//cell surface receptor signaling pathway;GO:0044700//single organism signaling;GO:0044238//primary metabolic process;GO:0007165//signal transduction;GO:0051716//cellular response to stimulus;GO:0044699//single-organism process;GO:0044707//single-multicellular organism process;GO:0003008//system process;GO:0050789//regulation of biological process;G…
2	121323389	121323601	0.00145593	0.2	0.04	0.01	0	127	71	6.27	5.17	12	0	0	ncbi-102169636	TINAGL1	PREDICTED: tubulointerstitial nephritis antigen-like [Pantholops hodgsonii]	-	-	-	GO:0044464//cell part;GO:0031982//vesicle;GO:0043226//organelle;GO:0043227//membrane-bounded organelle;GO:0005623//cell;GO:0005622//intracellular;GO:0031988//membrane-bounded vesicle;GO:0044424//intracellular part	GO:0003824//catalytic activity;GO:0016787//hydrolase activity;GO:0005488//binding;GO:0005515//protein binding;GO:0038024//cargo receptor activity;GO:0004872//receptor activity;GO:0060089//molecular transducer activity;GO:0001871//pattern binding;GO:0008233//peptidase activity;GO:0070011//peptidase activity, acting on L-amino acid peptides	GO:0051234//establishment of localization;GO:0043170//macromolecule metabolic process;GO:0051179//localization;GO:0002376//immune system process;GO:0044238//primary metabolic process;GO:0016192//vesicle-mediated transport;GO:0006810//transport;GO:0008152//metabolic process;GO:0071704//organic substance metabolic process;GO:0006897//endocytosis;GO:0019538//protein metabolic process
2	125057304	125057790	0.000212127	0.23	0.46	0.02	0.04	102	136	3.96	6.71	10	0	0	ncbi-106503491	LOC106503491	PREDICTED: wiskott-Aldrich syndrome protein family member 2 isoform X2 [Bos taurus]	Cellular Processes;Human Diseases;Organismal Systems	Cellular commiunity;Cancers;Cell motility;Infectious diseases;Immune system	ko04810//Regulation of actin cytoskeleton;ko05231//Choline metabolism in cancer;ko05132//Salmonella infection;ko04666//Fc gamma R-mediated phagocytosis;ko05100//Bacterial invasion of epithelial cells;ko04520//Adherens junction	GO:0012505//endomembrane system;GO:0043227//membrane-bounded organelle;GO:0044464//cell part;GO:0031982//vesicle;GO:0044425//membrane part;GO:0031252//cell leading edge;GO:0005622//intracellular;GO:0005737//cytoplasm;GO:0043228//non-membrane-bounded organelle;GO:0044444//cytoplasmic part;GO:0043229//intracellular organelle;GO:0043231//intracellular membrane-bounded organelle;GO:0043232//intracell…	GO:0005515//protein binding;GO:0004930//G-protein coupled receptor activity;GO:0008227//G-protein coupled amine receptor activity;GO:0038023//signaling receptor activity;GO:0005488//binding;GO:0004871//signal transducer activity;GO:0008092//cytoskeletal protein binding;GO:0060089//molecular transducer activity;GO:0004872//receptor activity;GO:0004888//transmembrane signaling receptor activity	GO:0016192//vesicle-mediated transport;GO:0007167//enzyme linked receptor protein signaling pathway;GO:0048583//regulation of response to stimulus;GO:0051493//regulation of cytoskeleton organization;GO:0030154//cell differentiation;GO:0002253//activation of immune response;GO:0044087//regulation of cellular component biogenesis;GO:0032502//developmental process;GO:0051179//localization;GO:0002768…
2	125083176	125083555	4.28624e-08	0.42	0.85	0.04	0.03	93	65	1.9	5.9	7	0	0	ncbi-102178122	CD164L2	PREDICTED: CD164 sialomucin-like 2 protein [Capra hircus]	-	-	-	-	-	GO:0032501//multicellular organismal process;GO:0044707//single-multicellular organism process;GO:0044699//single-organism process
2	131966378	131966982	1.63998e-06	0.25	0.06	0.06	0.05	126	207	2	65.72	14	0	0	ncbi-106503219	LOC106503219	PREDICTED: group IIE secretory phospholipase A2 isoform X1, partial [Ovis aries]	Environmental Information Processing;Organismal Systems;Metabolism	Lipid metabolism;Digestive system;Circulatory system;Signal transduction	ko04014//Ras signaling pathway;ko04270//Vascular smooth muscle contraction;ko04972//Pancreatic secretion;ko00564//Glycerophospholipid metabolism;ko00590//Arachidonic acid metabolism;ko04975//Fat digestion and absorption;ko00565//Ether lipid metabolism;ko00591//Linoleic acid metabolism;ko00592//alpha-Linolenic acid metabolism	-	-	GO:0006650//glycerophospholipid metabolic process;GO:1901564//organonitrogen compound metabolic process;GO:0044763//single-organism cellular process;GO:0044710//single-organism metabolic process;GO:0008152//metabolic process;GO:0044699//single-organism process;GO:0044281//small molecule metabolic process;GO:0044237//cellular metabolic process;GO:0071704//organic substance metabolic process;GO:000…
2	132203604	132203831	2.38819e-07	0.32	0.68	0.02	0.03	115	94	3.98	3.07	8	0	0	ncbi-102168591	TMCO4	PREDICTED: transmembrane and coiled-coil domain-containing protein 4 [Pantholops hodgsonii]	-	-	-	GO:0031224//intrinsic component of membrane;GO:0044425//membrane part;GO:0016020//membrane	-	-
2	132224758	132224990	8.55916e-05	0.18	0.43	0.05	0.11	115	99	8.19	1.5	9	0	0	ncbi-102168874	LOC102168874	PREDICTED: neuroblastoma suppressor of tumorigenicity 1 isoform X2 [Ovis aries musimon]	Environmental Information Processing	Signal transduction	ko04350//TGF-beta signaling pathway	GO:0044421//extracellular region part;GO:0005576//extracellular region	GO:0005515//protein binding;GO:0046983//protein dimerization activity;GO:0019955//cytokine binding;GO:0005488//binding	GO:0050922//negative regulation of chemotaxis;GO:0050794//regulation of cellular process;GO:2000146//negative regulation of cell motility;GO:0050789//regulation of biological process;GO:0032990//cell part morphogenesis;GO:0032502//developmental process;GO:0009987//cellular process;GO:0032989//cellular component morphogenesis;GO:0071840//cellular component organization or biogenesis;GO:0000902//ce…
2	132763995	132764240	6.20976e-08	0.41	0.82	0.05	0.01	61	118	7.9	4.88	12	0	0	ncbi-102171113	UBR4	PREDICTED: E3 ubiquitin-protein ligase UBR4 [Capra hircus]	Human Diseases	Cancers	ko05203//Viral carcinogenesis	GO:0043228//non-membrane-bounded organelle;GO:0043232//intracellular non-membrane-bounded organelle;GO:0005623//cell;GO:0044430//cytoskeletal part;GO:0005622//intracellular;GO:0043229//intracellular organelle;GO:0015630//microtubule cytoskeleton;GO:0005856//cytoskeleton;GO:0044446//intracellular organelle part;GO:0043226//organelle;GO:0043227//membrane-bounded organelle;GO:0044422//organelle part…	GO:0046914//transition metal ion binding;GO:0046872//metal ion binding;GO:0043167//ion binding;GO:0005488//binding;GO:0043169//cation binding	GO:0044237//cellular metabolic process;GO:0071704//organic substance metabolic process;GO:0006464//cellular protein modification process;GO:0016567//protein ubiquitination;GO:0019538//protein metabolic process;GO:0043412//macromolecule modification;GO:0043170//macromolecule metabolic process;GO:0044238//primary metabolic process;GO:0009987//cellular process;GO:0070647//protein modification by sma…
2	134832987	134833193	2.97285e-07	0.36	0.75	0.09	0.03	75	107	3.03	11.86	13	0	0	ncbi-102183471	ATP13A2	PREDICTED: probable cation-transporting ATPase 13A2, partial [Capra hircus]	-	-	-	GO:0016020//membrane;GO:0044437//vacuolar part;GO:0043229//intracellular organelle;GO:0005622//intracellular;GO:0005737//cytoplasm;GO:0044425//membrane part;GO:0005774//vacuolar membrane;GO:0098588//bounding membrane of organelle;GO:0044424//intracellular part;GO:0044444//cytoplasmic part;GO:0044446//intracellular organelle part;GO:0044422//organelle part;GO:0031090//organelle membrane;GO:0005773…	GO:0005488//binding;GO:0032549//ribonucleoside binding;GO:0016817//hydrolase activity, acting on acid anhydrides;GO:1901363//heterocyclic compound binding;GO:0097159//organic cyclic compound binding;GO:0003824//catalytic activity;GO:0017111//nucleoside-triphosphatase activity;GO:0016787//hydrolase activity;GO:0036094//small molecule binding;GO:0043169//cation binding;GO:0016818//hydrolase activit…	GO:0051234//establishment of localization;GO:0051179//localization;GO:0044699//single-organism process;GO:0006811//ion transport;GO:0010038//response to metal ion;GO:0044765//single-organism transport;GO:0010035//response to inorganic substance;GO:0010042//response to manganese ion;GO:1990267//response to transition metal nanoparticle;GO:0006810//transport;GO:0050896//response to stimulus;GO:0042…
3	8908158	8908370	0.000271477	0.65	0.3	0.07	0.09	49	63	4.57	3.9	6	0	0	ncbi-102185883	-	-	-	-	-	-	-	-
3	9712594	9712880	0.0101436	0.21	0.07	0.01	0	97	87	6.3	106.3	5	0	0	ncbi-102190833	LOC102190833	PREDICTED: olfactory receptor 10J1-like [Capra hircus]	Organismal Systems	Sensory system	ko04740//Olfactory transduction	-	-	-
3	11790530	11791043	1.72782e-15	0.66	0.28	0.03	0.1	250	185	105.9	134.95	7	0	0	ncbi-102181350	CD5L	PREDICTED: deleted in malignant brain tumors 1 protein-like [Capra hircus]	-	-	-	-	-	-
3	14694016	14694453	0.000474729	0.43	0.21	0.06	0.03	127	108	11.86	10.5	9	0	0	ncbi-102171829	PBXIP1	PREDICTED: pre-B-cell leukemia transcription factor-interacting protein 1 isoform X1 [Capra hircus]	-	-	-	-	-	-
3	15850700	15851123	4.86589e-08	0.37	0.76	0.1	0.02	93	99	9.79	8.77	10	0	0	ncbi-102189534	S100A2	PREDICTED: protein S100-A2 isoform X1 [Bubalus bubalis]	-	-	-	-	GO:0043167//ion binding;GO:0005515//protein binding;GO:0043169//cation binding;GO:0046872//metal ion binding;GO:0005488//binding	GO:0010631//epithelial cell migration;GO:0040011//locomotion;GO:0032501//multicellular organismal process;GO:0044699//single-organism process;GO:0009987//cellular process;GO:0016477//cell migration;GO:0006928//movement of cell or subcellular component;GO:0051674//localization of cell;GO:0001667//ameboidal-type cell migration;GO:0090130//tissue migration;GO:0090132//epithelium migration;GO:0051179…
3	17548811	17549150	2.34831e-06	0.38	0.78	0.08	0.09	98	51	8.3	55.7	5	0	0	ncbi-102177488	LINGO4	PREDICTED: LOW QUALITY PROTEIN: leucine-rich repeat and immunoglobulin-like domain containing-NOGO receptor-interacting protein 4-like [Capra hircus]	-	-	-	GO:0016020//membrane;GO:0031224//intrinsic component of membrane;GO:0044425//membrane part	-	GO:0050789//regulation of biological process;GO:0044089//positive regulation of cellular component biogenesis;GO:0065007//biological regulation;GO:0044087//regulation of cellular component biogenesis;GO:0048518//positive regulation of biological process
3	21672996	21673429	1.87168e-06	0.79	0.38	0.06	0.09	87	48	54.3	32.3	5	0	0	ncbi-100860869	3BHSD	PREDICTED: 3 beta-hydroxysteroid dehydrogenase/Delta 5-->4-isomerase-like isoform X1 [Pantholops hodgsonii]	Metabolism;Organismal Systems	Endocrine system;Lipid metabolism	ko04925//Aldosterone synthesis and secretion;ko04913//Ovarian Steroidogenesis;ko00140//Steroid hormone biosynthesis	GO:0043226//organelle;GO:0005737//cytoplasm;GO:0005783//endoplasmic reticulum;GO:0044422//organelle part;GO:0012505//endomembrane system;GO:0005622//intracellular;GO:0043229//intracellular organelle;GO:0098588//bounding membrane of organelle;GO:0044444//cytoplasmic part;GO:0044425//membrane part;GO:0043227//membrane-bounded organelle;GO:0098589//membrane region;GO:0042175//nuclear outer membrane-…	GO:0016491//oxidoreductase activity;GO:0016229//steroid dehydrogenase activity;GO:0016853//isomerase activity;GO:0016863//intramolecular oxidoreductase activity, transposing C=C bonds;GO:0016616//oxidoreductase activity, acting on the CH-OH group of donors, NAD or NADP as acceptor;GO:0016614//oxidoreductase activity, acting on CH-OH group of donors;GO:0003824//catalytic activity;GO:0016860//intra…	GO:0008202//steroid metabolic process;GO:1901360//organic cyclic compound metabolic process;GO:0071704//organic substance metabolic process;GO:0044238//primary metabolic process;GO:0008152//metabolic process;GO:0044699//single-organism process;GO:0044710//single-organism metabolic process;GO:0006629//lipid metabolic process
3	27300942	27301376	0.00300837	0.1	0.26	0.05	0.09	97	150	36.14	22.95	7	0	0	ncbi-102191096	OLFML3	PREDICTED: olfactomedin-like protein 3 [Capra hircus]	-	-	-	GO:0043226//organelle	-	GO:0032501//multicellular organismal process;GO:0044699//single-organism process;GO:0044707//single-multicellular organism process
3	30864358	30864983	2.77371e-08	0.54	0.23	0.08	0.02	111	208	3.36	11.05	19	0	0	ncbi-102185327	PROK1	PREDICTED: prokineticin-1 [Capra hircus]	-	-	-	-	GO:0005488//binding;GO:0005102//receptor binding;GO:0005515//protein binding	GO:0045859//regulation of protein kinase activity;GO:0051174//regulation of phosphorus metabolic process;GO:0043549//regulation of kinase activity;GO:0032147//activation of protein kinase activity;GO:0048646//anatomical structure formation involved in morphogenesis;GO:0031401//positive regulation of protein modification process;GO:0001932//regulation of protein phosphorylation;GO:0050789//regulat…
3	31209905	31210284	0.00122506	0.55	0.27	0.1	0.1	56	82	6.69	1.11	9	0	0	ncbi-102184490	UBL4B	PREDICTED: LOW QUALITY PROTEIN: ubiquitin-like protein 4B [Capra hircus]	-	-	-	GO:0044464//cell part;GO:0005623//cell;GO:0044424//intracellular part;GO:0005622//intracellular	-	-
3	31266705	31267285	1.66487e-07	0.27	0.57	0.1	0.07	154	153	27.4	3.29	11	0	0	ncbi-102184773	ALX3	PREDICTED: homeobox protein aristaless-like 3 [Physeter catodon]	-	-	-	GO:0005623//cell;GO:0005622//intracellular;GO:0043231//intracellular membrane-bounded organelle;GO:0043226//organelle;GO:0043229//intracellular organelle;GO:0044464//cell part;GO:0043227//membrane-bounded organelle;GO:0044424//intracellular part	GO:0005488//binding;GO:0003677//DNA binding;GO:0097159//organic cyclic compound binding;GO:1901363//heterocyclic compound binding;GO:0003676//nucleic acid binding	GO:0007275//multicellular organismal development;GO:0032502//developmental process;GO:0044763//single-organism cellular process;GO:0048731//system development;GO:0048856//anatomical structure development;GO:0032501//multicellular organismal process;GO:0060255//regulation of macromolecule metabolic process;GO:0009790//embryo development;GO:0035107//appendage morphogenesis;GO:0044767//single-organi…
3	31266705	31267285	1.66487e-07	0.27	0.57	0.1	0.07	154	153	27.4	3.29	11	0	0	ncbi-102187729	STRIP1	PREDICTED: striatin-interacting protein 1 isoform X2 [Ovis aries musimon]	-	-	-	GO:0044424//intracellular part;GO:0005622//intracellular;GO:0031988//membrane-bounded vesicle;GO:0043227//membrane-bounded organelle;GO:0005623//cell;GO:0044464//cell part;GO:0043229//intracellular organelle;GO:0031982//vesicle;GO:0043231//intracellular membrane-bounded organelle;GO:0043226//organelle	GO:0005488//binding;GO:0016787//hydrolase activity;GO:0003824//catalytic activity;GO:0016802//trialkylsulfonium hydrolase activity;GO:0016801//hydrolase activity, acting on ether bonds	GO:0006996//organelle organization;GO:0009987//cellular process;GO:0065007//biological regulation;GO:0050793//regulation of developmental process;GO:0030029//actin filament-based process;GO:1902589//single-organism organelle organization;GO:0030036//actin cytoskeleton organization;GO:0007010//cytoskeleton organization;GO:0071840//cellular component organization or biogenesis;GO:0044237//cellular …
3	31858998	31859340	2.01252e-05	0.31	0.64	0.1	0.13	88	88	30.27	45.87	6	0	0	ncbi-102186173	ATXN7L2	PREDICTED: ataxin-7-like protein 2 isoform X3 [Ovis aries musimon]	-	-	-	-	-	-
3	32723984	32724268	0.000463444	0.51	0.23	0.12	0.12	59	100	18.29	7.57	7	0	0	ncbi-102175637	-	-	-	-	-	-	-	-
3	46588100	46588377	1.45908e-05	0.48	0.21	0.11	0.15	115	136	22.84	75.14	8	0	0	ncbi-102178131	F3	PREDICTED: tissue factor [Capra hircus]	Organismal Systems	Immune system	ko04610//Complement and coagulation cascades	-	-	-
3	89643522	89643765	0.00117972	0.37	0.77	0.04	0.06	30	39	12.5	17.7	5	0	0	ncbi-102181258	SLC1A7	PREDICTED: excitatory amino acid transporter 5 [Capra hircus]	Organismal Systems	Nervous system	ko04724//Glutamatergic synapse	-	-	-
3	89894779	89895068	1.88852e-05	0.5	1	0.13	0	22	28	1.14	3.67	7	0	0	ncbi-106501969	-	-	-	-	-	-	-	-
3	97634576	97635563	6.11258e-05	0.39	0.18	0.09	0.07	165	147	6.56	3.73	13	0	0	ncbi-106501977	PLK3	PREDICTED: LOW QUALITY PROTEIN: serine/threonine-protein kinase PLK3 isoform X1 [Ovis aries]	Human Diseases;Environmental Information Processing	Infectious diseases;Signal transduction	ko05152//Tuberculosis;ko04068//FoxO signaling pathway	-	-	-
3	97845924	97846235	2.32742e-05	0.35	0.14	0.01	0.01	226	118	28.64	0.27	15	0	0	ncbi-106501978	-	-	-	-	-	-	-	-
3	99181335	99181574	0.000244224	0.48	0.15	0.08	0.13	64	47	1.14	10.57	7	0	0	ncbi-106501981	TMEM125	PREDICTED: LOW QUALITY PROTEIN: transmembrane protein 125 [Ovis aries]	-	-	-	-	-	-
3	105746708	105746956	0.000492955	0.15	0.39	0.01	0.03	81	87	2.69	6.9	13	0	0	ncbi-102190929	EVA1B	PREDICTED: protein eva-1 homolog B [Bubalus bubalis]	-	-	-	-	-	-
3	105760232	105760680	0.00442077	0.34	0.15	0.09	0.05	86	88	5.36	5.4	11	0	0	ncbi-102177859	THRAP3	PREDICTED: thyroid hormone receptor-associated protein 3 isoform X1 [Capra hircus]	-	-	-	-	-	-
3	106506443	106506651	0.000417389	0.37	0.76	0.06	0.02	79	29	1.7	3.2	5	0	0	ncbi-102182658	KIAA0319L	PREDICTED: dyslexia-associated protein KIAA0319-like protein homolog isoform X1 [Capra hircus]	-	-	-	-	-	-
3	113773492	113773747	9.7369e-05	0.14	0.39	0.01	0.06	101	87	8.69	5.73	13	0	0	ncbi-102175921	SCLY	PREDICTED: selenocysteine lyase [Capra hircus]	Metabolism	Metabolism of other amino acids	ko00450//Selenocompound metabolism	-	-	-
3	115119524	115119740	1.3096e-07	0.33	0.68	0.09	0.05	103	136	0.86	0.53	14	0	0	ncbi-102181922	NDUFA10	PREDICTED: NADH dehydrogenase [ubiquinone] 1 alpha subcomplex subunit 10, mitochondrial isoform X1 [Ovis aries]	Human Diseases;Metabolism	Endocrine and metabolic diseases;Neurodegenerative diseases;Energy metabolism	ko05016//Huntington's disease;ko05010//Alzheimer's disease;ko04932//Non-alcoholic fatty liver disease (NAFLD);ko05012//Parkinson's disease;ko00190//Oxidative phosphorylation	-	-	-
3	115944867	115945109	1.70381e-08	0.4	0.81	0.05	0.1	73	106	6.45	27.05	11	0	0	ncbi-102187185	AGXT	PREDICTED: LOW QUALITY PROTEIN: serine--pyruvate aminotransferase, mitochondrial-like [Capra hircus]	Cellular Processes;Metabolism	Amino acid metabolism;Carbohydrate metabolism;Global and Overview;Transport and catabolism	ko01200//Carbon metabolism;ko04146//Peroxisome;ko00260//Glycine, serine and threonine metabolism;ko00250//Alanine, aspartate and glutamate metabolism;ko00630//Glyoxylate and dicarboxylate metabolism	-	-	-
3	115946822	115947033	9.99321e-07	0.31	0.75	0.04	0.13	61	64	5.4	1.41	13	0	0	ncbi-102187452	C3H2orf54	RIKEN cDNA 2310007B03 gene [Mus musculus]	-	-	-	-	-	-
3	116300070	116300302	0.000626404	0.6	0.28	0.07	0.04	100	46	0.73	0.77	13	0	0	ncbi-102189454	HDLBP	PREDICTED: vigilin [Capra hircus]	-	-	-	-	-	-
4	3422743	3423091	9.14039e-05	0.21	0.53	0.05	0.04	48	135	6.62	2.28	10	0	0	ncbi-102169726	DDC	PREDICTED: aromatic-L-amino-acid decarboxylase isoform X1 [Capra hircus]	Human Diseases;Metabolism;Organismal Systems	Nervous system;Amino acid metabolism;Substance dependence	ko05034//Alcoholism;ko04728//Dopaminergic synapse;ko04726//Serotonergic synapse;ko05031//Amphetamine addiction;ko05030//Cocaine addiction;ko00380//Tryptophan metabolism;ko00350//Tyrosine metabolism;ko00360//Phenylalanine metabolism;ko00340//Histidine metabolism	-	-	-
4	66278849	66279217	0.000449568	0.09	0.27	0.08	0.09	113	112	40.8	3.3	5	0	0	ncbi-102168970	-	-	-	-	-	-	-	-
4	66422331	66422577	7.53846e-08	0.21	0.52	0.06	0.06	168	120	7.7	4.89	19	0	0	ncbi-102170296	HOXA6	PREDICTED: homeobox protein Hox-A6 [Capra hircus]	-	-	-	-	-	-
4	73976709	73976938	0.00162643	0.23	0.48	0.04	0.05	93	63	2.57	6.33	7	0	0	ncbi-102180996	-	-	-	-	-	-	-	-
4	90171744	90172077	0.00584949	0.43	0.19	0.02	0.02	56	67	3.7	11.3	5	0	0	ncbi-102173636	HILPDA	PREDICTED: LOW QUALITY PROTEIN: hypoxia-inducible lipid droplet-associated protein [Capra hircus]	-	-	-	-	-	-
4	100971034	100971588	2.32303e-05	0.44	0.17	0.06	0.06	118	103	9.18	7.2	16	0	0	ncbi-102179350	DENND2A	PREDICTED: DENN domain-containing protein 2A isoform X3 [Ovis aries musimon]	-	-	-	-	-	-
4	103135174	103135638	4.25919e-05	0.19	0.44	0.05	0.07	104	147	8.49	3.79	10	0	0	ncbi-102183569	CASP2	PREDICTED: caspase-2 isoform X1 [Ovis aries musimon]	-	-	-	-	-	-
4	108544209	108544483	3.32748e-08	0.42	0.85	0.1	0.12	123	60	66.46	28.67	10	0	0	ncbi-102190380	PDIA4	PREDICTED: protein disulfide-isomerase A4 [Capra hircus]	Organismal Systems;Genetic Information Processing	Endocrine system;Folding, sorting and degradation	ko04141//Protein processing in endoplasmic reticulum;ko04918//Thyroid hormone synthesis	-	-	-
4	109109321	109109631	0.000192061	0.26	0.05	0.03	0.01	86	83	1.58	1.1	16	0	0	ncbi-106501770	LRRC61	PREDICTED: LOW QUALITY PROTEIN: leucine-rich repeat-containing protein 61 [Ovis aries]	-	-	-	-	-	-
4	109537381	109537945	0.00031257	0.06	0.27	0.04	0.07	96	83	6.82	12.07	11	0	0	ncbi-106502070	LOC106502070	PREDICTED: potassium voltage-gated channel subfamily H member 2-like [Bubalus bubalis]	-	-	-	-	-	-
4	109624039	109624244	7.41408e-07	0.4	0.81	0.08	0.01	62	79	3.61	1.44	9	0	0	ncbi-102185895	ABCB8	PREDICTED: LOW QUALITY PROTEIN: ATP-binding cassette sub-family B member 8, mitochondrial [Capra hircus]	Environmental Information Processing	Membrane transport	ko02010//ABC transporters	-	-	-
4	109628158	109628378	0.00096284	0.54	0.24	0.05	0.08	92	46	6.42	0.68	14	0	0	ncbi-102178040	CDK5	cyclin-dependent kinase 5 [Mus musculus]	Human Diseases;Organismal Systems	Substance dependence;Development;Neurodegenerative diseases	ko05010//Alzheimer's disease;ko04360//Axon guidance;ko05030//Cocaine addiction	-	-	-
4	109823362	109823613	6.09891e-05	0.33	0.67	0.03	0.11	70	75	1.38	0.71	14	0	0	ncbi-102179351	SMARCD3	PREDICTED: SWI/SNF-related matrix-associated actin-dependent regulator of chromatin subfamily D member 3 [Equus caballus]	-	-	-	-	-	-
4	109823362	109823613	6.09891e-05	0.33	0.67	0.03	0.11	70	75	1.38	0.71	14	0	0	ncbi-104795860	-	-	-	-	-	-	-	-
4	112903441	112903679	2.89091e-06	0.41	0.83	0.12	0.04	46	77	15.93	5.41	8	0	0	ncbi-102183663	DPP6	PREDICTED: LOW QUALITY PROTEIN: dipeptidyl aminopeptidase-like protein 6 [Capra hircus]	-	-	-	-	-	-
4	113470724	113471118	8.07999e-08	0.34	0.13	0.07	0.07	241	230	28.82	17.99	24	0	0	ncbi-102191491	RBM33	PREDICTED: RNA-binding protein 33 isoform X8 [Bos taurus]	-	-	-	-	-	-
4	115430351	115430599	3.89312e-08	0.39	0.82	0.06	0.05	59	97	1.96	1.13	16	0	0	ncbi-102169359	NCAPG2	PREDICTED: condensin-2 complex subunit G2 [Capra hircus]	-	-	-	-	-	-
5	25268462	25268730	6.1946e-05	0.09	0.23	0.01	0.03	232	227	64.97	19.44	13	0	0	ncbi-102191112	HOXC6	PREDICTED: homeobox protein Hox-C6 [Sus scrofa]	-	-	-	-	-	-
5	25295743	25296326	3.19051e-13	0.65	0.32	0.04	0.01	222	262	28.12	11.08	18	0	0	ncbi-102177412	HOXC9	PREDICTED: homeobox protein Hox-C9 [Capra hircus]	-	-	-	-	-	-
5	25321318	25321585	0.000309992	0.05	0.24	0.01	0.04	76	181	7.28	20.61	9	0	0	ncbi-102177693	HOXC11	PREDICTED: LOW QUALITY PROTEIN: homeobox protein Hox-C11 [Capra hircus]	-	-	-	-	-	-
5	54321348	54322040	2.76689e-07	0.46	0.2	0.1	0.12	198	152	35.89	12.12	15	0	0	ncbi-102187654	PIP4K2C	PREDICTED: phosphatidylinositol 5-phosphate 4-kinase type-2 gamma [Capra hircus]	Cellular Processes;Environmental Information Processing;Metabolism	Signal transduction;Carbohydrate metabolism;Cell motility	ko04810//Regulation of actin cytoskeleton;ko04070//Phosphatidylinositol signaling system;ko00562//Inositol phosphate metabolism	-	-	-
5	56391630	56392413	9.60355e-07	0.18	0.43	0.06	0.03	204	143	281.2	76.17	6	0	0	ncbi-102173720	LOC102173720	PREDICTED: olfactory receptor 6C2-like [Capra hircus]	Organismal Systems	Sensory system	ko04740//Olfactory transduction	-	-	-
5	57458676	57458889	1.70309e-08	0.76	0.3	0.13	0.05	88	61	73.47	30.17	6	0	0	ncbi-102181370	LOC102181370	PREDICTED: olfactory receptor 12-like [Capra hircus]	Organismal Systems	Sensory system	ko04740//Olfactory transduction	-	-	-
5	94979676	94980027	4.42122e-05	0.1	0.35	0.01	0.08	104	71	3.53	4.11	9	0	0	ncbi-102174370	NOP2	PREDICTED: probable 28S rRNA (cytosine(4447)-C(5))-methyltransferase isoform X1 [Ovis aries musimon]	-	-	-	-	-	-
5	97681781	97682034	0.000100715	0.3	0.63	0.06	0.06	83	62	12.81	0.81	7	0	0	ncbi-102169463	TSPAN11	PREDICTED: tetraspanin-11-like [Capra hircus]	-	-	-	-	-	-
5	98081788	98082137	1.46701e-06	0.72	0.36	0.02	0.06	78	107	17.2	26.17	6	0	0	ncbi-102171413	FKBP4	PREDICTED: peptidyl-prolyl cis-trans isomerase FKBP4 [Capra hircus]	Organismal Systems	Endocrine system	ko04915//Estrogen signaling pathway	-	-	-
5	98277417	98277794	0.00183744	0.33	0.69	0.16	0.11	48	36	34.48	8.48	7	0	0	ncbi-102171957	IQSEC3	PREDICTED: IQ motif and SEC7 domain-containing protein 3 isoform X5 [Ovis aries musimon]	Cellular Processes	Transport and catabolism	ko04144//Endocytosis	-	-	-
5	101043589	101043965	9.42536e-09	0.19	0.57	0.06	0.12	108	96	16.74	2.97	15	0	0	ncbi-102182111	PLA2G6	PREDICTED: LOW QUALITY PROTEIN: 85/88 kDa calcium-independent phospholipase A2 [Capra hircus]	Organismal Systems;Metabolism;Environmental Information Processing	Lipid metabolism;Circulatory system;Sensory system;Signal transduction	ko04014//Ras signaling pathway;ko04270//Vascular smooth muscle contraction;ko04750//Inflammatory mediator regulation of TRP channels;ko00564//Glycerophospholipid metabolism;ko00590//Arachidonic acid metabolism;ko00565//Ether lipid metabolism;ko00591//Linoleic acid metabolism;ko00592//alpha-Linolenic acid metabolism	-	-	-
5	101447471	101448038	0.000747818	0.09	0.29	0.01	0.01	87	119	31.09	14.56	11	0	0	ncbi-102181663	CBY1	PREDICTED: protein chibby homolog 1 isoform X3 [Bos taurus]	-	-	-	-	-	-
5	101956868	101957292	7.164e-10	0.34	0.69	0.08	0.07	156	154	9.93	1.85	16	0	0	ncbi-102184889	SYNGR1	Synaptogyrin-1, partial [Bos mutus]	-	-	-	-	-	-
5	106067279	106067511	0.000348585	0.44	0.2	0.05	0.02	90	104	2.96	3.47	11	0	0	ncbi-102170125	LOC102170125	PREDICTED: gamma-parvin isoform X3 [Bison bison bison]	Cellular Processes	Cellular commiunity	ko04510//Focal adhesion	-	-	-
5	106928306	106928554	1.45617e-06	0.47	0.22	0	0.01	197	159	18.55	3.84	8	0	0	ncbi-100861393	PPARA	PREDICTED: peroxisome proliferator-activated receptor alpha isoform X1 [Capra hircus]	Environmental Information Processing;Human Diseases;Organismal Systems	Signal transduction;Infectious diseases;Endocrine and metabolic diseases;Endocrine system	ko04024//cAMP signaling pathway;ko04932//Non-alcoholic fatty liver disease (NAFLD);ko05160//Hepatitis C;ko04931//Insulin resistance;ko04922//Glucagon signaling pathway;ko03320//PPAR signaling pathway;ko04920//Adipocytokine signaling pathway	-	-	-
5	107026557	107026784	1.69638e-07	0.43	0.91	0.07	0.07	72	43	4.32	0.64	17	0	0	ncbi-104795700	-	-	-	-	-	-	-	-
5	107893347	107893628	0.000822092	0.47	0.22	0.1	0.07	98	77	17.33	1.33	7	0	0	ncbi-102178611	TTC38	PREDICTED: tetratricopeptide repeat protein 38 isoform X3 [Ovis aries musimon]	-	-	-	-	-	-
5	110982318	110982545	2.28853e-12	0.45	0.93	0	0.01	163	67	2.76	1.09	11	0	0	ncbi-106502164	LOC106502164	-	-	-	-	-	-	-
6	20139849	20140253	0.000275418	0.34	0.16	0.06	0.05	153	173	59.11	83.36	12	0	0	ncbi-102173540	BDH2	PREDICTED: 3-hydroxybutyrate dehydrogenase type 2 isoform X1 [Capra hircus]	Metabolism	Carbohydrate metabolism;Lipid metabolism	ko00650//Butanoate metabolism;ko00072//Synthesis and degradation of ketone bodies	-	-	-
6	93342573	93342820	0.00342056	0.15	0.31	0.01	0.01	117	124	6.24	7.24	7	0	0	ncbi-102172613	RASGEF1B	PREDICTED: ras-GEF domain-containing family member 1B isoform X1 [Ovis aries]	-	-	-	-	-	-
6	110336281	110336490	0.00156017	0.24	0.52	0.03	0.05	87	52	11.27	0.29	8	0	0	ncbi-102174644	LOC102174644	PREDICTED: TBC1 domain family member 14 isoform X2 [Ovis aries musimon]	-	-	-	-	-	-
6	110669949	110670199	9.75814e-05	0.34	0.75	0.12	0.05	35	61	1.36	2.67	11	0	0	ncbi-102175754	PSAPL1	PREDICTED: LOW QUALITY PROTEIN: prosaposin-like 1 [Capra hircus]	Cellular Processes	Transport and catabolism	ko04142//Lysosome	-	-	-
6	110944929	110945323	1.30764e-10	0.44	0.89	0.08	0.02	89	84	22.86	7.5	9	0	0	ncbi-102176511	SORCS2	PREDICTED: LOW QUALITY PROTEIN: sortilin-related VPS10 domain containing receptor 2 [Capra hircus]	-	-	-	-	-	-
7	4481461	4481829	2.60702e-05	0.5	0.24	0.09	0.07	119	114	7.96	9.65	11	0	0	ncbi-106502274	-	-	-	-	-	-	-	-
7	4873578	4873793	6.2737e-05	0.3	0.62	0.03	0.03	70	90	11.94	18.25	9	0	0	ncbi-102171504	JAK3	PREDICTED: LOW QUALITY PROTEIN: tyrosine-protein kinase JAK3 [Capra hircus]	Cellular Processes;Organismal Systems;Environmental Information Processing;Human Diseases	Infectious diseases;Immune system;Signal transduction;Cellular commiunity;Cancers	ko04151//PI3K-Akt signaling pathway;ko05166//HTLV-I infection;ko05203//Viral carcinogenesis;ko05169//Epstein-Barr virus infection;ko04062//Chemokine signaling pathway;ko04630//Jak-STAT signaling pathway;ko04550//Signaling pathways regulating pluripotency of stem cells;ko05162//Measles	-	-	-
7	9777476	9777827	0.00110023	0.39	0.17	0.09	0.06	74	117	35.07	30.27	8	0	0	ncbi-102170410	RTBDN	PREDICTED: retbindin, partial [Capra hircus]	-	-	-	-	-	-
7	11349744	11350016	0.00674621	0.12	0.27	0.05	0.08	117	91	15.7	1.41	8	0	0	ncbi-102181113	ICAM1	PREDICTED: intercellular adhesion molecule 1 isoform X2 [Capra hircus]	Organismal Systems;Human Diseases;Environmental Information Processing	Infectious diseases;Signal transduction;Immune system;Signaling molecules and interaction;Immune diseases;Cardiovascular diseases	ko05166//HTLV-I infection;ko05169//Epstein-Barr virus infection;ko05164//Influenza A;ko04514//Cell adhesion molecules (CAMs);ko04670//Leukocyte transendothelial migration;ko04650//Natural killer cell mediated cytotoxicity;ko04668//TNF signaling pathway;ko05323//Rheumatoid arthritis;ko04064//NF-kappa B signaling pathway;ko05144//Malaria;ko05416//Viral myocarditis;ko05150//Staphylococcus aureus inf…	-	-	-
7	11349744	11350016	0.00674621	0.12	0.27	0.05	0.08	117	91	15.7	1.41	8	0	0	ncbi-102187395	ICAM4	PREDICTED: intercellular adhesion molecule 4 [Capra hircus]	-	-	-	-	-	-
7	12303904	12304209	2.61022e-05	0.18	0.48	0.01	0.08	125	63	44.5	3.34	10	0	0	ncbi-106502303	LOC106502303	PREDICTED: ral guanine nucleotide dissociation stimulator-like 3 [Capra hircus]	-	-	-	-	-	-
7	13984942	13985345	1.78225e-05	0.28	0.11	0.03	0.01	202	180	18.21	5.14	8	0	0	ncbi-102178816	LOC102178816	PREDICTED: EGF-like module-containing mucin-like hormone receptor-like 4-like [Capra hircus]	-	-	-	-	-	-
7	14249025	14249349	0.000586138	0.15	0.34	0.05	0.05	119	144	13.88	15.6	10	0	0	ncbi-102187209	SH2D3A	PREDICTED: LOW QUALITY PROTEIN: SH2 domain-containing protein 3A [Capra hircus]	-	-	-	-	-	-
7	14841416	14841769	0.000743982	0.68	0.34	0.05	0.12	47	56	10.9	12.33	7	0	0	ncbi-102179845	RFX2	PREDICTED: DNA-binding protein RFX2 isoform X4 [Ovis aries musimon]	-	-	-	-	-	-
7	16603951	16604461	2.20409e-05	0.18	0.44	0.06	0.13	119	131	4.36	3.09	11	0	0	ncbi-106502313	-	-	-	-	-	-	-	-
7	16759734	16760234	1.51827e-06	0.31	0.72	0.09	0.06	49	104	3.03	10.28	9	0	0	ncbi-102177710	CACTIN	PREDICTED: LOW QUALITY PROTEIN: cactin [Capra hircus]	-	-	-	-	-	-
7	16877342	16877551	0.000515954	0.47	0.17	0.07	0.12	51	72	1.05	4.27	11	0	0	ncbi-106502315	-	-	-	-	-	-	-	-
7	39749081	39749366	0.00113507	0.24	0.53	0.05	0.04	42	115	0.4	3.61	10	0	0	ncbi-102175208	ABCA7	PREDICTED: ATP-binding cassette sub-family A member 7 isoform X17 [Ovis aries musimon]	Environmental Information Processing	Membrane transport	ko02010//ABC transporters	-	-	-
7	39906813	39907088	0.00010113	0.2	0.45	0.05	0.1	105	114	10.06	24.49	10	0	0	ncbi-102190780	C7H19orf24	PREDICTED: uncharacterized membrane protein C19orf24 homolog [Bubalus bubalis]	-	-	-	-	-	-
7	48139419	48139668	1.27331e-06	0.36	0.16	0.05	0.01	190	245	12.89	2.99	19	0	0	ncbi-102187678	LOC102187678	PREDICTED: protocadherin alpha-9 [Pantholops hodgsonii]	-	-	-	-	-	-
7	48418930	48419194	0.000218617	0.67	0.33	0.04	0.02	78	57	15.3	25.3	5	0	0	ncbi-102189032	PCDHB6	PREDICTED: protocadherin beta-6 [Capra hircus]	-	-	-	-	-	-
7	48768151	48768691	1.69032e-28	0.33	0.05	0.03	0	524	420	15.73	1.89	33	0	0	ncbi-102183869	DIAPH1	PREDICTED: protein diaphanous homolog 1 isoform X1 [Ovis aries]	Cellular Processes	Cellular commiunity;Cell motility	ko04810//Regulation of actin cytoskeleton;ko04510//Focal adhesion	-	-	-
7	48768151	48768691	1.69032e-28	0.33	0.05	0.03	0	524	420	15.73	1.89	33	0	0	ncbi-102191519	LOC102191519	PREDICTED: protocadherin gamma-C5-like isoform X1 [Pantholops hodgsonii]	-	-	-	-	-	-
7	49649756	49650130	0.00177593	0.46	0.23	0.09	0.05	92	92	53.48	5.81	7	0	0	ncbi-106502360	-	-	-	-	-	-	-	-
7	57061224	57061791	2.33227e-05	0.46	0.2	0.04	0.02	123	125	3.96	16.25	11	0	0	ncbi-104795733	-	-	-	-	-	-	-	-
7	58299287	58299600	0.000925	0.35	0.09	0.08	0.01	81	53	41.7	5.3	5	0	0	ncbi-102187589	RBM22	PREDICTED: pre-mRNA-splicing factor RBM22 [Chinchilla lanigera]	Genetic Information Processing	Transcription	ko03040//Spliceosome	-	-	-
7	68053639	68054271	0.00121895	0.22	0.1	0.01	0.01	149	268	71.1	129.26	13	0	0	ncbi-102182783	SLU7	PREDICTED: pre-mRNA-splicing factor SLU7 [Capra hircus]	Genetic Information Processing	Transcription	ko03040//Spliceosome	-	-	-
8	7578865	7579137	0.000158477	0.21	0.05	0.05	0.01	127	135	22.98	7.55	8	0	0	ncbi-102174117	BLK	PREDICTED: tyrosine-protein kinase Blk [Capra hircus]	-	-	-	-	-	-
8	8306606	8306896	9.29336e-05	0.12	0.32	0.04	0.12	178	106	30.23	21.14	13	0	0	ncbi-106502380	LOC106502380	PREDICTED: transcription factor SOX-7 [Ovis aries musimon]	-	-	-	-	-	-
8	8464204	8464471	0.000465152	0.62	0.3	0.05	0.02	89	53	29.77	6.17	6	0	0	ncbi-102187403	PRSS55	PREDICTED: LOW QUALITY PROTEIN: serine protease 55 [Capra hircus]	-	-	-	-	-	-
8	28912303	28912574	0.00160129	0.49	0.24	0.03	0.02	86	72	23.47	19.6	6	0	0	ncbi-102168346	-	-	-	-	-	-	-	-
8	52296009	52296379	8.05518e-07	0.36	0.17	0.02	0.02	274	262	42.38	35.72	16	0	0	ncbi-106502411	LOC106502411	PREDICTED: uncharacterized protein LOC105868700 [Microcebus murinus]	-	-	-	-	-	-
8	58303036	58303371	3.88678e-11	0.36	0.73	0.08	0.13	157	150	7.36	11.85	16	0	0	ncbi-102177060	CD72	PREDICTED: B-cell differentiation antigen CD72 [Capra hircus]	Organismal Systems	Immune system	ko04662//B cell receptor signaling pathway	-	-	-
8	58303036	58303371	3.88678e-11	0.36	0.73	0.08	0.13	157	150	7.36	11.85	16	0	0	ncbi-102179195	TESK1	PREDICTED: dual specificity testis-specific protein kinase 1 [Capra hircus]	-	-	-	-	-	-
8	58482986	58483251	1.1791e-05	0.44	0.22	0.01	0.03	163	182	18.1	7.67	13	0	0	ncbi-102179766	HINT2	PREDICTED: histidine triad nucleotide-binding protein 2, mitochondrial [Capra hircus]	-	-	-	-	-	-
8	61166021	61166510	0.000491989	0.23	0.11	0.01	0	212	227	13.41	8.27	15	0	0	ncbi-102169757	TSTD2	PREDICTED: thiosulfate sulfurtransferase/rhodanese-like domain-containing protein 2 isoform X1 [Capra hircus]	-	-	-	-	-	-
8	68210122	68210322	1.42235e-07	0.19	0.54	0.05	0.08	138	79	11.16	4.06	22	0	0	ncbi-106502425	EGR3	PREDICTED: early growth response protein 3 isoform X2 [Bos mutus]	Human Diseases	Infectious diseases;Cancers	ko05203//Viral carcinogenesis;ko05161//Hepatitis B	-	-	-
8	73906576	73907088	0.000669182	0.14	0.34	0.08	0.05	139	73	12.78	26.36	9	0	0	ncbi-102169758	NUDT2	PREDICTED: bis(5'-nucleosyl)-tetraphosphatase [asymmetrical] isoform X1 [Capra hircus]	Metabolism	Nucleotide metabolism	ko00230//Purine metabolism;ko00240//Pyrimidine metabolism	-	-	-
8	93570077	93570303	3.4821e-10	0.41	0.86	0.01	0.05	83	98	56.55	66.5	8	0	0	ncbi-102182505	-	-	-	-	-	-	-	-
8	100815127	100815610	0.00167849	0.37	0.18	0.04	0.03	115	114	14.94	6.75	9	0	0	ncbi-102173388	RGS3	PREDICTED: regulator of G-protein signaling 3 isoform X2 [Capra hircus]	Organismal Systems	Development	ko04360//Axon guidance	GO:0044464//cell part;GO:0043227//membrane-bounded organelle;GO:0005622//intracellular;GO:0043231//intracellular membrane-bounded organelle;GO:0043229//intracellular organelle;GO:0044424//intracellular part;GO:0005623//cell;GO:0043226//organelle	-	GO:0050794//regulation of cellular process;GO:0023057//negative regulation of signaling;GO:0045744//negative regulation of G-protein coupled receptor protein signaling pathway;GO:0050789//regulation of biological process;GO:0009966//regulation of signal transduction;GO:0023051//regulation of signaling;GO:0010648//negative regulation of cell communication;GO:0048523//negative regulation of cellula…
9	54649737	54650145	6.81139e-07	0.74	0.34	0.19	0.12	112	61	53.67	23.24	7	0	0	ncbi-102185837	-	-	-	-	-	-	-	-
9	87488466	87488727	1.10971e-18	0.44	0.92	0.08	0.01	162	132	146.25	52	9	0	0	ncbi-102186769	MPC1	mitochondrial pyruvate carrier 1 [Bos taurus]	-	-	-	GO:0043229//intracellular organelle;GO:0031975//envelope;GO:0005622//intracellular;GO:0031090//organelle membrane;GO:0005623//cell;GO:0043231//intracellular membrane-bounded organelle;GO:0031224//intrinsic component of membrane;GO:0043227//membrane-bounded organelle;GO:0043226//organelle;GO:0031967//organelle envelope;GO:0044446//intracellular organelle part;GO:0016020//membrane;GO:0044422//organ…	GO:0022857//transmembrane transporter activity;GO:0005215//transporter activity;GO:0015075//ion transmembrane transporter activity;GO:0005342//organic acid transmembrane transporter activity;GO:0022892//substrate-specific transporter activity;GO:0046943//carboxylic acid transmembrane transporter activity;GO:0022891//substrate-specific transmembrane transporter activity;GO:0008028//monocarboxylic …	GO:0044281//small molecule metabolic process;GO:0051179//localization;GO:1902582//single-organism intracellular transport;GO:1902578//single-organism localization;GO:0006082//organic acid metabolic process;GO:0009987//cellular process;GO:0032787//monocarboxylic acid metabolic process;GO:0051641//cellular localization;GO:0044237//cellular metabolic process;GO:0071702//organic substance transport;G…
x	8580141	8580342	5.90719e-06	0.26	0.57	0	0.08	141	81	3.3	8.2	12	0	0	ncbi-102176204	BTK	PREDICTED: tyrosine-protein kinase BTK [Ovis aries]	Environmental Information Processing;Human Diseases;Organismal Systems	Signal transduction;Immune system;Development;Immune diseases	ko04611//Platelet activation;ko04380//Osteoclast differentiation;ko04064//NF-kappa B signaling pathway;ko04662//B cell receptor signaling pathway;ko04664//Fc epsilon RI signaling pathway;ko05340//Primary immunodeficiency	-	-	-
x	23499174	23499458	0.000244113	0.21	0.46	0.03	0.08	116	78	3.71	3.07	8	0	0	ncbi-102175009	2018-09-06	PREDICTED: septin-6 isoform X4 [Pteropus vampyrus]	Human Diseases	Infectious diseases	ko05100//Bacterial invasion of epithelial cells	GO:0043227//membrane-bounded organelle;GO:0098687//chromosomal region;GO:0005856//cytoskeleton;GO:0043231//intracellular membrane-bounded organelle;GO:0044463//cell projection part;GO:0044444//cytoplasmic part;GO:0031982//vesicle;GO:0030424//axon;GO:0043226//organelle;GO:0005623//cell;GO:0005622//intracellular;GO:0005737//cytoplasm;GO:0044427//chromosomal part;GO:0005694//chromosome;GO:0033267//a…	GO:0005488//binding;GO:0097367//carbohydrate derivative binding;GO:0097159//organic cyclic compound binding;GO:0036094//small molecule binding;GO:0032550//purine ribonucleoside binding;GO:0032549//ribonucleoside binding;GO:0001883//purine nucleoside binding;GO:0001882//nucleoside binding;GO:1901363//heterocyclic compound binding	GO:0044763//single-organism cellular process;GO:0009987//cellular process;GO:0044699//single-organism process
x	24348291	24348642	1.48144e-05	0.43	0	0.08	0	44	29	3.14	1.7	8	0	0	ncbi-104795833	-	-	-	-	-	-	-	-
x	54818265	54818723	8.2428e-05	0.37	0.75	0.07	0.1	59	59	1.78	6.03	9	0	0	ncbi-102183494	HAUS7	PREDICTED: HAUS augmin-like complex subunit 7 isoform X6 [Ovis aries musimon]	-	-	-	GO:0043232//intracellular non-membrane-bounded organelle;GO:0015630//microtubule cytoskeleton;GO:0016020//membrane;GO:0005856//cytoskeleton;GO:0043226//organelle;GO:0044446//intracellular organelle part;GO:0044424//intracellular part;GO:0043228//non-membrane-bounded organelle;GO:0043229//intracellular organelle;GO:0005815//microtubule organizing center;GO:0032991//macromolecular complex;GO:004442…	-	GO:0000226//microtubule cytoskeleton organization;GO:0071822//protein complex subunit organization;GO:0044699//single-organism process;GO:0016043//cellular component organization;GO:0009987//cellular process;GO:0071840//cellular component organization or biogenesis;GO:0022607//cellular component assembly;GO:0065003//macromolecular complex assembly;GO:0006461//protein complex assembly;GO:0007010//…
x	55747822	55748065	1.07185e-12	0.64	0.26	0.06	0.03	140	199	7.69	9.37	19	0	0	ncbi-102172246	LOC102172246	PREDICTED: histone H2A-Bbd type 2/3-like [Capra hircus]	Human Diseases	Substance dependence;Immune diseases	ko05034//Alcoholism;ko05322//Systemic lupus erythematosus	GO:0005623//cell;GO:0032991//macromolecular complex;GO:0000785//chromatin;GO:0044446//intracellular organelle part;GO:0044427//chromosomal part;GO:0043232//intracellular non-membrane-bounded organelle;GO:0005694//chromosome;GO:0005622//intracellular;GO:0043227//membrane-bounded organelle;GO:0044422//organelle part;GO:0044464//cell part;GO:0043231//intracellular membrane-bounded organelle;GO:00432…	GO:1901363//heterocyclic compound binding;GO:0046983//protein dimerization activity;GO:0005515//protein binding;GO:0005488//binding;GO:0003676//nucleic acid binding;GO:0097159//organic cyclic compound binding	-
x	62041661	62041913	6.81109e-05	0.34	0.15	0.03	0.02	197	156	29.48	16.57	7	0	0	ncbi-102180471	POU3F4	PREDICTED: POU domain, class 3, transcription factor 4 [Capra hircus]	-	-	-	GO:0043226//organelle;GO:0043227//membrane-bounded organelle;GO:0043231//intracellular membrane-bounded organelle;GO:0044464//cell part;GO:0005623//cell;GO:0043229//intracellular organelle;GO:0044424//intracellular part;GO:0005622//intracellular	GO:0043566//structure-specific DNA binding;GO:0043565//sequence-specific DNA binding;GO:0001071//nucleic acid binding transcription factor activity;GO:1901363//heterocyclic compound binding;GO:0003676//nucleic acid binding;GO:0005488//binding;GO:0003677//DNA binding;GO:0097159//organic cyclic compound binding	GO:0065007//biological regulation;GO:0044260//cellular macromolecule metabolic process;GO:0043170//macromolecule metabolic process;GO:0009059//macromolecule biosynthetic process;GO:0009987//cellular process;GO:0006351//transcription, DNA-templated;GO:0044249//cellular biosynthetic process;GO:0050794//regulation of cellular process;GO:1901576//organic substance biosynthetic process;GO:0050789//reg…
x	68390317	68391007	5.33573e-05	0.34	0.12	0.01	0.01	181	112	12.53	13.54	14	0	0	ncbi-102188123	LOC102188123	PREDICTED: melanoma-associated antigen E2-like [Capra hircus]	-	-	-	-	-	-
x	79313894	79314799	2.62626e-13	0.29	0.59	0.01	0.03	284	287	11.91	26.2	26	0	0	ncbi-102182488	SYP	PREDICTED: synaptophysin [Bos mutus]	-	-	-	-	-	-
x	79330012	79330221	2.18862e-05	0.24	0.49	0.01	0.09	178	93	5.24	0.93	12	0	0	ncbi-102191122	MAGIX	PREDICTED: PDZ domain-containing protein MAGIX isoform X1 [Capra hircus]	-	-	-	-	-	-
x	79386533	79386749	7.2737e-13	0.08	0.43	0.01	0.03	147	162	4.74	2.26	17	0	0	ncbi-102168435	WDR45	PREDICTED: WD repeat domain phosphoinositide-interacting protein 4 isoform X1 [Ovis aries]	-	-	-	-	-	-
x	79388326	79388544	4.19867e-06	0.28	0.56	0.04	0.05	127	142	3.27	10.41	15	0	0	ncbi-102183051	CCDC120	PREDICTED: coiled-coil domain-containing protein 120 [Capra hircus]	-	-	-	-	-	-
x	79867138	79867342	0.000576747	0.19	0.41	0.02	0.03	91	120	3.66	0.89	10	0	0	ncbi-102177509	PORCN	PREDICTED: protein-cysteine N-palmitoyltransferase porcupine isoform X1 [Ovis aries]	Environmental Information Processing	Signal transduction	ko04310//Wnt signaling pathway	GO:0005622//intracellular;GO:0031090//organelle membrane;GO:0031226//intrinsic component of plasma membrane;GO:0008328//ionotropic glutamate receptor complex;GO:0044424//intracellular part;GO:0043231//intracellular membrane-bounded organelle;GO:0016020//membrane;GO:0012505//endomembrane system;GO:0031300//intrinsic component of organelle membrane;GO:0034702//ion channel complex;GO:0043226//organe…	-	GO:0044238//primary metabolic process;GO:0019538//protein metabolic process;GO:0008152//metabolic process;GO:0071704//organic substance metabolic process;GO:0043170//macromolecule metabolic process
x	82053786	82054142	2.08363e-05	0.25	0.51	0.01	0.04	122	151	1.76	49.09	13	0	0	ncbi-102170594	UXT	PREDICTED: protein UXT [Capra hircus]	-	-	-	GO:0015630//microtubule cytoskeleton;GO:0044422//organelle part;GO:0043234//protein complex;GO:0044430//cytoskeletal part;GO:0044424//intracellular part;GO:0043227//membrane-bounded organelle;GO:0044464//cell part;GO:0043231//intracellular membrane-bounded organelle;GO:0005856//cytoskeleton;GO:0032991//macromolecular complex;GO:0043232//intracellular non-membrane-bounded organelle;GO:0005622//int…	GO:0001076//RNA polymerase II transcription factor binding transcription factor activity;GO:0000988//protein binding transcription factor activity;GO:0001104//RNA polymerase II transcription cofactor activity;GO:0015631//tubulin binding;GO:0005488//binding;GO:0003712//transcription cofactor activity;GO:0005515//protein binding;GO:0003779//actin binding;GO:0008092//cytoskeletal protein binding;GO:…	GO:1902578//single-organism localization;GO:0010468//regulation of gene expression;GO:0050789//regulation of biological process;GO:0051656//establishment of organelle localization;GO:0009987//cellular process;GO:0031323//regulation of cellular metabolic process;GO:0051640//organelle localization;GO:0060255//regulation of macromolecule metabolic process;GO:2001141//regulation of RNA biosynthetic p…
x	83737806	83738262	0.000156183	0.42	0.19	0.08	0.02	146	113	12.92	2.6	16	0	0	ncbi-104795734	-	-	-	-	-	-	-	-

## Sheet: CG-methylation-Genebody
Chr	Start	End	P-value	Methylation_rate(DS)	Methylation_rate(ES)	Var-Methy(DS)	Var-Methy(ES)	Depth(DS)	Depth(ES)	Var-Depth(DS)	Var-Depth(ES)	Number_of_CG	Uncovered_CG_number(DS)	Uncovered_CG_number(ES)	GeneID	Symbol	Description	KEGG_A_class	KEGG_B_class	Pathway	GO Component	GO Function	GO Process
10	731286	731511	0.000234854	0.47	0.95	0.01	0.04	51	19	15.5	0.97	6	0	0	ncbi-102183148	MCC	PREDICTED: colorectal mutant cancer protein [Capra hircus]	-	-	-	GO:0005623//cell;GO:0043226//organelle;GO:0044424//intracellular part;GO:0016020//membrane;GO:0043231//intracellular membrane-bounded organelle;GO:0005622//intracellular;GO:0043227//membrane-bounded organelle;GO:0044464//cell part;GO:0043229//intracellular organelle	-	GO:0065007//biological regulation;GO:0048519//negative regulation of biological process;GO:0010646//regulation of cell communication;GO:2000145//regulation of cell motility;GO:0050789//regulation of biological process;GO:0030111//regulation of Wnt signaling pathway;GO:0023057//negative regulation of signaling;GO:0040012//regulation of locomotion;GO:0048523//negative regulation of cellular process…
10	4239346	4239692	4.16752e-19	0.37	0.76	0.05	0.04	231	299	3.25	3.44	29	0	0	ncbi-102184438	LOC102184438	sorting nexin-12-like protein [Cricetulus griseus]	Cellular Processes	Transport and catabolism	ko04144//Endocytosis	-	-	-
10	4693987	4694195	0.000284528	0.26	0.53	0.05	0.05	85	99	2.17	11.9	6	0	0	ncbi-102185571	LVRN	PREDICTED: aminopeptidase Q-like, partial [Capra hircus]	-	-	-	-	GO:0043167//ion binding;GO:0005488//binding;GO:0008233//peptidase activity;GO:0003824//catalytic activity;GO:0008238//exopeptidase activity;GO:0016787//hydrolase activity;GO:0070011//peptidase activity, acting on L-amino acid peptides;GO:0043169//cation binding;GO:0046914//transition metal ion binding;GO:0046872//metal ion binding	GO:0044238//primary metabolic process;GO:0043170//macromolecule metabolic process;GO:0071704//organic substance metabolic process;GO:0008152//metabolic process;GO:0019538//protein metabolic process
10	5264801	5265172	7.43767e-10	0.33	0.75	0.16	0.08	115	106	24.99	5.97	12	0	0	ncbi-102168263	HRH2	PREDICTED: histamine H2 receptor-like isoform X1 [Ovis aries musimon]	Environmental Information Processing;Organismal Systems	Signaling molecules and interaction;Digestive system;Signal transduction	ko04080//Neuroactive ligand-receptor interaction;ko04020//Calcium signaling pathway;ko04971//Gastric acid secretion	-	-	-
10	6645881	6646257	1.95317e-08	0.53	0.24	0.1	0.1	171	206	59.7	92.79	8	0	0	ncbi-102186965	COL4A3BP	PREDICTED: collagen type IV alpha-3-binding protein isoform X2 [Bison bison bison]	-	-	-	GO:0044444//cytoplasmic part;GO:0044424//intracellular part;GO:0043229//intracellular organelle;GO:0043231//intracellular membrane-bounded organelle;GO:0005623//cell;GO:0005622//intracellular;GO:0044464//cell part;GO:0043227//membrane-bounded organelle;GO:0043226//organelle;GO:0005737//cytoplasm	GO:0016772//transferase activity, transferring phosphorus-containing groups;GO:0005215//transporter activity;GO:0046624//sphingolipid transporter activity;GO:0022892//substrate-specific transporter activity;GO:0005543//phospholipid binding;GO:0005488//binding;GO:0033218//amide binding;GO:0016740//transferase activity;GO:0008289//lipid binding;GO:0043168//anion binding;GO:0005319//lipid transporte…	GO:0051716//cellular response to stimulus;GO:0006807//nitrogen compound metabolic process;GO:0044707//single-multicellular organism process;GO:0048513//organ development;GO:1902582//single-organism intracellular transport;GO:0009653//anatomical structure morphogenesis;GO:0048856//anatomical structure development;GO:0044255//cellular lipid metabolic process;GO:0044765//single-organism transport;GO…
10	7682844	7683075	0.0103786	0.18	0.41	0.01	0.01	55	69	11.5	39.7	5	0	0	ncbi-102171711	IQGAP2	PREDICTED: ras GTPase-activating-like protein IQGAP2 isoform X2 [Ovis aries musimon]	Cellular Processes	Cell motility	ko04810//Regulation of actin cytoskeleton	GO:0043227//membrane-bounded organelle;GO:0043229//intracellular organelle;GO:0043228//non-membrane-bounded organelle;GO:0015630//microtubule cytoskeleton;GO:0031982//vesicle;GO:0043226//organelle;GO:0031252//cell leading edge;GO:0043234//protein complex;GO:0043232//intracellular non-membrane-bounded organelle;GO:0044464//cell part;GO:0005623//cell;GO:0005856//cytoskeleton;GO:0032991//macromolecu…	GO:0043167//ion binding;GO:1901981//phosphatidylinositol phosphate binding;GO:0019899//enzyme binding;GO:0008092//cytoskeletal protein binding;GO:0031267//small GTPase binding;GO:0017016//Ras GTPase binding;GO:0035091//phosphatidylinositol binding;GO:0003779//actin binding;GO:0008289//lipid binding;GO:0051020//GTPase binding;GO:0005488//binding;GO:0032403//protein complex binding;GO:0005515//prot…	GO:0071822//protein complex subunit organization;GO:0032271//regulation of protein polymerization;GO:0008064//regulation of actin polymerization or depolymerization;GO:0007186//G-protein coupled receptor signaling pathway;GO:0044699//single-organism process;GO:0031334//positive regulation of protein complex assembly;GO:0048518//positive regulation of biological process;GO:0044763//single-organism…
10	8379328	8379874	4.14043e-06	0.5	0.24	0.05	0.03	141	156	8.99	6.04	10	0	0	ncbi-102173303	WDR41	PREDICTED: WD repeat-containing protein 41 [Capra hircus]	-	-	-	GO:0044446//intracellular organelle part;GO:0044424//intracellular part;GO:0005773//vacuole;GO:0005774//vacuolar membrane;GO:0043227//membrane-bounded organelle;GO:0098588//bounding membrane of organelle;GO:0044422//organelle part;GO:0031090//organelle membrane;GO:0043231//intracellular membrane-bounded organelle;GO:0043229//intracellular organelle;GO:0016020//membrane;GO:0044444//cytoplasmic par…	-	-
10	9637874	9638163	0.00116036	0.29	0.12	0.01	0.01	140	118	4.22	22.84	10	0	0	ncbi-102189402	ARSB	PREDICTED: arylsulfatase B [Capra hircus]	Metabolism;Cellular Processes	Glycan biosynthesis and metabolism;Transport and catabolism	ko04142//Lysosome;ko00531//Glycosaminoglycan degradation	GO:0043227//membrane-bounded organelle;GO:0031982//vesicle;GO:0043226//organelle;GO:0031988//membrane-bounded vesicle	GO:0008484//sulfuric ester hydrolase activity;GO:0003824//catalytic activity;GO:0016787//hydrolase activity;GO:0016788//hydrolase activity, acting on ester bonds	-
10	10870995	10871211	0.00401382	0.4	0.17	0.07	0.02	60	86	12.8	5.07	6	0	0	ncbi-102190521	SERINC5	PREDICTED: LOW QUALITY PROTEIN: serine incorporator 5 [Capra hircus]	-	-	-	GO:0031988//membrane-bounded vesicle;GO:0005623//cell;GO:0044424//intracellular part;GO:0043229//intracellular organelle;GO:0043231//intracellular membrane-bounded organelle;GO:0043226//organelle;GO:0043227//membrane-bounded organelle;GO:0044464//cell part;GO:0005622//intracellular;GO:0031982//vesicle	GO:0022891//substrate-specific transmembrane transporter activity;GO:0022857//transmembrane transporter activity;GO:0008509//anion transmembrane transporter activity;GO:0022892//substrate-specific transporter activity;GO:0008514//organic anion transmembrane transporter activity;GO:0005342//organic acid transmembrane transporter activity;GO:0015075//ion transmembrane transporter activity;GO:001517…	GO:0044763//single-organism cellular process;GO:0008366//axon ensheathment;GO:0006865//amino acid transport;GO:0044707//single-multicellular organism process;GO:0032501//multicellular organismal process;GO:0006810//transport;GO:0044710//single-organism metabolic process;GO:0006575//cellular modified amino acid metabolic process;GO:0032502//developmental process;GO:0046942//carboxylic acid transpo…
10	11548743	11549162	4.24478e-06	0.59	0.26	0.03	0.07	99	103	22.7	86.97	6	0	0	ncbi-102181502	PTGER2	PREDICTED: prostaglandin E2 receptor EP2 subtype [Capra hircus]	Environmental Information Processing;Human Diseases;Organismal Systems	Signaling molecules and interaction;Cancers;Endocrine system;Signal transduction;Sensory system	ko05200//Pathways in cancer;ko04080//Neuroactive ligand-receptor interaction;ko04024//cAMP signaling pathway;ko04750//Inflammatory mediator regulation of TRP channels;ko04924//Renin secretion	GO:0016020//membrane;GO:0044425//membrane part;GO:0031224//intrinsic component of membrane;GO:0016021//integral component of membrane	GO:0060089//molecular transducer activity;GO:0004872//receptor activity;GO:0004955//prostaglandin receptor activity;GO:0038023//signaling receptor activity;GO:0004888//transmembrane signaling receptor activity;GO:0004871//signal transducer activity;GO:0004954//prostanoid receptor activity;GO:0004953//icosanoid receptor activity;GO:0004930//G-protein coupled receptor activity	GO:0051707//response to other organism;GO:0007188//adenylate cyclase-modulating G-protein coupled receptor signaling pathway;GO:0042221//response to chemical;GO:0043207//response to external biotic stimulus;GO:0065007//biological regulation;GO:1901700//response to oxygen-containing compound;GO:0044700//single organism signaling;GO:0010033//response to organic substance;GO:0008283//cell proliferat…
10	11610035	11610377	1.80446e-06	0.89	0.38	0.02	0.2	47	34	2.24	10.81	7	0	0	ncbi-102191051	ANKDD1A	PREDICTED: LOW QUALITY PROTEIN: ankyrin repeat and death domain containing 1A [Capra hircus]	-	-	-	-	-	-
10	11739330	11739556	0.00156804	0.5	1	0.05	0	20	15	1.14	0.14	7	0	0	ncbi-102191618	KBTBD13	PREDICTED: kelch repeat and BTB domain-containing protein 13 [Capra hircus]	-	-	-	-	-	-
10	11764655	11764864	1.18042e-05	0.41	0.83	0.09	0.02	46	59	9.7	5.2	5	0	0	ncbi-102168264	UBAP1L	PREDICTED: ubiquitin-associated protein 1-like isoform X3 [Ovis aries musimon]	-	-	-	-	-	-
10	11880249	11880495	1.62586e-08	0.94	0.4	0.01	0.17	51	40	5.5	9.47	6	0	0	ncbi-102183602	CILP	PREDICTED: cartilage intermediate layer protein 1 isoform X1 [Capra hircus]	-	-	-	GO:0031012//extracellular matrix;GO:0044421//extracellular region part;GO:0043227//membrane-bounded organelle;GO:0005576//extracellular region;GO:0031988//membrane-bounded vesicle;GO:0043226//organelle;GO:0031982//vesicle	-	GO:0048519//negative regulation of biological process;GO:0009966//regulation of signal transduction;GO:0048583//regulation of response to stimulus;GO:0023057//negative regulation of signaling;GO:0009968//negative regulation of signal transduction;GO:0065007//biological regulation;GO:0010646//regulation of cell communication;GO:0048585//negative regulation of response to stimulus;GO:0050794//regul…
10	12002198	12002470	0.000714118	0.22	0.47	0.06	0.06	86	85	61.64	42.55	8	0	0	ncbi-102168831	IGDCC3	PREDICTED: immunoglobulin superfamily DCC subclass member 3 [Capra hircus]	-	-	-	-	-	GO:0050877//neurological system process;GO:0050905//neuromuscular process;GO:0003008//system process;GO:0044707//single-multicellular organism process;GO:0044699//single-organism process;GO:0032501//multicellular organismal process
10	12642972	12643784	8.95012e-10	0.32	0.12	0.04	0.02	326	322	17.46	16.43	21	0	0	ncbi-102188503	MEGF11	PREDICTED: multiple epidermal growth factor-like domains protein 11 isoform X5 [Bos taurus]	-	-	-	GO:0031224//intrinsic component of membrane;GO:0044425//membrane part;GO:0016020//membrane	-	GO:0016337//single organismal cell-cell adhesion;GO:0044699//single-organism process;GO:0007155//cell adhesion;GO:0098602//single organism cell adhesion;GO:0022610//biological adhesion
10	13057220	13057508	4.14461e-05	0.68	0.32	0.03	0.01	74	65	2.62	5.57	7	0	0	ncbi-102190520	MAP2K1	PREDICTED: dual specificity mitogen-activated protein kinase kinase 1 isoform X3 [Ovis aries]	Cellular Processes;Environmental Information Processing;Human Diseases;Organismal Systems	Signal transduction;Infectious diseases;Circulatory system;Development;Cellular commiunity;Nervous system;Immune system;Cell growth and death;Neurodegenerative diseases;Cancers;Cell motility;Endocrine system;Substance dependence	ko05200//Pathways in cancer;ko04151//PI3K-Akt signaling pathway;ko04010//MAPK signaling pathway;ko04810//Regulation of actin cytoskeleton;ko04014//Ras signaling pathway;ko04510//Focal adhesion;ko04015//Rap1 signaling pathway;ko04024//cAMP signaling pathway;ko05205//Proteoglycans in cancer;ko04062//Chemokine signaling pathway;ko04022//cGMP - PKG signaling pathway;ko05164//Influenza A;ko05034//Alco…	GO:0044444//cytoplasmic part;GO:0043005//neuron projection;GO:0044424//intracellular part;GO:0005737//cytoplasm;GO:0005856//cytoskeleton;GO:0030055//cell-substrate junction;GO:0043232//intracellular non-membrane-bounded organelle;GO:0070161//anchoring junction;GO:0005768//endosome;GO:0043227//membrane-bounded organelle;GO:0032838//cell projection cytoplasm;GO:0031982//vesicle;GO:0005924//cell-sub…	GO:0098772//molecular function regulator;GO:0016788//hydrolase activity, acting on ester bonds;GO:0003824//catalytic activity;GO:1901363//heterocyclic compound binding;GO:0004672//protein kinase activity;GO:0030295//protein kinase activator activity;GO:0032550//purine ribonucleoside binding;GO:0001883//purine nucleoside binding;GO:0019207//kinase regulator activity;GO:0030234//enzyme regulator ac…	GO:0016482//cytoplasmic transport;GO:0032012//regulation of ARF protein signal transduction;GO:0006461//protein complex assembly;GO:0051270//regulation of cellular component movement;GO:0032270//positive regulation of cellular protein metabolic process;GO:0051649//establishment of localization in cell;GO:0010646//regulation of cell communication;GO:0030155//regulation of cell adhesion;GO:0048869/…
10	13057220	13057508	4.14461e-05	0.68	0.32	0.03	0.01	74	65	2.62	5.57	7	0	0	ncbi-106502512	LOC106502512	-	-	-	-	-	-	-
10	13296013	13296216	0.000193892	0.38	0.15	0.01	0	96	110	3.5	4.44	9	0	0	ncbi-102169389	SMAD6	PREDICTED: mothers against decapentaplegic homolog 6 [Equus caballus]	Environmental Information Processing	Signal transduction	ko04350//TGF-beta signaling pathway	GO:0005623//cell;GO:0043229//intracellular organelle;GO:0032991//macromolecular complex;GO:0043227//membrane-bounded organelle;GO:0005622//intracellular;GO:0043226//organelle;GO:0044464//cell part;GO:0044424//intracellular part;GO:0043231//intracellular membrane-bounded organelle	GO:0005126//cytokine receptor binding;GO:0005488//binding;GO:0070696//transmembrane receptor protein serine/threonine kinase binding;GO:0000975//regulatory region DNA binding;GO:0001067//regulatory region nucleic acid binding;GO:0005057//receptor signaling protein activity;GO:0044389//ubiquitin-like protein ligase binding;GO:0005102//receptor binding;GO:1901363//heterocyclic compound binding;GO:0…	GO:0043254//regulation of protein complex assembly;GO:0048856//anatomical structure development;GO:0044767//single-organism developmental process;GO:0048869//cellular developmental process;GO:0009966//regulation of signal transduction;GO:0065007//biological regulation;GO:0044763//single-organism cellular process;GO:1903844//regulation of cellular response to transforming growth factor beta stimul…
10	13657275	13657489	0.00409652	0.29	0.59	0.02	0.04	45	51	5.5	4.7	5	0	0	ncbi-102169293	SMAD3	mothers against decapentaplegic homolog 3 isoform 1 [Homo sapiens]	Human Diseases;Environmental Information Processing;Cellular Processes	Cancers;Immune diseases;Cellular commiunity;Transport and catabolism;Infectious diseases;Signal transduction;Cell growth and death	ko05200//Pathways in cancer;ko04144//Endocytosis;ko05166//HTLV-I infection;ko04390//Hippo signaling pathway;ko04550//Signaling pathways regulating pluripotency of stem cells;ko04068//FoxO signaling pathway;ko04110//Cell cycle;ko05142//Chagas disease (American trypanosomiasis);ko04350//TGF-beta signaling pathway;ko04520//Adherens junction;ko05212//Pancreatic cancer;ko05210//Colorectal cancer;ko053…	GO:0005667//transcription factor complex;GO:0005634//nucleus;GO:0000785//chromatin;GO:0016020//membrane;GO:0043231//intracellular membrane-bounded organelle;GO:0043233//organelle lumen;GO:0043227//membrane-bounded organelle;GO:0005622//intracellular;GO:0031974//membrane-enclosed lumen;GO:0044428//nuclear part;GO:0043232//intracellular non-membrane-bounded organelle;GO:0031967//organelle envelope;…	GO:0000975//regulatory region DNA binding;GO:0001085//RNA polymerase II transcription factor binding;GO:0008134//transcription factor binding;GO:0005488//binding;GO:0000981//sequence-specific DNA binding RNA polymerase II transcription factor activity;GO:0004871//signal transducer activity;GO:0046872//metal ion binding;GO:0046332//SMAD binding;GO:0005515//protein binding;GO:0005126//cytokine rece…	GO:0048568//embryonic organ development;GO:0032502//developmental process;GO:0035821//modification of morphology or physiology of other organism;GO:0006508//proteolysis;GO:0032880//regulation of protein localization;GO:0060255//regulation of macromolecule metabolic process;GO:0032956//regulation of actin cytoskeleton organization;GO:0050793//regulation of developmental process;GO:1903649//regulat…
10	13818237	13818513	2.0006e-06	0.24	0.54	0.01	0.05	121	124	9.55	10	8	0	0	ncbi-102169963	AAGAB	PREDICTED: alpha- and gamma-adaptin-binding protein p34 isoform X1 [Capra hircus]	-	-	-	GO:0005622//intracellular;GO:0044424//intracellular part;GO:0043231//intracellular membrane-bounded organelle;GO:0043226//organelle;GO:0043227//membrane-bounded organelle;GO:0043229//intracellular organelle;GO:0005623//cell;GO:0044464//cell part	-	-
10	14387278	14387481	1.03939e-06	0.21	0.01	0.03	0	66	129	1.05	1.26	16	0	0	ncbi-102170237	SKOR1	PREDICTED: SKI family transcriptional corepressor 1 [Capra hircus]	-	-	-	GO:0005623//cell;GO:0044297//cell body;GO:0043226//organelle;GO:0044464//cell part;GO:0043234//protein complex;GO:0042995//cell projection;GO:0043229//intracellular organelle;GO:0043231//intracellular membrane-bounded organelle;GO:0005622//intracellular;GO:0044424//intracellular part;GO:0032991//macromolecular complex;GO:0043227//membrane-bounded organelle;GO:0097458//neuron part;GO:0043005//neur…	GO:0097159//organic cyclic compound binding;GO:0003676//nucleic acid binding;GO:1901363//heterocyclic compound binding;GO:0005488//binding;GO:0003712//transcription cofactor activity;GO:0005515//protein binding;GO:0000988//protein binding transcription factor activity;GO:0000989//transcription factor binding transcription factor activity	GO:0009892//negative regulation of metabolic process;GO:0048523//negative regulation of cellular process;GO:2001141//regulation of RNA biosynthetic process;GO:0045934//negative regulation of nucleobase-containing compound metabolic process;GO:0010646//regulation of cell communication;GO:0050789//regulation of biological process;GO:0019219//regulation of nucleobase-containing compound metabolic pr…
10	14766731	14766961	2.98989e-06	0.43	0.89	0.09	0.01	35	56	4.33	1.33	7	0	0	ncbi-102170521	CLN6	PREDICTED: ceroid-lipofuscinosis neuronal protein 6 homolog [Capra hircus]	-	-	-	GO:0043227//membrane-bounded organelle;GO:0043231//intracellular membrane-bounded organelle;GO:0044464//cell part;GO:0044422//organelle part;GO:0005737//cytoplasm;GO:0005623//cell;GO:0012505//endomembrane system;GO:0005783//endoplasmic reticulum;GO:0044432//endoplasmic reticulum part;GO:0043229//intracellular organelle;GO:0044446//intracellular organelle part;GO:0043226//organelle;GO:0005622//int…	GO:0046983//protein dimerization activity;GO:0005488//binding;GO:0005515//protein binding	GO:1901135//carbohydrate derivative metabolic process;GO:0006885//regulation of pH;GO:0051453//regulation of intracellular pH;GO:0071840//cellular component organization or biogenesis;GO:0044699//single-organism process;GO:0030641//regulation of cellular pH;GO:0044710//single-organism metabolic process;GO:1901575//organic substance catabolic process;GO:0034641//cellular nitrogen compound metaboli…
10	14905568	14905825	6.54698e-05	0.38	0.78	0.06	0.04	95	36	3.39	1.16	10	0	0	ncbi-102171074	ITGA11	PREDICTED: integrin alpha-11 [Capra hircus]	Cellular Processes;Environmental Information Processing;Human Diseases	Cardiovascular diseases;Cell motility;Signaling molecules and interaction;Cellular commiunity;Signal transduction	ko04151//PI3K-Akt signaling pathway;ko04810//Regulation of actin cytoskeleton;ko04510//Focal adhesion;ko04512//ECM-receptor interaction;ko05414//Dilated cardiomyopathy (DCM);ko05410//Hypertrophic cardiomyopathy (HCM);ko05412//Arrhythmogenic right ventricular cardiomyopathy (ARVC)	GO:0005924//cell-substrate adherens junction;GO:0016021//integral component of membrane;GO:0008305//integrin complex;GO:0044464//cell part;GO:0043234//protein complex;GO:0044425//membrane part;GO:0005623//cell;GO:0030055//cell-substrate junction;GO:0071944//cell periphery;GO:0005886//plasma membrane;GO:0044459//plasma membrane part;GO:0031224//intrinsic component of membrane;GO:0005912//adherens …	GO:0004888//transmembrane signaling receptor activity;GO:0004872//receptor activity;GO:0005488//binding;GO:0032403//protein complex binding;GO:0005515//protein binding;GO:0060089//molecular transducer activity;GO:0005518//collagen binding;GO:0004871//signal transducer activity;GO:0038023//signaling receptor activity;GO:0044877//macromolecular complex binding	GO:0016477//cell migration;GO:0044700//single organism signaling;GO:0044707//single-multicellular organism process;GO:0007154//cell communication;GO:0031589//cell-substrate adhesion;GO:0050896//response to stimulus;GO:0048870//cell motility;GO:0009987//cellular process;GO:0065007//biological regulation;GO:0001503//ossification;GO:0032501//multicellular organismal process;GO:0051179//localization;…
10	15244227	15244492	0.00291117	0.2	0.43	0.03	0.02	61	92	6.44	5.19	9	0	0	ncbi-102171880	CORO2B	PREDICTED: coronin-2B [Oryctolagus cuniculus]	-	-	-	-	GO:0005515//protein binding;GO:0003779//actin binding;GO:0005488//binding;GO:0008092//cytoskeletal protein binding	GO:0006996//organelle organization;GO:0071840//cellular component organization or biogenesis;GO:0016043//cellular component organization;GO:0007010//cytoskeleton organization;GO:0009987//cellular process
10	15515308	15515593	8.70399e-08	0.24	0.49	0.03	0.04	258	178	24.67	22.96	11	0	0	ncbi-102171881	SPESP1	PREDICTED: sperm equatorial segment protein 1 [Capra hircus]	-	-	-	GO:0043231//intracellular membrane-bounded organelle;GO:0016023//cytoplasmic membrane-bounded vesicle;GO:0044464//cell part;GO:0044444//cytoplasmic part;GO:0005623//cell;GO:0030141//secretory granule;GO:0044424//intracellular part;GO:0005737//cytoplasm;GO:0031410//cytoplasmic vesicle;GO:0043227//membrane-bounded organelle;GO:0031982//vesicle;GO:0043229//intracellular organelle;GO:0012505//endomem…	-	GO:0051704//multi-organism process;GO:0044699//single-organism process;GO:0009566//fertilization;GO:0022414//reproductive process;GO:0044763//single-organism cellular process;GO:0019953//sexual reproduction;GO:0044707//single-multicellular organism process;GO:0009987//cellular process;GO:0032501//multicellular organismal process;GO:0007338//single fertilization;GO:0032504//multicellular organism …
10	16645467	16645732	4.26427e-08	0.37	0.76	0.08	0.1	101	89	12.81	4.99	12	0	0	ncbi-102174743	TLE3	PREDICTED: transducin-like enhancer protein 3 isoform X4 [Ovis aries musimon]	-	-	-	GO:0043231//intracellular membrane-bounded organelle;GO:0044422//organelle part;GO:0043227//membrane-bounded organelle;GO:0044424//intracellular part;GO:0070013//intracellular organelle lumen;GO:0031974//membrane-enclosed lumen;GO:0044446//intracellular organelle part;GO:0043233//organelle lumen;GO:0044464//cell part;GO:0043226//organelle;GO:0031981//nuclear lumen;GO:0005622//intracellular;GO:004…	GO:0005488//binding	GO:0010468//regulation of gene expression;GO:0009059//macromolecule biosynthetic process;GO:0009058//biosynthetic process;GO:0050896//response to stimulus;GO:0060255//regulation of macromolecule metabolic process;GO:0044237//cellular metabolic process;GO:0008152//metabolic process;GO:0023052//signaling;GO:0009987//cellular process;GO:0050789//regulation of biological process;GO:0019222//regulatio…
10	18296625	18297248	2.30281e-07	0.44	0.2	0.04	0.08	163	233	33.5	26.13	16	0	0	ncbi-102176609	THSD4	PREDICTED: thrombospondin type-1 domain-containing protein 4 isoform X1 [Ovis aries]	-	-	-	GO:0044420//extracellular matrix component;GO:0031982//vesicle;GO:0044421//extracellular region part;GO:0043226//organelle;GO:0031988//membrane-bounded vesicle;GO:0043227//membrane-bounded organelle;GO:0005576//extracellular region;GO:0005578//proteinaceous extracellular matrix;GO:0031012//extracellular matrix;GO:0043205//fibril	GO:0008233//peptidase activity;GO:0070011//peptidase activity, acting on L-amino acid peptides;GO:0003824//catalytic activity;GO:0004175//endopeptidase activity;GO:0016787//hydrolase activity	GO:0044238//primary metabolic process;GO:0044085//cellular component biogenesis;GO:0022607//cellular component assembly;GO:0008152//metabolic process;GO:0030198//extracellular matrix organization;GO:0009987//cellular process;GO:0044763//single-organism cellular process;GO:0085029//extracellular matrix assembly;GO:0044699//single-organism process;GO:0071704//organic substance metabolic process;GO:…
10	19635975	19636279	9.32372e-06	0.67	0.3	0.11	0.07	63	99	64.8	97.7	5	0	0	ncbi-102175214	NEO1	PREDICTED: neogenin [Capra hircus]	Environmental Information Processing	Signaling molecules and interaction	ko04514//Cell adhesion molecules (CAMs)	GO:0044425//membrane part;GO:0016020//membrane;GO:0031224//intrinsic component of membrane	GO:0005488//binding;GO:0050839//cell adhesion molecule binding;GO:0060089//molecular transducer activity;GO:0005515//protein binding	GO:0006949//syncytium formation;GO:0050789//regulation of biological process;GO:0055076//transition metal ion homeostasis;GO:0010468//regulation of gene expression;GO:0065007//biological regulation;GO:0060255//regulation of macromolecule metabolic process;GO:0050801//ion homeostasis;GO:0065008//regulation of biological quality;GO:0048856//anatomical structure development;GO:0042592//homeostatic p…
10	19672109	19672316	8.52705e-09	0.39	0.88	0.03	0.13	51	80	3.98	15.43	8	0	0	ncbi-102175485	HCN4	PREDICTED: potassium/sodium hyperpolarization-activated cyclic nucleotide-gated channel 4, partial [Capra hircus]	Environmental Information Processing	Signal transduction	ko04024//cAMP signaling pathway	-	-	-
10	20360405	20360745	4.5988e-05	0.2	0.44	0.02	0.03	129	122	29.27	17.93	8	0	0	ncbi-102185469	ADCY4	PREDICTED: adenylate cyclase type 4 isoform X1 [Capra hircus]	Metabolism;Organismal Systems;Human Diseases;Environmental Information Processing;Cellular Processes	Cellular commiunity;Sensory system;Circulatory system;Infectious diseases;Signal transduction;Digestive system;Environmental adaptation;Cardiovascular diseases;Endocrine system;Cancers;Substance dependence;Immune system;Nervous system;Cell growth and death;Nucleotide metabolism	ko05200//Pathways in cancer;ko05166//HTLV-I infection;ko04015//Rap1 signaling pathway;ko04024//cAMP signaling pathway;ko04020//Calcium signaling pathway;ko00230//Purine metabolism;ko04062//Chemokine signaling pathway;ko04022//cGMP - PKG signaling pathway;ko04921//Oxytocin signaling pathway;ko04261//Adrenergic signaling in cardiomyocytes;ko04270//Vascular smooth muscle contraction;ko04611//Platele…	GO:0042995//cell projection;GO:0044464//cell part;GO:0016020//membrane;GO:0043005//neuron projection;GO:0044425//membrane part;GO:0005622//intracellular;GO:0031224//intrinsic component of membrane;GO:0044424//intracellular part;GO:0005623//cell;GO:0097458//neuron part	GO:0036094//small molecule binding;GO:0005488//binding;GO:0016829//lyase activity;GO:0009975//cyclase activity;GO:0003824//catalytic activity	GO:0044699//single-organism process;GO:0044710//single-organism metabolic process;GO:0007187//G-protein coupled receptor signaling pathway, coupled to cyclic nucleotide second messenger;GO:0044238//primary metabolic process;GO:0044711//single-organism biosynthetic process;GO:0007166//cell surface receptor signaling pathway;GO:0007186//G-protein coupled receptor signaling pathway;GO:0051716//cellu…
10	20385923	20386176	0.00123153	0.25	0.09	0.02	0.01	133	112	9.29	4.16	11	0	0	ncbi-102186399	LTB4R	PREDICTED: leukotriene B4 receptor 1 isoform X1 [Ovis aries]	Environmental Information Processing	Signaling molecules and interaction	ko04080//Neuroactive ligand-receptor interaction	GO:0031224//intrinsic component of membrane;GO:0044425//membrane part;GO:0016020//membrane	GO:0038023//signaling receptor activity;GO:0060089//molecular transducer activity;GO:0004888//transmembrane signaling receptor activity;GO:0004872//receptor activity;GO:0004871//signal transducer activity;GO:0004953//icosanoid receptor activity;GO:0004974//leukotriene receptor activity;GO:0004930//G-protein coupled receptor activity	GO:0044700//single organism signaling;GO:0044763//single-organism cellular process;GO:0009987//cellular process;GO:0023052//signaling;GO:0007165//signal transduction;GO:0050794//regulation of cellular process;GO:0065007//biological regulation;GO:0050896//response to stimulus;GO:0051716//cellular response to stimulus;GO:0007154//cell communication;GO:0044699//single-organism process;GO:0007166//ce…
10	20385923	20386176	0.00123153	0.25	0.09	0.02	0.01	133	112	9.29	4.16	11	0	0	ncbi-102186122	CIDEB	PREDICTED: cell death activator CIDE-B [Ovis aries]	-	-	-	-	-	-
10	20440869	20441069	0.000653401	0.36	0.18	0.03	0.02	111	171	1.29	1.47	11	0	0	ncbi-102177982	TGM1	PREDICTED: protein-glutamine gamma-glutamyltransferase K [Capra hircus]	-	-	-	GO:0043226//organelle;GO:0030054//cell junction;GO:0031988//membrane-bounded vesicle;GO:0043227//membrane-bounded organelle;GO:0005911//cell-cell junction;GO:0031982//vesicle;GO:0016020//membrane;GO:0044425//membrane part	GO:0016755//transferase activity, transferring amino-acyl groups;GO:0016740//transferase activity;GO:0043167//ion binding;GO:0016746//transferase activity, transferring acyl groups;GO:0043169//cation binding;GO:0005488//binding;GO:0003824//catalytic activity	GO:0009913//epidermal cell differentiation;GO:0009888//tissue development;GO:0019538//protein metabolic process;GO:0043412//macromolecule modification;GO:0030154//cell differentiation;GO:0044763//single-organism cellular process;GO:0036211//protein modification process;GO:0044260//cellular macromolecule metabolic process;GO:0009653//anatomical structure morphogenesis;GO:0044267//cellular protein …
10	20510313	20510650	5.84295e-07	0.51	0.24	0.06	0.07	216	130	5.11	8.24	15	0	0	ncbi-102179103	REC8	PREDICTED: LOW QUALITY PROTEIN: meiotic recombination protein REC8 homolog [Capra hircus]	Cellular Processes	Cell growth and death	ko04114//Oocyte meiosis	GO:0008278//cohesin complex;GO:0043234//protein complex;GO:0043232//intracellular non-membrane-bounded organelle;GO:0000798//nuclear cohesin complex;GO:0044464//cell part;GO:0000775//chromosome, centromeric region;GO:0044446//intracellular organelle part;GO:0005623//cell;GO:0044427//chromosomal part;GO:0044424//intracellular part;GO:0032991//macromolecular complex;GO:0098687//chromosomal region;G…	-	GO:0033554//cellular response to stress;GO:0022412//cellular process involved in reproduction in multicellular organism;GO:0006996//organelle organization;GO:0006281//DNA repair;GO:0048869//cellular developmental process;GO:0000280//nuclear division;GO:0044699//single-organism process;GO:0006259//DNA metabolic process;GO:0044707//single-multicellular organism process;GO:1903046//meiotic cell cycl…
10	20911437	20911763	1.9492e-07	0.47	0.2	0.09	0.03	187	166	20.09	20.75	14	0	0	ncbi-100860962	THTPA	PREDICTED: thiamine-triphosphatase isoform X1 [Ovis aries]	Metabolism	Metabolism of cofactors and vitamins	ko00730//Thiamine metabolism	GO:0044424//intracellular part;GO:0044464//cell part;GO:0005622//intracellular;GO:0005623//cell	GO:0046872//metal ion binding;GO:0016787//hydrolase activity;GO:0005488//binding;GO:0003824//catalytic activity;GO:0016818//hydrolase activity, acting on acid anhydrides, in phosphorus-containing anhydrides;GO:0016462//pyrophosphatase activity;GO:0043167//ion binding;GO:0016817//hydrolase activity, acting on acid anhydrides;GO:0043169//cation binding;GO:0017111//nucleoside-triphosphatase activity	GO:0009987//cellular process;GO:0042723//thiamine-containing compound metabolic process;GO:0006766//vitamin metabolic process;GO:0046483//heterocycle metabolic process;GO:0072527//pyrimidine-containing compound metabolic process;GO:1901360//organic cyclic compound metabolic process;GO:0044699//single-organism process;GO:0071704//organic substance metabolic process;GO:0006807//nitrogen compound me…
10	20925714	20926088	0.0022333	0.17	0.37	0.02	0.06	88	107	8.29	6.84	8	0	0	ncbi-106502519	-	-	-	-	-	-	-	-
10	20932474	20932724	2.64281e-12	0.47	0.95	0	0.01	190	58	8.11	4.03	9	0	0	ncbi-102181602	ZFHX2	PREDICTED: LOW QUALITY PROTEIN: zinc finger homeobox protein 2 [Capra hircus]	-	-	-	GO:0005622//intracellular;GO:0043226//organelle;GO:0044424//intracellular part;GO:0043227//membrane-bounded organelle;GO:0044464//cell part;GO:0005623//cell;GO:0043229//intracellular organelle;GO:0043231//intracellular membrane-bounded organelle	GO:0097159//organic cyclic compound binding;GO:0046872//metal ion binding;GO:0043169//cation binding;GO:1901363//heterocyclic compound binding;GO:0003677//DNA binding;GO:0043167//ion binding;GO:0046914//transition metal ion binding;GO:0003676//nucleic acid binding;GO:0005488//binding	GO:0065007//biological regulation;GO:0010468//regulation of gene expression;GO:0019222//regulation of metabolic process;GO:0050789//regulation of biological process;GO:0044699//single-organism process;GO:0060255//regulation of macromolecule metabolic process;GO:0032501//multicellular organismal process;GO:0044707//single-multicellular organism process
10	21237566	21238105	1.20869e-06	0.52	0.26	0.05	0.1	162	174	20.74	6.26	15	0	0	ncbi-102173746	SLC7A8	PREDICTED: large neutral amino acids transporter small subunit 2 isoform X1 [Capra hircus]	Organismal Systems	Digestive system	ko04974//Protein digestion and absorption	GO:0005622//intracellular;GO:0016020//membrane;GO:0031224//intrinsic component of membrane;GO:0044464//cell part;GO:0031982//vesicle;GO:0031988//membrane-bounded vesicle;GO:0043227//membrane-bounded organelle;GO:0044424//intracellular part;GO:0005623//cell;GO:0044425//membrane part;GO:0043226//organelle	GO:0022892//substrate-specific transporter activity;GO:0008509//anion transmembrane transporter activity;GO:0005342//organic acid transmembrane transporter activity;GO:0015171//amino acid transmembrane transporter activity;GO:0022891//substrate-specific transmembrane transporter activity;GO:0005215//transporter activity;GO:0015075//ion transmembrane transporter activity;GO:0022857//transmembrane …	GO:0006820//anion transport;GO:1902578//single-organism localization;GO:0051179//localization;GO:0006810//transport;GO:0046942//carboxylic acid transport;GO:0034220//ion transmembrane transport;GO:0071705//nitrogen compound transport;GO:0044699//single-organism process;GO:0044763//single-organism cellular process;GO:0006865//amino acid transport;GO:0044765//single-organism transport;GO:0015849//o…
10	21478039	21478377	0.000122197	0.67	0.31	0.1	0.07	60	62	3.43	6.5	8	0	0	ncbi-102183795	REM2	PREDICTED: GTP-binding protein REM 2 [Capra hircus]	-	-	-	GO:0016020//membrane	GO:0032549//ribonucleoside binding;GO:0001883//purine nucleoside binding;GO:0016818//hydrolase activity, acting on acid anhydrides, in phosphorus-containing anhydrides;GO:0016787//hydrolase activity;GO:0016462//pyrophosphatase activity;GO:0005488//binding;GO:0036094//small molecule binding;GO:1901363//heterocyclic compound binding;GO:0016817//hydrolase activity, acting on acid anhydrides;GO:00018…	GO:0044700//single organism signaling;GO:0051716//cellular response to stimulus;GO:0065007//biological regulation;GO:0007154//cell communication;GO:0044763//single-organism cellular process;GO:0009987//cellular process;GO:0035556//intracellular signal transduction;GO:0050789//regulation of biological process;GO:0007165//signal transduction;GO:0050794//regulation of cellular process;GO:0044699//si…
10	21500792	21501257	1.15642e-07	0.36	0.76	0.09	0.19	84	88	3.56	4.53	17	0	0	ncbi-100861171	MMP14	matrix metalloproteinase-14 precursor [Ovis aries]	Organismal Systems;Environmental Information Processing	Signal transduction;Endocrine system	ko04668//TNF signaling pathway;ko04912//GnRH signaling pathway	GO:0048770//pigment granule;GO:0005623//cell;GO:0016020//membrane;GO:0005924//cell-substrate adherens junction;GO:0031410//cytoplasmic vesicle;GO:0031982//vesicle;GO:0030054//cell junction;GO:0044424//intracellular part;GO:0005622//intracellular;GO:0031224//intrinsic component of membrane;GO:0044425//membrane part;GO:0031988//membrane-bounded vesicle;GO:0005737//cytoplasm;GO:0070161//anchoring ju…	GO:0070011//peptidase activity, acting on L-amino acid peptides;GO:0046914//transition metal ion binding;GO:0043167//ion binding;GO:0004175//endopeptidase activity;GO:0003824//catalytic activity;GO:0005488//binding;GO:0001071//nucleic acid binding transcription factor activity;GO:0008233//peptidase activity;GO:0043169//cation binding;GO:0046872//metal ion binding;GO:0016787//hydrolase activity	GO:0030334//regulation of cell migration;GO:0044767//single-organism developmental process;GO:0043009//chordate embryonic development;GO:0032502//developmental process;GO:0009790//embryo development;GO:0048562//embryonic organ morphogenesis;GO:0040008//regulation of growth;GO:0051128//regulation of cellular component organization;GO:0032963//collagen metabolic process;GO:0009987//cellular process…
10	22673941	22674229	0.000122272	0.23	0.48	0.04	0.05	126	100	2.79	6.29	8	0	0	ncbi-106502529	-	-	-	-	-	-	-	-
10	22708012	22708221	0.00225332	0.03	0.2	0	0.01	62	110	15.86	5.69	9	0	0	ncbi-102171430	NDRG2	PREDICTED: protein NDRG2-like isoform X1 [Capra hircus]	-	-	-	GO:0043229//intracellular organelle;GO:0031982//vesicle;GO:0005815//microtubule organizing center;GO:0031988//membrane-bounded vesicle;GO:0043231//intracellular membrane-bounded organelle;GO:0043228//non-membrane-bounded organelle;GO:0043226//organelle;GO:0005623//cell;GO:0044446//intracellular organelle part;GO:0005856//cytoskeleton;GO:0005622//intracellular;GO:0044422//organelle part;GO:0043227…	-	GO:0050789//regulation of biological process;GO:0008285//negative regulation of cell proliferation;GO:0048583//regulation of response to stimulus;GO:0019222//regulation of metabolic process;GO:0031323//regulation of cellular metabolic process;GO:0043408//regulation of MAPK cascade;GO:0032502//developmental process;GO:0065007//biological regulation;GO:0019220//regulation of phosphate metabolic pro…
10	23255200	23255437	0.000159292	0.07	0.32	0.01	0.04	67	111	1.12	1.88	10	0	0	ncbi-106502531	-	-	-	-	-	-	-	-
10	23255200	23255437	0.000159292	0.07	0.32	0.01	0.04	67	111	1.12	1.88	10	0	0	ncbi-102179008	KLHL33	PREDICTED: kelch-like protein 33 isoform X1 [Ovis aries]	-	-	-	-	-	-
10	23308226	23308428	4.68074e-08	0.37	0.77	0.02	0.06	103	80	40.24	5.29	7	0	0	ncbi-102179567	TEP1	PREDICTED: telomerase protein component 1 [Capra hircus]	-	-	-	GO:0005623//cell;GO:0044464//cell part;GO:0043231//intracellular membrane-bounded organelle;GO:0043226//organelle;GO:0044422//organelle part;GO:0043227//membrane-bounded organelle;GO:0043229//intracellular organelle;GO:0044428//nuclear part;GO:0032991//macromolecular complex;GO:0005622//intracellular;GO:0044446//intracellular organelle part;GO:0005634//nucleus;GO:0030529//ribonucleoprotein comple…	GO:1901363//heterocyclic compound binding;GO:0003676//nucleic acid binding;GO:0003964//RNA-directed DNA polymerase activity;GO:0016779//nucleotidyltransferase activity;GO:0016772//transferase activity, transferring phosphorus-containing groups;GO:0003824//catalytic activity;GO:0016740//transferase activity;GO:0005488//binding;GO:0097159//organic cyclic compound binding;GO:0034061//DNA polymerase …	GO:0006259//DNA metabolic process;GO:0009059//macromolecule biosynthetic process;GO:1901360//organic cyclic compound metabolic process;GO:0006139//nucleobase-containing compound metabolic process;GO:0044238//primary metabolic process;GO:0090304//nucleic acid metabolic process;GO:0046483//heterocycle metabolic process;GO:0034641//cellular nitrogen compound metabolic process;GO:0034645//cellular ma…
10	23635143	23635380	4.18327e-05	0.36	0.76	0.01	0.03	61	46	7.77	11.47	6	0	0	ncbi-102178361	LOC102178361	PREDICTED: olfactory receptor 11H12-like [Bos mutus]	Organismal Systems	Sensory system	ko04740//Olfactory transduction	GO:0044425//membrane part;GO:0031224//intrinsic component of membrane;GO:0016020//membrane	GO:0004872//receptor activity;GO:0038023//signaling receptor activity;GO:0004888//transmembrane signaling receptor activity;GO:0060089//molecular transducer activity;GO:0004871//signal transducer activity	GO:0009593//detection of chemical stimulus;GO:0050789//regulation of biological process;GO:0050794//regulation of cellular process;GO:0007606//sensory perception of chemical stimulus;GO:0023052//signaling;GO:0009987//cellular process;GO:0044700//single organism signaling;GO:0007165//signal transduction;GO:0044699//single-organism process;GO:0007600//sensory perception;GO:0032501//multicellular or…
10	25329603	25330074	3.28284e-05	0.48	0.22	0.05	0.05	126	123	16.71	7.79	10	0	0	ncbi-102191052	RYR3	PREDICTED: ryanodine receptor 3 [Capra hircus]	Organismal Systems;Environmental Information Processing;Human Diseases	Endocrine system;Digestive system;Neurodegenerative diseases;Environmental adaptation;Signal transduction	ko04020//Calcium signaling pathway;ko05010//Alzheimer's disease;ko04921//Oxytocin signaling pathway;ko04713//Circadian entrainment;ko04970//Salivary secretion	GO:0031224//intrinsic component of membrane;GO:0005622//intracellular;GO:0044446//intracellular organelle part;GO:0005737//cytoplasm;GO:0098588//bounding membrane of organelle;GO:0005623//cell;GO:0044425//membrane part;GO:0012505//endomembrane system;GO:0098589//membrane region;GO:0044464//cell part;GO:0005789//endoplasmic reticulum membrane;GO:0044444//cytoplasmic part;GO:0044432//endoplasmic re…	GO:0005216//ion channel activity;GO:0072509//divalent inorganic cation transmembrane transporter activity;GO:0022838//substrate-specific channel activity;GO:0022803//passive transmembrane transporter activity;GO:0015278//calcium-release channel activity;GO:0015075//ion transmembrane transporter activity;GO:0022890//inorganic cation transmembrane transporter activity;GO:0022891//substrate-specific…	GO:1901700//response to oxygen-containing compound;GO:0071840//cellular component organization or biogenesis;GO:0046683//response to organophosphorus;GO:0072507//divalent inorganic cation homeostasis;GO:0009719//response to endogenous stimulus;GO:0006936//muscle contraction;GO:0006875//cellular metal ion homeostasis;GO:0022607//cellular component assembly;GO:0010033//response to organic substance…
10	25905986	25906281	8.72807e-07	0.37	0.13	0.03	0.03	163	142	60.57	99.07	6	0	0	ncbi-102191337	FMN1	PREDICTED: formin-1 [Capra hircus]	-	-	-	GO:0043226//organelle;GO:0005623//cell;GO:0005622//intracellular;GO:0043228//non-membrane-bounded organelle;GO:0044464//cell part;GO:0043232//intracellular non-membrane-bounded organelle;GO:0043229//intracellular organelle;GO:0015629//actin cytoskeleton;GO:0044424//intracellular part;GO:0005856//cytoskeleton	-	GO:0007010//cytoskeleton organization;GO:0071840//cellular component organization or biogenesis;GO:0009987//cellular process;GO:0071822//protein complex subunit organization;GO:0044763//single-organism cellular process;GO:1902589//single-organism organelle organization;GO:0006996//organelle organization;GO:0030029//actin filament-based process;GO:0044699//single-organism process;GO:0007015//actin…
10	27260935	27261152	0.000524268	0.24	0.49	0	0.01	114	76	54.2	3.7	5	0	0	ncbi-102168266	DPH6	PREDICTED: diphthine--ammonia ligase [Capra hircus]	-	-	-	-	GO:0001883//purine nucleoside binding;GO:0003824//catalytic activity;GO:0032550//purine ribonucleoside binding;GO:0001882//nucleoside binding;GO:0097367//carbohydrate derivative binding;GO:0016881//acid-amino acid ligase activity;GO:0032549//ribonucleoside binding;GO:0097159//organic cyclic compound binding;GO:0036094//small molecule binding;GO:0016879//ligase activity, forming carbon-nitrogen bo…	GO:0044237//cellular metabolic process;GO:0043170//macromolecule metabolic process;GO:0036211//protein modification process;GO:0043412//macromolecule modification;GO:0008152//metabolic process;GO:0017182//peptidyl-diphthamide metabolic process;GO:0006464//cellular protein modification process;GO:0019538//protein metabolic process;GO:0018202//peptidyl-histidine modification;GO:0044260//cellular ma…
10	29160939	29161387	2.10671e-05	0.23	0.06	0.01	0.01	190	156	4.38	5.4	15	0	0	ncbi-102172067	MEIS2	PREDICTED: homeobox protein Meis2 isoform X4 [Ovis aries musimon]	-	-	-	GO:0043226//organelle;GO:0044424//intracellular part;GO:0043231//intracellular membrane-bounded organelle;GO:0005622//intracellular;GO:0044464//cell part;GO:0005623//cell;GO:0043229//intracellular organelle;GO:0043227//membrane-bounded organelle	GO:0000975//regulatory region DNA binding;GO:0003712//transcription cofactor activity;GO:0044212//transcription regulatory region DNA binding;GO:0005488//binding;GO:0043565//sequence-specific DNA binding;GO:1901363//heterocyclic compound binding;GO:0003676//nucleic acid binding;GO:0000981//sequence-specific DNA binding RNA polymerase II transcription factor activity;GO:0005515//protein binding;GO…	GO:0050794//regulation of cellular process;GO:0010556//regulation of macromolecule biosynthetic process;GO:0042221//response to chemical;GO:0006357//regulation of transcription from RNA polymerase II promoter;GO:0051093//negative regulation of developmental process;GO:0048856//anatomical structure development;GO:0007423//sensory organ development;GO:0031323//regulation of cellular metabolic proce…
10	31632792	31633013	0.00108131	0.33	0.12	0.04	0.01	83	106	6.81	3.14	7	0	0	ncbi-102174745	FSIP1	PREDICTED: fibrous sheath-interacting protein 1 [Capra hircus]	-	-	-	-	-	-
10	32276865	32277085	1.44007e-08	0.42	0.87	0	0.01	74	69	23.47	1.1	6	0	0	ncbi-102169966	PLCB2	PREDICTED: 1-phosphatidylinositol 4,5-bisphosphate phosphodiesterase beta-2 [Capra hircus]	Cellular Processes;Environmental Information Processing;Human Diseases;Organismal Systems;Metabolism	Cellular commiunity;Infectious diseases;Signal transduction;Circulatory system;Sensory system;Environmental adaptation;Digestive system;Cancers;Endocrine system;Excretory system;Immune system;Nervous system;Neurodegenerative diseases;Carbohydrate metabolism	ko05200//Pathways in cancer;ko04015//Rap1 signaling pathway;ko05016//Huntington's disease;ko04020//Calcium signaling pathway;ko04062//Chemokine signaling pathway;ko04022//cGMP - PKG signaling pathway;ko05010//Alzheimer's disease;ko04921//Oxytocin signaling pathway;ko04261//Adrenergic signaling in cardiomyocytes;ko04310//Wnt signaling pathway;ko04270//Vascular smooth muscle contraction;ko04611//Pl…	GO:0005623//cell;GO:0044424//intracellular part;GO:0005622//intracellular;GO:0044464//cell part	GO:0003824//catalytic activity;GO:0016787//hydrolase activity;GO:0016788//hydrolase activity, acting on ester bonds;GO:0043167//ion binding;GO:0004620//phospholipase activity;GO:0046872//metal ion binding;GO:0043169//cation binding;GO:0060089//molecular transducer activity;GO:0005488//binding;GO:0008081//phosphoric diester hydrolase activity;GO:0016298//lipase activity;GO:0042578//phosphoric este…	GO:0023052//signaling;GO:0044699//single-organism process;GO:0051716//cellular response to stimulus;GO:0044707//single-multicellular organism process;GO:0050877//neurological system process;GO:0050896//response to stimulus;GO:0050794//regulation of cellular process;GO:0007165//signal transduction;GO:0003008//system process;GO:0044710//single-organism metabolic process;GO:0006629//lipid metabolic …
10	32750369	32750619	3.24048e-11	0.43	0.13	0.02	0.03	174	212	4.41	4.98	27	0	0	ncbi-102172450	SPINT1	PREDICTED: kunitz-type protease inhibitor 1, partial [Capra hircus]	Human Diseases	Cancers	ko05202//Transcriptional misregulation in cancers	GO:0043226//organelle;GO:0044421//extracellular region part;GO:0031988//membrane-bounded vesicle;GO:0005576//extracellular region;GO:0031982//vesicle;GO:0043227//membrane-bounded organelle	GO:0004857//enzyme inhibitor activity;GO:0003824//catalytic activity;GO:0061135//endopeptidase regulator activity;GO:0061134//peptidase regulator activity;GO:0030414//peptidase inhibitor activity;GO:0016787//hydrolase activity;GO:0098772//molecular function regulator;GO:0030234//enzyme regulator activity;GO:0004866//endopeptidase inhibitor activity	GO:0072358//cardiovascular system development;GO:0009892//negative regulation of metabolic process;GO:0048731//system development;GO:0045861//negative regulation of proteolysis;GO:0032269//negative regulation of cellular protein metabolic process;GO:0043086//negative regulation of catalytic activity;GO:0050789//regulation of biological process;GO:0044767//single-organism developmental process;GO:…
10	32835268	32835859	2.25992e-05	0.66	0.31	0.02	0.08	91	64	19.36	12.11	9	0	0	ncbi-102180396	DLL4	PREDICTED: delta-like protein 4 [Ovis aries]	Environmental Information Processing	Signal transduction	ko04330//Notch signaling pathway	GO:0031224//intrinsic component of membrane;GO:0044425//membrane part;GO:0016020//membrane	GO:0043169//cation binding;GO:0005515//protein binding;GO:0043167//ion binding;GO:0005488//binding;GO:0046872//metal ion binding;GO:0005102//receptor binding	GO:2000112//regulation of cellular macromolecule biosynthetic process;GO:0048518//positive regulation of biological process;GO:0009887//organ morphogenesis;GO:0010633//negative regulation of epithelial cell migration;GO:0007517//muscle organ development;GO:0048771//tissue remodeling;GO:0035909//aorta morphogenesis;GO:0055008//cardiac muscle tissue morphogenesis;GO:0044699//single-organism process…
10	32914828	32915298	3.99844e-06	0.48	0.23	0.07	0.12	172	160	14.62	45.48	7	0	0	ncbi-102180675	INO80	PREDICTED: DNA helicase INO80 isoform X1 [Capra hircus]	-	-	-	GO:0044464//cell part;GO:0044424//intracellular part;GO:0043229//intracellular organelle;GO:0005622//intracellular;GO:0043227//membrane-bounded organelle;GO:0043234//protein complex;GO:0043231//intracellular membrane-bounded organelle;GO:1902494//catalytic complex;GO:0033202//DNA helicase complex;GO:0043226//organelle;GO:0032991//macromolecular complex;GO:0005623//cell	GO:0001882//nucleoside binding;GO:0016787//hydrolase activity;GO:0016817//hydrolase activity, acting on acid anhydrides;GO:0017111//nucleoside-triphosphatase activity;GO:0005515//protein binding;GO:0036094//small molecule binding;GO:0015631//tubulin binding;GO:0001883//purine nucleoside binding;GO:0004386//helicase activity;GO:0097367//carbohydrate derivative binding;GO:0032549//ribonucleoside bi…	GO:0065007//biological regulation;GO:0031323//regulation of cellular metabolic process;GO:0006310//DNA recombination;GO:0044772//mitotic cell cycle phase transition;GO:0071704//organic substance metabolic process;GO:0044085//cellular component biogenesis;GO:0033554//cellular response to stress;GO:0000278//mitotic cell cycle;GO:0010468//regulation of gene expression;GO:0001558//regulation of cell …
10	33355897	33356221	0.000590719	0.48	0.21	0.05	0.04	62	78	4.48	13.48	7	0	0	ncbi-102184909	TYRO3	PREDICTED: tyrosine-protein kinase receptor TYRO3 isoform X1 [Capra hircus]	-	-	-	GO:0044424//intracellular part;GO:0043226//organelle;GO:0043231//intracellular membrane-bounded organelle;GO:0005622//intracellular;GO:0031224//intrinsic component of membrane;GO:0044425//membrane part;GO:0005623//cell;GO:0016020//membrane;GO:0043227//membrane-bounded organelle;GO:0031090//organelle membrane;GO:0043229//intracellular organelle;GO:0012505//endomembrane system;GO:0044464//cell part…	GO:0003824//catalytic activity;GO:0016772//transferase activity, transferring phosphorus-containing groups;GO:0001883//purine nucleoside binding;GO:0016773//phosphotransferase activity, alcohol group as acceptor;GO:0097367//carbohydrate derivative binding;GO:1901363//heterocyclic compound binding;GO:0032549//ribonucleoside binding;GO:0004672//protein kinase activity;GO:0046983//protein dimerizati…	GO:0065008//regulation of biological quality;GO:0050865//regulation of cell activation;GO:0030540//female genitalia development;GO:0043412//macromolecule modification;GO:0006950//response to stress;GO:0046660//female sex differentiation;GO:0048585//negative regulation of response to stimulus;GO:0035556//intracellular signal transduction;GO:0016310//phosphorylation;GO:0019953//sexual reproduction;…
10	33613881	33614214	0.00228456	0.45	0.22	0.05	0.06	67	104	6.95	10.81	7	0	0	ncbi-102175216	LOC102175216	Cytosolic phospholipase A2 beta [Bos mutus]	Organismal Systems;Metabolism;Environmental Information Processing;Human Diseases	Nervous system;Immune system;Endocrine system;Cancers;Sensory system;Circulatory system;Signal transduction;Lipid metabolism	ko04010//MAPK signaling pathway;ko04014//Ras signaling pathway;ko04921//Oxytocin signaling pathway;ko04270//Vascular smooth muscle contraction;ko04611//Platelet activation;ko04726//Serotonergic synapse;ko04724//Glutamatergic synapse;ko04750//Inflammatory mediator regulation of TRP channels;ko05231//Choline metabolism in cancer;ko00564//Glycerophospholipid metabolism;ko04912//GnRH signaling pathwa…	GO:0005769//early endosome;GO:0044422//organelle part;GO:0005622//intracellular;GO:0019866//organelle inner membrane;GO:0031090//organelle membrane;GO:0016020//membrane;GO:0005768//endosome;GO:0005737//cytoplasm;GO:0044464//cell part;GO:0043231//intracellular membrane-bounded organelle;GO:0031975//envelope;GO:0043226//organelle;GO:0043229//intracellular organelle;GO:0044444//cytoplasmic part;GO:0…	GO:0004623//phospholipase A2 activity;GO:0005543//phospholipid binding;GO:0003824//catalytic activity;GO:0052689//carboxylic ester hydrolase activity;GO:0016788//hydrolase activity, acting on ester bonds;GO:0043167//ion binding;GO:0005488//binding;GO:0046872//metal ion binding;GO:0016298//lipase activity;GO:0043169//cation binding;GO:0004620//phospholipase activity;GO:0043168//anion binding;GO:00…	GO:0006658//phosphatidylserine metabolic process;GO:0007165//signal transduction;GO:0006793//phosphorus metabolic process;GO:0008152//metabolic process;GO:0006807//nitrogen compound metabolic process;GO:0046486//glycerolipid metabolic process;GO:0043085//positive regulation of catalytic activity;GO:0034976//response to endoplasmic reticulum stress;GO:0034620//cellular response to unfolded protein…
10	40483107	40483318	8.03117e-12	0.42	0.87	0.01	0.02	132	92	73.71	29.71	8	0	0	ncbi-102187773	-	-	-	-	-	-	-	-
10	42105008	42105432	4.73395e-05	0.08	0.22	0.02	0.01	195	208	36.69	6.75	14	0	0	ncbi-102168732	CSNK1G1	PREDICTED: casein kinase I isoform gamma-1 isoform X1 [Capra hircus]	Environmental Information Processing	Signal transduction	ko04340//Hedgehog signaling pathway	-	-	-
10	42171636	42171877	1.41149e-06	0.18	0.39	0.03	0.08	215	203	44.99	93.9	12	0	0	ncbi-102169676	FAM96A	PREDICTED: MIP18 family protein FAM96A isoform X1 [Ovis aries]	-	-	-	-	-	-
10	42271503	42271792	0.00724869	0.57	0.26	0.03	0.05	44	38	5.7	2.8	5	0	0	ncbi-102169967	DAPK2	PREDICTED: death-associated protein kinase 2 isoform X2 [Capra hircus]	Human Diseases	Cancers	ko05200//Pathways in cancer;ko05219//Bladder cancer	GO:0005623//cell;GO:0005622//intracellular;GO:0044424//intracellular part;GO:0044464//cell part	GO:0004672//protein kinase activity;GO:0097159//organic cyclic compound binding;GO:0032550//purine ribonucleoside binding;GO:0032549//ribonucleoside binding;GO:0016773//phosphotransferase activity, alcohol group as acceptor;GO:0016301//kinase activity;GO:0016772//transferase activity, transferring phosphorus-containing groups;GO:0005488//binding;GO:0001883//purine nucleoside binding;GO:0005515//p…	GO:0044267//cellular protein metabolic process;GO:0050789//regulation of biological process;GO:0044700//single organism signaling;GO:0065007//biological regulation;GO:0044763//single-organism cellular process;GO:0007165//signal transduction;GO:0044237//cellular metabolic process;GO:0006915//apoptotic process;GO:0050896//response to stimulus;GO:0019538//protein metabolic process;GO:0051716//cellul…
10	42726633	42726983	5.78716e-05	0.24	0.49	0.02	0.01	107	151	13.7	10.98	8	0	0	ncbi-102170701	USP3	PREDICTED: ubiquitin carboxyl-terminal hydrolase 3 isoform X5 [Ovis aries]	-	-	-	-	-	-
10	43056134	43056714	0.000454979	0.28	0.14	0.05	0.04	217	195	35.22	26.62	11	0	0	ncbi-102172357	RAB8B	PREDICTED: ras-related protein Rab-8B [Capra hircus]	-	-	-	-	-	-
10	43260016	43260405	0.000367349	0.07	0.23	0.01	0.01	123	114	1.84	26.45	12	0	0	ncbi-102173472	TPM1	PREDICTED: tropomyosin alpha-1 chain isoform X3 [Callithrix jacchus]	Organismal Systems;Human Diseases	Circulatory system;Cancers;Cardiovascular diseases	ko04261//Adrenergic signaling in cardiomyocytes;ko05206//MicroRNAs in cancer;ko05414//Dilated cardiomyopathy (DCM);ko05410//Hypertrophic cardiomyopathy (HCM);ko04260//Cardiac muscle contraction	GO:0071944//cell periphery;GO:0016020//membrane;GO:0042995//cell projection;GO:0043226//organelle;GO:0044425//membrane part;GO:0044459//plasma membrane part;GO:0043229//intracellular organelle;GO:0043228//non-membrane-bounded organelle;GO:0044446//intracellular organelle part;GO:0005856//cytoskeleton;GO:0043232//intracellular non-membrane-bounded organelle;GO:0005622//intracellular;GO:0032432//ac…	GO:0008092//cytoskeletal protein binding;GO:0003779//actin binding;GO:0005488//binding;GO:0046983//protein dimerization activity;GO:0005515//protein binding;GO:0005198//structural molecule activity	GO:0030835//negative regulation of actin filament depolymerization;GO:0051240//positive regulation of multicellular organismal process;GO:0072358//cardiovascular system development;GO:1902589//single-organism organelle organization;GO:0048523//negative regulation of cellular process;GO:0048519//negative regulation of biological process;GO:0009987//cellular process;GO:0051493//regulation of cytosk…
10	43537089	43537594	1.81407e-11	0.53	0.16	0.1	0.03	176	127	17.74	3.76	17	0	0	ncbi-102175583	TLN2	PREDICTED: talin-2 [Capra hircus]	Cellular Processes;Organismal Systems;Environmental Information Processing;Human Diseases	Infectious diseases;Immune system;Signal transduction;Cellular commiunity	ko05166//HTLV-I infection;ko04510//Focal adhesion;ko04015//Rap1 signaling pathway;ko04611//Platelet activation	GO:0005623//cell;GO:0030054//cell junction;GO:0043232//intracellular non-membrane-bounded organelle;GO:0005911//cell-cell junction;GO:0044464//cell part;GO:0031252//cell leading edge;GO:0070161//anchoring junction;GO:0005912//adherens junction;GO:0043226//organelle;GO:0030055//cell-substrate junction;GO:0005913//cell-cell adherens junction;GO:0043229//intracellular organelle;GO:0043228//non-membr…	GO:0003779//actin binding;GO:0005102//receptor binding;GO:0005488//binding;GO:0005515//protein binding;GO:0008092//cytoskeletal protein binding;GO:0005198//structural molecule activity	GO:0016043//cellular component organization;GO:0022610//biological adhesion;GO:0006996//organelle organization;GO:0071840//cellular component organization or biogenesis;GO:0009987//cellular process;GO:0007010//cytoskeleton organization
10	48006540	48006761	3.98564e-06	0.33	0.69	0.01	0.04	115	70	11	15.5	5	0	0	ncbi-102181127	LIPC	PREDICTED: hepatic triacylglycerol lipase [Capra hircus]	Metabolism	Lipid metabolism	ko00561//Glycerolipid metabolism	GO:0005615//extracellular space;GO:0034358//plasma lipoprotein particle;GO:0032994//protein-lipid complex;GO:0044421//extracellular region part;GO:0005576//extracellular region;GO:0032991//macromolecular complex	GO:0016788//hydrolase activity, acting on ester bonds;GO:0005488//binding;GO:0016787//hydrolase activity;GO:0005539//glycosaminoglycan binding;GO:0003824//catalytic activity;GO:0097367//carbohydrate derivative binding;GO:0016298//lipase activity	GO:0019752//carboxylic acid metabolic process;GO:0032501//multicellular organismal process;GO:0006639//acylglycerol metabolic process;GO:0055092//sterol homeostasis;GO:0034368//protein-lipid complex remodeling;GO:0034367//macromolecular complex remodeling;GO:0044707//single-multicellular organism process;GO:0044765//single-organism transport;GO:0071840//cellular component organization or biogenes…
10	49001757	49002030	0.00195128	0.26	0.13	0.03	0	171	196	36.95	26.67	7	0	0	ncbi-102182596	CGNL1	PREDICTED: cingulin-like protein 1 [Capra hircus]	-	-	-	GO:0043228//non-membrane-bounded organelle;GO:0015629//actin cytoskeleton;GO:0043232//intracellular non-membrane-bounded organelle;GO:0043229//intracellular organelle;GO:0005911//cell-cell junction;GO:0043226//organelle;GO:0005622//intracellular;GO:0030054//cell junction;GO:0044424//intracellular part;GO:0044464//cell part;GO:0005623//cell;GO:0005856//cytoskeleton;GO:0043296//apical junction comp…	GO:0016818//hydrolase activity, acting on acid anhydrides, in phosphorus-containing anhydrides;GO:0016462//pyrophosphatase activity;GO:0005488//binding;GO:0016787//hydrolase activity;GO:0005515//protein binding;GO:0017111//nucleoside-triphosphatase activity;GO:0016817//hydrolase activity, acting on acid anhydrides;GO:0003824//catalytic activity	-
10	50883389	50883738	0.000120854	0.54	0.27	0.04	0.03	119	90	76.7	15.5	5	0	0	ncbi-102186022	PRTG	PREDICTED: protogenin, partial [Bos mutus]	-	-	-	-	-	-
10	54715085	54715787	5.07231e-05	0.5	0.23	0.09	0.19	141	88	38.54	31.51	10	0	0	ncbi-102170524	TMOD2	PREDICTED: tropomodulin-2 isoform X1 [Capra hircus]	-	-	-	-	-	-
10	56568736	56569301	1.7051e-05	0.3	0.14	0	0.02	240	245	84.67	124.72	10	0	0	ncbi-102177243	ATP8B4	PREDICTED: probable phospholipid-transporting ATPase IM [Capra hircus]	-	-	-	-	-	-
10	62626346	62626762	4.99489e-07	0.17	0.36	0.04	0.05	234	402	5.15	15.24	24	0	0	ncbi-100860789	BMP4	bone morphogenetic protein 4 precursor [Bubalus bubalis]	Human Diseases;Environmental Information Processing;Cellular Processes	Cancers;Signaling molecules and interaction;Cellular commiunity;Signal transduction	ko05200//Pathways in cancer;ko04060//Cytokine-cytokine receptor interaction;ko04390//Hippo signaling pathway;ko04550//Signaling pathways regulating pluripotency of stem cells;ko04350//TGF-beta signaling pathway;ko05217//Basal cell carcinoma;ko04340//Hedgehog signaling pathway	-	-	-
10	63380490	63380858	5.89181e-08	0.23	0.5	0.02	0.06	212	161	28.44	8.27	14	0	0	ncbi-102184441	SAMD4A	PREDICTED: protein Smaug homolog 1 isoform X3 [Bos taurus]	-	-	-	GO:0097458//neuron part;GO:0043005//neuron projection;GO:0042995//cell projection;GO:0005622//intracellular;GO:0044424//intracellular part;GO:0044464//cell part;GO:0005623//cell	GO:0097159//organic cyclic compound binding;GO:0005488//binding;GO:1901363//heterocyclic compound binding;GO:0003723//RNA binding;GO:0045182//translation regulator activity;GO:0003676//nucleic acid binding	GO:0010468//regulation of gene expression;GO:0031323//regulation of cellular metabolic process;GO:0019222//regulation of metabolic process;GO:0006417//regulation of translation;GO:2000112//regulation of cellular macromolecule biosynthetic process;GO:0080090//regulation of primary metabolic process;GO:0050794//regulation of cellular process;GO:0031326//regulation of cellular biosynthetic process;G…
10	67545926	67546493	4.7541e-05	0.21	0.46	0.07	0.07	181	87	6.87	3.09	11	0	0	ncbi-102170322	DAAM1	PREDICTED: disheveled-associated activator of morphogenesis 1 isoform X1 [Capra hircus]	Environmental Information Processing	Signal transduction	ko04310//Wnt signaling pathway	GO:0044446//intracellular organelle part;GO:0044444//cytoplasmic part;GO:0032432//actin filament bundle;GO:0044424//intracellular part;GO:0043229//intracellular organelle;GO:0005856//cytoskeleton;GO:0044464//cell part;GO:0043228//non-membrane-bounded organelle;GO:0043226//organelle;GO:0044430//cytoskeletal part;GO:0005623//cell;GO:0005737//cytoplasm;GO:0016020//membrane;GO:0044422//organelle part…	GO:0017016//Ras GTPase binding;GO:0005515//protein binding;GO:0031267//small GTPase binding;GO:0005488//binding;GO:0008092//cytoskeletal protein binding;GO:0019899//enzyme binding;GO:0051020//GTPase binding	GO:0044700//single organism signaling;GO:0007010//cytoskeleton organization;GO:0051716//cellular response to stimulus;GO:0023052//signaling;GO:0035556//intracellular signal transduction;GO:0009987//cellular process;GO:0007165//signal transduction;GO:0050896//response to stimulus;GO:0071840//cellular component organization or biogenesis;GO:0044763//single-organism cellular process;GO:0050794//regu…
10	69657521	69658251	2.18668e-08	0.11	0.35	0.01	0.07	200	173	6.04	4.88	19	0	0	ncbi-102174214	PRKCH	PREDICTED: protein kinase C eta type isoform X1 [Ovis aries]	Organismal Systems;Cellular Processes	Circulatory system;Sensory system;Cellular commiunity	ko04530//Tight junction;ko04270//Vascular smooth muscle contraction;ko04750//Inflammatory mediator regulation of TRP channels	GO:0005622//intracellular;GO:0043227//membrane-bounded organelle;GO:0031982//vesicle;GO:0031988//membrane-bounded vesicle;GO:0016020//membrane;GO:0043226//organelle;GO:0044424//intracellular part;GO:0044444//cytoplasmic part;GO:0030054//cell junction;GO:0044464//cell part;GO:0005737//cytoplasm;GO:0005623//cell	GO:0001883//purine nucleoside binding;GO:0003824//catalytic activity;GO:0004674//protein serine/threonine kinase activity;GO:0036094//small molecule binding;GO:0097367//carbohydrate derivative binding;GO:0051020//GTPase binding;GO:0017016//Ras GTPase binding;GO:0016773//phosphotransferase activity, alcohol group as acceptor;GO:0043169//cation binding;GO:0032549//ribonucleoside binding;GO:0019899/…	GO:0036211//protein modification process;GO:0048523//negative regulation of cellular process;GO:0044763//single-organism cellular process;GO:0051252//regulation of RNA metabolic process;GO:0023051//regulation of signaling;GO:0045216//cell-cell junction organization;GO:0070830//tight junction assembly;GO:0045597//positive regulation of cell differentiation;GO:0043170//macromolecule metabolic proce…
10	71754243	71754669	6.23993e-05	0.4	0.19	0.02	0.03	141	148	9.9	11.47	6	0	0	ncbi-102182878	PPP2R5E	PREDICTED: serine/threonine-protein phosphatase 2A 56 kDa regulatory subunit epsilon isoform isoform X1 [Anas platyrhynchos]	Organismal Systems;Genetic Information Processing;Cellular Processes	Cell growth and death;Circulatory system;Translation	ko04261//Adrenergic signaling in cardiomyocytes;ko04114//Oocyte meiosis;ko03015//mRNA surveillance pathway	GO:0044464//cell part;GO:0044424//intracellular part;GO:0008287//protein serine/threonine phosphatase complex;GO:0005622//intracellular;GO:0043234//protein complex;GO:0005623//cell;GO:1903293//phosphatase complex;GO:0032991//macromolecular complex;GO:1902494//catalytic complex	GO:0005488//binding;GO:0019208//phosphatase regulator activity;GO:0098772//molecular function regulator;GO:0019888//protein phosphatase regulator activity;GO:0030234//enzyme regulator activity	GO:0050789//regulation of biological process;GO:0019222//regulation of metabolic process;GO:0065007//biological regulation;GO:0050794//regulation of cellular process
10	72183080	72183300	2.62746e-06	0.19	0.46	0.01	0.08	130	155	21.62	28.14	7	0	0	ncbi-102184156	SYNE2	PREDICTED: nesprin-2-like, partial [Capra hircus]	-	-	-	GO:0044425//membrane part;GO:0016020//membrane;GO:0005623//cell;GO:0005634//nucleus;GO:0005737//cytoplasm;GO:0005886//plasma membrane;GO:0030055//cell-substrate junction;GO:0031967//organelle envelope;GO:0044459//plasma membrane part;GO:0031975//envelope;GO:0044422//organelle part;GO:0031090//organelle membrane;GO:0005635//nuclear envelope;GO:0031253//cell projection membrane;GO:0030016//myofibri…	GO:0003779//actin binding;GO:0005515//protein binding;GO:0005488//binding;GO:0008092//cytoskeletal protein binding	GO:0051656//establishment of organelle localization;GO:0051647//nucleus localization;GO:0044802//single-organism membrane organization;GO:0030334//regulation of cell migration;GO:0051270//regulation of cellular component movement;GO:0050794//regulation of cellular process;GO:0032879//regulation of localization;GO:0051234//establishment of localization;GO:0006996//organelle organization;GO:0044699…
10	72994532	72994743	7.69748e-08	0.38	0.8	0.04	0.03	61	97	8.77	21.12	10	0	0	ncbi-102188225	SPTB	PREDICTED: spectrin beta chain, erythrocytic isoform X2 [Ovis aries musimon]	-	-	-	GO:0005623//cell;GO:0043232//intracellular non-membrane-bounded organelle;GO:0044446//intracellular organelle part;GO:0043226//organelle;GO:0044422//organelle part;GO:0005622//intracellular;GO:0044424//intracellular part;GO:0043229//intracellular organelle;GO:0044464//cell part;GO:0032991//macromolecular complex;GO:0043228//non-membrane-bounded organelle;GO:0044430//cytoskeletal part;GO:0005856//…	GO:0008092//cytoskeletal protein binding;GO:0046983//protein dimerization activity;GO:0005515//protein binding;GO:0005198//structural molecule activity;GO:0003779//actin binding;GO:0008289//lipid binding;GO:0005488//binding	GO:0002520//immune system development;GO:0032501//multicellular organismal process;GO:0051186//cofactor metabolic process;GO:0006778//porphyrin-containing compound metabolic process;GO:0006807//nitrogen compound metabolic process;GO:0044707//single-multicellular organism process;GO:0061024//membrane organization;GO:0044802//single-organism membrane organization;GO:0008152//metabolic process;GO:00…
10	73252474	73252792	2.01266e-07	0.45	0.94	0.15	0.03	33	64	1.57	5.82	10	0	0	ncbi-102189488	LOC102189488	PREDICTED: protein farnesyltransferase subunit beta [Capra hircus]	Metabolism	Metabolism of terpenoids and polyketides	ko00900//Terpenoid backbone biosynthesis	GO:0044444//cytoplasmic part;GO:0044464//cell part;GO:0005623//cell;GO:0005622//intracellular;GO:0005737//cytoplasm;GO:0044424//intracellular part	GO:0003824//catalytic activity;GO:0005488//binding;GO:0043169//cation binding;GO:0008318//protein prenyltransferase activity;GO:0046914//transition metal ion binding;GO:0004659//prenyltransferase activity;GO:0016765//transferase activity, transferring alkyl or aryl (other than methyl) groups;GO:0016740//transferase activity;GO:0046872//metal ion binding;GO:0043167//ion binding	GO:0043412//macromolecule modification;GO:0019538//protein metabolic process;GO:0008152//metabolic process;GO:0097354//prenylation;GO:0008284//positive regulation of cell proliferation;GO:0048518//positive regulation of biological process;GO:0043170//macromolecule metabolic process;GO:0048522//positive regulation of cellular process;GO:0044260//cellular macromolecule metabolic process;GO:0009987/…
10	73278601	73279177	4.28193e-09	0.52	0.23	0.07	0.09	285	142	25.36	8.89	21	0	0	ncbi-102176130	MAX	protein max [Bos taurus]	Human Diseases;Environmental Information Processing	Signal transduction;Cancers	ko05200//Pathways in cancer;ko04010//MAPK signaling pathway;ko05202//Transcriptional misregulation in cancers;ko05222//Small cell lung cancer	GO:0043234//protein complex;GO:1902494//catalytic complex;GO:0043005//neuron projection;GO:0005622//intracellular;GO:0043233//organelle lumen;GO:0043231//intracellular membrane-bounded organelle;GO:0044446//intracellular organelle part;GO:0043227//membrane-bounded organelle;GO:0005623//cell;GO:0043226//organelle;GO:1990234//transferase complex;GO:0034708//methyltransferase complex;GO:0044428//nuc…	GO:0005488//binding;GO:0000988//protein binding transcription factor activity;GO:1901363//heterocyclic compound binding;GO:0000989//transcription factor binding transcription factor activity;GO:0097159//organic cyclic compound binding;GO:0005515//protein binding;GO:0046983//protein dimerization activity;GO:0003712//transcription cofactor activity;GO:0001071//nucleic acid binding transcription fac…	GO:0010033//response to organic substance;GO:0010467//gene expression;GO:0044085//cellular component biogenesis;GO:0034645//cellular macromolecule biosynthetic process;GO:0009987//cellular process;GO:0070887//cellular response to chemical stimulus;GO:0006139//nucleobase-containing compound metabolic process;GO:0034654//nucleobase-containing compound biosynthetic process;GO:0006351//transcription,…
10	75953338	75953727	0.00118869	0.32	0.15	0.01	0	121	146	6.24	33.14	7	0	0	ncbi-102174307	RAD51B	PREDICTED: DNA repair protein RAD51 homolog 2 isoform X1 [Capra hircus]	Genetic Information Processing	Replication and repair	ko03440//Homologous recombination	GO:0043229//intracellular organelle;GO:0044446//intracellular organelle part;GO:0033061//DNA recombinase mediator complex;GO:0043228//non-membrane-bounded organelle;GO:0043226//organelle;GO:0005694//chromosome;GO:0005622//intracellular;GO:0044424//intracellular part;GO:0043234//protein complex;GO:0043232//intracellular non-membrane-bounded organelle;GO:0044427//chromosomal part;GO:0044464//cell p…	GO:0016818//hydrolase activity, acting on acid anhydrides, in phosphorus-containing anhydrides;GO:0032549//ribonucleoside binding;GO:0003824//catalytic activity;GO:0043566//structure-specific DNA binding;GO:0016817//hydrolase activity, acting on acid anhydrides;GO:1901363//heterocyclic compound binding;GO:0003677//DNA binding;GO:0042623//ATPase activity, coupled;GO:0017111//nucleoside-triphosphat…	GO:1901987//regulation of cell cycle phase transition;GO:0008152//metabolic process;GO:0044710//single-organism metabolic process;GO:0050794//regulation of cellular process;GO:0050789//regulation of biological process;GO:0033554//cellular response to stress;GO:0051726//regulation of cell cycle;GO:0010389//regulation of G2/M transition of mitotic cell cycle;GO:0006259//DNA metabolic process;GO:190…
10	76189334	76189727	3.99619e-05	0.52	0.24	0.06	0.05	100	119	11.5	66.2	5	0	0	ncbi-106502567	-	-	-	-	-	-	-	-
10	76784187	76784543	3.20448e-07	0.38	0.79	0.08	0.03	55	110	4.36	7.44	9	0	0	ncbi-102176966	ACTN1	PREDICTED: LOW QUALITY PROTEIN: alpha-actinin-1 [Capra hircus]	Organismal Systems;Human Diseases;Cellular Processes	Immune system;Infectious diseases;Cellular commiunity;Immune diseases;Cell motility;Cardiovascular diseases;Cancers	ko04810//Regulation of actin cytoskeleton;ko04510//Focal adhesion;ko05203//Viral carcinogenesis;ko04530//Tight junction;ko04670//Leukocyte transendothelial migration;ko05322//Systemic lupus erythematosus;ko05146//Amoebiasis;ko04520//Adherens junction;ko05412//Arrhythmogenic right ventricular cardiomyopathy (ARVC)	GO:0031988//membrane-bounded vesicle;GO:0030054//cell junction;GO:0005913//cell-cell adherens junction;GO:0005622//intracellular;GO:0030055//cell-substrate junction;GO:0031090//organelle membrane;GO:0005924//cell-substrate adherens junction;GO:0044421//extracellular region part;GO:0031674//I band;GO:0005576//extracellular region;GO:0005912//adherens junction;GO:0005911//cell-cell junction;GO:0043…	GO:0005515//protein binding;GO:1901363//heterocyclic compound binding;GO:0003676//nucleic acid binding;GO:0003723//RNA binding;GO:0097159//organic cyclic compound binding;GO:0005488//binding;GO:0008092//cytoskeletal protein binding;GO:0005102//receptor binding;GO:0003779//actin binding;GO:0046872//metal ion binding;GO:0043169//cation binding;GO:0043167//ion binding	GO:0007010//cytoskeleton organization;GO:0065007//biological regulation;GO:0050790//regulation of catalytic activity;GO:0065009//regulation of molecular function;GO:0043933//macromolecular complex subunit organization;GO:0023051//regulation of signaling;GO:0022607//cellular component assembly;GO:0034330//cell junction organization;GO:0050789//regulation of biological process;GO:0050794//regulatio…
10	77734113	77734418	2.75986e-07	0.26	0.55	0.1	0.09	140	182	19.33	18.52	12	0	0	ncbi-102178363	SMOC1	PREDICTED: SPARC-related modular calcium-binding protein 1 [Capra hircus]	-	-	-	GO:0044420//extracellular matrix component;GO:0031012//extracellular matrix	GO:0043169//cation binding;GO:0046872//metal ion binding;GO:0005488//binding;GO:0043167//ion binding	GO:0048736//appendage development;GO:0050794//regulation of cellular process;GO:0044699//single-organism process;GO:0032502//developmental process;GO:0048856//anatomical structure development;GO:0032501//multicellular organismal process;GO:0044767//single-organism developmental process;GO:0051239//regulation of multicellular organismal process;GO:0043062//extracellular structure organization;GO:0…
10	77968776	77969697	2.0587e-14	0.67	0.29	0.1	0.2	222	195	125.76	245.22	11	0	0	ncbi-102177443	SLC8A3	PREDICTED: sodium/calcium exchanger 3 isoform X1 [Capra hircus]	Environmental Information Processing;Organismal Systems	Signal transduction;Digestive system	ko04020//Calcium signaling pathway;ko04022//cGMP - PKG signaling pathway;ko04974//Protein digestion and absorption	GO:0005856//cytoskeleton;GO:0043226//organelle;GO:0031224//intrinsic component of membrane;GO:0043005//neuron projection;GO:0043232//intracellular non-membrane-bounded organelle;GO:0042995//cell projection;GO:0005622//intracellular;GO:0043231//intracellular membrane-bounded organelle;GO:0043227//membrane-bounded organelle;GO:0043228//non-membrane-bounded organelle;GO:0044309//neuron spine;GO:0044…	GO:0022891//substrate-specific transmembrane transporter activity;GO:0015081//sodium ion transmembrane transporter activity;GO:0022892//substrate-specific transporter activity;GO:0005215//transporter activity;GO:0008324//cation transmembrane transporter activity;GO:0046873//metal ion transmembrane transporter activity;GO:0022890//inorganic cation transmembrane transporter activity;GO:0005488//bin…	GO:0072511//divalent inorganic cation transport;GO:0006814//sodium ion transport;GO:0006874//cellular calcium ion homeostasis;GO:1901700//response to oxygen-containing compound;GO:0006812//cation transport;GO:0051480//cytosolic calcium ion homeostasis;GO:0009719//response to endogenous stimulus;GO:0032502//developmental process;GO:0042592//homeostatic process;GO:1901698//response to nitrogen comp…
10	80088522	80088941	0.000622459	0.34	0.16	0.04	0.02	138	122	15.5	1.28	9	0	0	ncbi-102179953	RGS6	PREDICTED: regulator of G-protein signaling 6 isoform X1 [Ovis aries]	-	-	-	GO:0043227//membrane-bounded organelle;GO:0043226//organelle;GO:0043234//protein complex;GO:0043229//intracellular organelle;GO:0005622//intracellular;GO:0043231//intracellular membrane-bounded organelle;GO:0016020//membrane;GO:0005623//cell;GO:0032991//macromolecular complex;GO:0044464//cell part;GO:0044424//intracellular part	GO:0005515//protein binding;GO:0005488//binding;GO:0008047//enzyme activator activity;GO:0030234//enzyme regulator activity;GO:0098772//molecular function regulator	GO:0050789//regulation of biological process;GO:0065007//biological regulation;GO:0023051//regulation of signaling;GO:0009968//negative regulation of signal transduction;GO:0050793//regulation of developmental process;GO:0045595//regulation of cell differentiation;GO:0048518//positive regulation of biological process;GO:0009966//regulation of signal transduction;GO:0050794//regulation of cellular…
10	80270511	80270792	0.00336276	0.12	0.29	0.01	0.03	108	85	1.73	9.83	10	0	0	ncbi-102180598	DPF3	PREDICTED: zinc finger protein DPF3 isoform X3 [Bos taurus]	-	-	-	GO:0043231//intracellular membrane-bounded organelle;GO:0043227//membrane-bounded organelle;GO:0043226//organelle;GO:0044422//organelle part;GO:0043234//protein complex;GO:0032991//macromolecular complex;GO:0005634//nucleus;GO:0044424//intracellular part;GO:0005622//intracellular;GO:0070603//SWI/SNF superfamily-type complex;GO:0044464//cell part;GO:0044446//intracellular organelle part;GO:0043229…	GO:0043167//ion binding;GO:0046914//transition metal ion binding;GO:0046872//metal ion binding;GO:0005488//binding;GO:0043169//cation binding	GO:0050794//regulation of cellular process;GO:0043933//macromolecular complex subunit organization;GO:0031329//regulation of cellular catabolic process;GO:0043170//macromolecule metabolic process;GO:0031323//regulation of cellular metabolic process;GO:0009059//macromolecule biosynthetic process;GO:0009894//regulation of catabolic process;GO:0051276//chromosome organization;GO:0032502//development…
10	80679626	80679874	1.7327e-07	0.39	0.8	0.02	0.01	84	76	4.4	13.47	6	0	0	ncbi-102182879	PSEN1	PREDICTED: presenilin-1 isoform X1 [Capra hircus]	Human Diseases;Environmental Information Processing;Organismal Systems	Neurodegenerative diseases;Nervous system;Signal transduction	ko05010//Alzheimer's disease;ko04310//Wnt signaling pathway;ko04722//Neurotrophin signaling pathway;ko04330//Notch signaling pathway	-	-	-
10	81025247	81025675	0.000346217	0.37	0.18	0.08	0.05	153	128	11.12	27.73	10	0	0	ncbi-102181962	LOC102181962	PREDICTED: LOW QUALITY PROTEIN: acyl-coenzyme A thioesterase 2, mitochondrial-like [Capra hircus]	Metabolism	Lipid metabolism	ko00062//Fatty acid elongation;ko01040//Biosynthesis of unsaturated fatty acids	-	GO:0016788//hydrolase activity, acting on ester bonds;GO:0016787//hydrolase activity;GO:0003824//catalytic activity	GO:0009987//cellular process;GO:0006732//coenzyme metabolic process;GO:0051186//cofactor metabolic process;GO:0044237//cellular metabolic process;GO:0008152//metabolic process
10	81436149	81436431	2.19052e-06	0.53	0.24	0.12	0.14	144	131	12	69.41	8	0	0	ncbi-102187956	ENTPD5	PREDICTED: ectonucleoside triphosphate diphosphohydrolase 5 [Ovis aries]	Metabolism	Nucleotide metabolism	ko00230//Purine metabolism;ko00240//Pyrimidine metabolism	GO:0044424//intracellular part;GO:0031982//vesicle;GO:0005622//intracellular;GO:0031988//membrane-bounded vesicle;GO:0043229//intracellular organelle;GO:0044464//cell part;GO:0043231//intracellular membrane-bounded organelle;GO:0005623//cell;GO:0043226//organelle;GO:0043227//membrane-bounded organelle	GO:0016462//pyrophosphatase activity;GO:0003824//catalytic activity;GO:0016787//hydrolase activity;GO:0017110//nucleoside-diphosphatase activity;GO:0016818//hydrolase activity, acting on acid anhydrides, in phosphorus-containing anhydrides;GO:0016817//hydrolase activity, acting on acid anhydrides	GO:0065007//biological regulation;GO:0044699//single-organism process;GO:0060255//regulation of macromolecule metabolic process;GO:0043412//macromolecule modification;GO:0009987//cellular process;GO:0006140//regulation of nucleotide metabolic process;GO:0007165//signal transduction;GO:0009058//biosynthetic process;GO:0051171//regulation of nitrogen compound metabolic process;GO:0031329//regulatio…
10	81841712	81842047	1.7596e-06	0.45	0.97	0.06	0.01	29	35	0.84	5.7	8	0	0	ncbi-102183880	LTBP2	PREDICTED: latent-transforming growth factor beta-binding protein 2 [Capra hircus]	-	-	-	GO:0031012//extracellular matrix;GO:0005578//proteinaceous extracellular matrix;GO:0044421//extracellular region part;GO:0043205//fibril;GO:0031982//vesicle;GO:0005576//extracellular region;GO:0043227//membrane-bounded organelle;GO:0043226//organelle;GO:0044420//extracellular matrix component;GO:0031988//membrane-bounded vesicle	GO:0005488//binding;GO:0043167//ion binding;GO:0097367//carbohydrate derivative binding;GO:0005515//protein binding;GO:0046872//metal ion binding;GO:0005539//glycosaminoglycan binding;GO:0043169//cation binding	-
10	82221326	82221855	1.2434e-10	0.32	0.66	0.07	0.07	172	195	6.56	7.41	21	0	0	ncbi-102169015	RPS6KL1	PREDICTED: ribosomal protein S6 kinase-like 1 [Capra hircus]	-	-	-	-	GO:0016740//transferase activity;GO:0001883//purine nucleoside binding;GO:0032549//ribonucleoside binding;GO:0001882//nucleoside binding;GO:0097159//organic cyclic compound binding;GO:1901363//heterocyclic compound binding;GO:0005488//binding;GO:0032550//purine ribonucleoside binding;GO:0003824//catalytic activity;GO:0097367//carbohydrate derivative binding;GO:0036094//small molecule binding	GO:0009987//cellular process;GO:0043412//macromolecule modification;GO:0044260//cellular macromolecule metabolic process;GO:0071704//organic substance metabolic process;GO:0044267//cellular protein metabolic process;GO:0043170//macromolecule metabolic process;GO:0006464//cellular protein modification process;GO:0044237//cellular metabolic process;GO:0044238//primary metabolic process;GO:0008152//…
10	82381505	82381878	7.20814e-06	0.69	0.32	0.06	0.23	104	59	8.86	2.84	8	0	0	ncbi-102184730	NEK9	PREDICTED: serine/threonine-protein kinase Nek9, partial [Capra hircus]	-	-	-	-	-	-
10	82538415	82538658	1.83258e-10	0.44	0.9	0.04	0.01	61	111	0.81	4.75	12	0	0	ncbi-102171520	FOS	proto-oncogene c-Fos [Ovis aries]	Organismal Systems;Human Diseases;Environmental Information Processing	Infectious diseases;Signal transduction;Environmental adaptation;Development;Nervous system;Immune system;Cancers;Endocrine system;Immune diseases;Substance dependence	ko05200//Pathways in cancer;ko05166//HTLV-I infection;ko04010//MAPK signaling pathway;ko04024//cAMP signaling pathway;ko05168//Herpes simplex infection;ko04921//Oxytocin signaling pathway;ko05161//Hepatitis B;ko04728//Dopaminergic synapse;ko04380//Osteoclast differentiation;ko04668//TNF signaling pathway;ko04725//Cholinergic synapse;ko05142//Chagas disease (American trypanosomiasis);ko04660//T ce…	GO:0005737//cytoplasm;GO:0005623//cell;GO:0032991//macromolecular complex;GO:0005622//intracellular;GO:0043231//intracellular membrane-bounded organelle;GO:0044424//intracellular part;GO:0044464//cell part;GO:0043226//organelle;GO:0044444//cytoplasmic part;GO:0043234//protein complex;GO:0043227//membrane-bounded organelle;GO:0043229//intracellular organelle	GO:0000976//transcription regulatory region sequence-specific DNA binding;GO:0044212//transcription regulatory region DNA binding;GO:0043565//sequence-specific DNA binding;GO:0005515//protein binding;GO:0005488//binding;GO:0046332//SMAD binding;GO:0001012//RNA polymerase II regulatory region DNA binding;GO:0046983//protein dimerization activity;GO:0001071//nucleic acid binding transcription facto…	GO:0044699//single-organism process;GO:1901700//response to oxygen-containing compound;GO:0032501//multicellular organismal process;GO:0042221//response to chemical;GO:2000112//regulation of cellular macromolecule biosynthetic process;GO:0006355//regulation of transcription, DNA-templated;GO:2000026//regulation of multicellular organismal development;GO:0051171//regulation of nitrogen compound me…
10	82871928	82872132	3.10605e-07	0.42	0.85	0.07	0.05	72	61	18.8	3.37	6	0	0	ncbi-102188506	LOC102188506	PREDICTED: feline leukemia virus subgroup C receptor-related protein 2 isoform X4 [Ovis aries musimon]	-	-	-	GO:0016020//membrane;GO:0044425//membrane part;GO:0031224//intrinsic component of membrane	GO:0097159//organic cyclic compound binding;GO:0005488//binding;GO:1901363//heterocyclic compound binding;GO:0046906//tetrapyrrole binding	GO:0006810//transport;GO:0044765//single-organism transport;GO:0051181//cofactor transport;GO:0051234//establishment of localization;GO:0009987//cellular process;GO:0044699//single-organism process;GO:0044763//single-organism cellular process;GO:0051179//localization;GO:1902578//single-organism localization
10	83230461	83230984	6.50943e-06	0.38	0.16	0.03	0.01	198	144	148.75	10.75	9	0	0	ncbi-102189314	TTLL5	PREDICTED: tubulin polyglutamylase TTLL5 isoform X1 [Capra hircus]	-	-	-	GO:0005815//microtubule organizing center;GO:0043228//non-membrane-bounded organelle;GO:0043229//intracellular organelle;GO:0044464//cell part;GO:0005622//intracellular;GO:0005623//cell;GO:0005856//cytoskeleton;GO:0043232//intracellular non-membrane-bounded organelle;GO:0044430//cytoskeletal part;GO:0044422//organelle part;GO:0044424//intracellular part;GO:0043226//organelle;GO:0044446//intracell…	-	GO:0009987//cellular process;GO:0071704//organic substance metabolic process;GO:0044763//single-organism cellular process;GO:0048232//male gamete generation;GO:0044238//primary metabolic process;GO:0040011//locomotion;GO:0007276//gamete generation;GO:0051674//localization of cell;GO:0018200//peptidyl-glutamic acid modification;GO:0044702//single organism reproductive process;GO:0036211//protein m…
10	83352216	83352493	3.16349e-05	0.5	0.23	0.03	0.01	125	115	7.86	21.19	9	0	0	ncbi-102189962	TGFB3	PREDICTED: transforming growth factor beta-3 [Capra hircus]	Environmental Information Processing;Human Diseases;Cellular Processes	Signaling molecules and interaction;Infectious diseases;Signal transduction;Transport and catabolism;Immune diseases;Cardiovascular diseases;Cancers;Cell growth and death	ko05200//Pathways in cancer;ko04144//Endocytosis;ko04060//Cytokine-cytokine receptor interaction;ko05166//HTLV-I infection;ko04010//MAPK signaling pathway;ko05152//Tuberculosis;ko04390//Hippo signaling pathway;ko05161//Hepatitis B;ko04068//FoxO signaling pathway;ko04110//Cell cycle;ko05146//Amoebiasis;ko05145//Toxoplasmosis;ko05142//Chagas disease (American trypanosomiasis);ko05323//Rheumatoid ar…	-	-	-
10	83592179	83592571	6.70377e-16	0.83	0.41	0.02	0.05	148	201	10.09	4.1	13	0	0	ncbi-102191053	GPATCH2L	PREDICTED: G patch domain-containing protein 2-like isoform X3 [Ovis aries]	-	-	-	-	-	-
10	83889134	83889546	6.58473e-10	0.23	0.57	0.02	0.08	160	152	5.81	7.11	19	0	0	ncbi-102176243	ESRRB	PREDICTED: steroid hormone receptor ERR2 [Capra hircus]	Cellular Processes	Cellular commiunity	ko04550//Signaling pathways regulating pluripotency of stem cells	GO:0005623//cell;GO:0043226//organelle;GO:0044424//intracellular part;GO:0043231//intracellular membrane-bounded organelle;GO:0043227//membrane-bounded organelle;GO:0043229//intracellular organelle;GO:0005622//intracellular;GO:0044464//cell part	GO:0046914//transition metal ion binding;GO:0000975//regulatory region DNA binding;GO:0000988//protein binding transcription factor activity;GO:0043167//ion binding;GO:0043169//cation binding;GO:0044212//transcription regulatory region DNA binding;GO:0060089//molecular transducer activity;GO:0038023//signaling receptor activity;GO:0001067//regulatory region nucleic acid binding;GO:0003676//nuclei…	GO:0001824//blastocyst development;GO:0048856//anatomical structure development;GO:0007154//cell communication;GO:0003006//developmental process involved in reproduction;GO:0009792//embryo development ending in birth or egg hatching;GO:0032502//developmental process;GO:0071310//cellular response to organic substance;GO:0009719//response to endogenous stimulus;GO:0032870//cellular response to horm…
10	84122088	84122406	0.000288942	0.23	0.51	0.04	0.05	102	61	11.93	5.12	8	0	0	ncbi-102191708	VASH1	vasohibin-1 [Bos taurus]	-	-	-	GO:0043227//membrane-bounded organelle;GO:0043231//intracellular membrane-bounded organelle;GO:0005576//extracellular region;GO:0044464//cell part;GO:0044421//extracellular region part;GO:0043229//intracellular organelle;GO:0005622//intracellular;GO:0043226//organelle;GO:0044424//intracellular part;GO:0005623//cell	-	GO:0030334//regulation of cell migration;GO:0001936//regulation of endothelial cell proliferation;GO:1901342//regulation of vasculature development;GO:0030336//negative regulation of cell migration;GO:0050789//regulation of biological process;GO:0080135//regulation of cellular response to stress;GO:0050678//regulation of epithelial cell proliferation;GO:0051093//negative regulation of development…
10	84184628	84184986	0.000141293	0.53	0.25	0.07	0.08	89	96	14.7	42.7	5	0	0	ncbi-102176800	LRRC74A	PREDICTED: leucine-rich repeat-containing protein 74A isoform X2 [Ovis aries]	-	-	-	-	-	-
10	84335126	84335594	9.75589e-13	0.5	0.21	0.03	0.04	301	266	10.37	1.24	25	0	0	ncbi-102177067	IRF2BPL	PREDICTED: interferon regulatory factor 2-binding protein-like [Capra hircus]	-	-	-	GO:0005576//extracellular region;GO:0044421//extracellular region part	GO:0005488//binding;GO:0043169//cation binding;GO:0043167//ion binding	GO:0051171//regulation of nitrogen compound metabolic process;GO:0009889//regulation of biosynthetic process;GO:1903506//regulation of nucleic acid-templated transcription;GO:2000112//regulation of cellular macromolecule biosynthetic process;GO:0019219//regulation of nucleobase-containing compound metabolic process;GO:0010556//regulation of macromolecule biosynthetic process;GO:0006357//regulatio…
10	84420938	84421425	5.92061e-06	0.13	0.34	0.03	0.04	140	209	1.63	10.25	21	0	0	ncbi-102169109	TMEM63C	PREDICTED: transmembrane protein 63C isoform X1 [Capra hircus]	-	-	-	GO:0031224//intrinsic component of membrane;GO:0016020//membrane;GO:0044425//membrane part	GO:0008324//cation transmembrane transporter activity;GO:0015267//channel activity;GO:0015075//ion transmembrane transporter activity;GO:0005261//cation channel activity;GO:0022891//substrate-specific transmembrane transporter activity;GO:0005215//transporter activity;GO:0022892//substrate-specific transporter activity;GO:0022838//substrate-specific channel activity;GO:0022857//transmembrane tran…	GO:0006811//ion transport;GO:1902578//single-organism localization;GO:0006810//transport;GO:0044699//single-organism process;GO:0051234//establishment of localization;GO:0051179//localization;GO:0006812//cation transport;GO:0044765//single-organism transport
10	86111341	86111739	1.26655e-05	0.54	0.26	0.06	0.1	93	158	9.57	33.62	7	0	0	ncbi-102174308	NRXN3	PREDICTED: neurexin 3 isoform X4 [Ovis aries musimon]	Environmental Information Processing	Signaling molecules and interaction	ko04514//Cell adhesion molecules (CAMs)	GO:0031224//intrinsic component of membrane;GO:0016020//membrane;GO:0016021//integral component of membrane;GO:0044425//membrane part	GO:0060089//molecular transducer activity;GO:0005102//receptor binding;GO:0005515//protein binding;GO:0005488//binding;GO:0016247//channel regulator activity;GO:0043169//cation binding;GO:0098772//molecular function regulator;GO:0043167//ion binding	GO:0030030//cell projection organization;GO:0044763//single-organism cellular process;GO:0044767//single-organism developmental process;GO:0042221//response to chemical;GO:0051704//multi-organism process;GO:0050877//neurological system process;GO:0001505//regulation of neurotransmitter levels;GO:0048522//positive regulation of cellular process;GO:0007610//behavior;GO:0048646//anatomical structure…
10	93258258	93258761	6.39083e-05	0.2	0.07	0.02	0	238	184	54.45	43.82	11	0	0	ncbi-102182044	FLRT2	PREDICTED: leucine-rich repeat transmembrane protein FLRT2 [Capra hircus]	-	-	-	GO:0030055//cell-substrate junction;GO:0016020//membrane;GO:0030054//cell junction;GO:0070161//anchoring junction;GO:0043227//membrane-bounded organelle;GO:0044421//extracellular region part;GO:0031988//membrane-bounded vesicle;GO:0016021//integral component of membrane;GO:0043226//organelle;GO:0005576//extracellular region;GO:0005912//adherens junction;GO:0031012//extracellular matrix;GO:0044425…	GO:0005515//protein binding;GO:0004871//signal transducer activity;GO:0005488//binding;GO:0060089//molecular transducer activity	GO:0000902//cell morphogenesis;GO:0001764//neuron migration;GO:0042330//taxis;GO:0048731//system development;GO:0022610//biological adhesion;GO:0048869//cellular developmental process;GO:0007154//cell communication;GO:0030182//neuron differentiation;GO:0042221//response to chemical;GO:0023052//signaling;GO:0048856//anatomical structure development;GO:0048858//cell projection morphogenesis;GO:0032…
10	95805509	95805724	0.000128442	0.72	0.35	0.05	0.05	104	37	2.57	3.41	8	0	0	ncbi-102182599	-	-	-	-	-	-	-	-
10	95992525	95992812	3.79041e-05	0.37	0.74	0.06	0.12	46	100	3.79	15.15	12	0	0	ncbi-102188322	KCNK10	PREDICTED: potassium channel subfamily K member 10 [Capra hircus]	Organismal Systems	Digestive system	ko04971//Gastric acid secretion	GO:0031224//intrinsic component of membrane;GO:0016020//membrane;GO:0044425//membrane part	GO:0005215//transporter activity;GO:0015267//channel activity;GO:0015075//ion transmembrane transporter activity;GO:0022857//transmembrane transporter activity;GO:0005261//cation channel activity;GO:0022838//substrate-specific channel activity;GO:0005216//ion channel activity;GO:0008324//cation transmembrane transporter activity;GO:0022891//substrate-specific transmembrane transporter activity;GO…	GO:0023052//signaling;GO:0050789//regulation of biological process;GO:0006812//cation transport;GO:0044763//single-organism cellular process;GO:0051179//localization;GO:0065007//biological regulation;GO:0044765//single-organism transport;GO:0007267//cell-cell signaling;GO:0044699//single-organism process;GO:1902578//single-organism localization;GO:0006811//ion transport;GO:0055085//transmembrane …
10	96197150	96197352	7.87345e-20	0.83	0.41	0.02	0.02	191	244	14.58	3.79	23	0	0	ncbi-102189131	PTPN21	PREDICTED: tyrosine-protein phosphatase non-receptor type 21 [Capra hircus]	-	-	-	GO:0043229//intracellular organelle;GO:0005623//cell;GO:0044424//intracellular part;GO:0043226//organelle;GO:0005622//intracellular;GO:0043228//non-membrane-bounded organelle;GO:0044464//cell part;GO:0043232//intracellular non-membrane-bounded organelle	GO:0042578//phosphoric ester hydrolase activity;GO:0003824//catalytic activity;GO:0004721//phosphoprotein phosphatase activity;GO:0016788//hydrolase activity, acting on ester bonds;GO:0016791//phosphatase activity;GO:0016787//hydrolase activity	GO:0008152//metabolic process;GO:0006464//cellular protein modification process;GO:0006470//protein dephosphorylation;GO:0009987//cellular process;GO:0044237//cellular metabolic process;GO:0044260//cellular macromolecule metabolic process;GO:0019538//protein metabolic process;GO:0043412//macromolecule modification;GO:0044267//cellular protein metabolic process;GO:0016311//dephosphorylation;GO:007…
10	96819467	96819800	1.61143e-05	0.39	0.18	0.02	0.03	178	191	30.06	6.56	13	0	0	ncbi-102189963	FOXN3	PREDICTED: forkhead box protein N3 [Capra hircus]	-	-	-	GO:0044464//cell part;GO:0005623//cell;GO:0044424//intracellular part;GO:0043229//intracellular organelle;GO:0043227//membrane-bounded organelle;GO:0043226//organelle;GO:0005622//intracellular;GO:0043231//intracellular membrane-bounded organelle	GO:0097159//organic cyclic compound binding;GO:0001071//nucleic acid binding transcription factor activity;GO:0005515//protein binding;GO:1901363//heterocyclic compound binding;GO:0005488//binding;GO:0003677//DNA binding;GO:0003676//nucleic acid binding	GO:0051252//regulation of RNA metabolic process;GO:0006974//cellular response to DNA damage stimulus;GO:0050896//response to stimulus;GO:2000112//regulation of cellular macromolecule biosynthetic process;GO:0060255//regulation of macromolecule metabolic process;GO:0000075//cell cycle checkpoint;GO:0022402//cell cycle process;GO:0019219//regulation of nucleobase-containing compound metabolic proce…
10	97466771	97466975	7.66929e-07	0.36	0.8	0.04	0.05	53	71	1.95	2.81	7	0	0	ncbi-102183797	EFCAB11	PREDICTED: EF-hand calcium-binding domain-containing protein 11 isoform X4 [Bubalus bubalis]	-	-	-	-	GO:0043169//cation binding;GO:0005488//binding;GO:0046872//metal ion binding;GO:0043167//ion binding	-
10	97650280	97650548	1.53192e-05	0.89	0.43	0.02	0.13	28	80	1.07	24.89	10	0	0	ncbi-102184066	TDP1	PREDICTED: tyrosyl-DNA phosphodiesterase 1 isoform X1 [Capra hircus]	-	-	-	GO:0044464//cell part;GO:0044424//intracellular part;GO:0043226//organelle;GO:0005622//intracellular;GO:0043229//intracellular organelle;GO:0005623//cell;GO:0043227//membrane-bounded organelle;GO:0043231//intracellular membrane-bounded organelle	GO:0003677//DNA binding;GO:0097159//organic cyclic compound binding;GO:0070259//tyrosyl-DNA phosphodiesterase activity;GO:0005488//binding;GO:0042578//phosphoric ester hydrolase activity;GO:0016788//hydrolase activity, acting on ester bonds;GO:0043566//structure-specific DNA binding;GO:0016787//hydrolase activity;GO:0003824//catalytic activity;GO:1901363//heterocyclic compound binding;GO:0008081/…	GO:0034641//cellular nitrogen compound metabolic process;GO:0006725//cellular aromatic compound metabolic process;GO:0043170//macromolecule metabolic process;GO:0051716//cellular response to stimulus;GO:0006259//DNA metabolic process;GO:0044238//primary metabolic process;GO:0071704//organic substance metabolic process;GO:0044710//single-organism metabolic process;GO:0006974//cellular response to …
10	98287655	98287904	8.21421e-10	0.38	0.78	0.08	0.11	78	197	10.01	29.01	17	0	0	ncbi-102190793	TTC7B	PREDICTED: tetratricopeptide repeat protein 7B isoform X10 [Ovis aries musimon]	-	-	-	-	-	-
10	98472631	98472883	0.000290406	0.23	0.47	0.01	0.01	108	120	4.18	7.82	12	0	0	ncbi-102191054	RPS6KA5	PREDICTED: ribosomal protein S6 kinase alpha-5 [Capra hircus]	Organismal Systems;Environmental Information Processing;Human Diseases	Circulatory system;Nervous system;Signal transduction;Environmental adaptation;Cancers	ko04010//MAPK signaling pathway;ko04261//Adrenergic signaling in cardiomyocytes;ko05206//MicroRNAs in cancer;ko04722//Neurotrophin signaling pathway;ko04668//TNF signaling pathway;ko04713//Circadian entrainment;ko05219//Bladder cancer	-	-	-
11	329117	329376	5.73207e-06	0.42	0.85	0.09	0.05	50	53	10	10.8	5	0	0	ncbi-102170326	FBLN7	PREDICTED: fibulin-7 [Capra hircus]	-	-	-	GO:0070161//anchoring junction;GO:0030054//cell junction;GO:0030055//cell-substrate junction;GO:0005924//cell-substrate adherens junction;GO:0031982//vesicle;GO:0031988//membrane-bounded vesicle;GO:0043227//membrane-bounded organelle;GO:0043226//organelle;GO:0005912//adherens junction	GO:0043169//cation binding;GO:0046872//metal ion binding;GO:0005488//binding;GO:0043167//ion binding	-
11	536728	536960	0.000102293	0.42	0.19	0.01	0.01	171	102	1.64	1.97	13	0	0	ncbi-102170054	MERTK	PREDICTED: tyrosine-protein kinase Mer [Capra hircus]	-	-	-	GO:0016020//membrane;GO:0005576//extracellular region;GO:0031224//intrinsic component of membrane;GO:0005623//cell;GO:0044425//membrane part;GO:0005622//intracellular;GO:0044421//extracellular region part;GO:0044464//cell part;GO:0042995//cell projection;GO:0044424//intracellular part	GO:0001883//purine nucleoside binding;GO:0001882//nucleoside binding;GO:0004672//protein kinase activity;GO:0016773//phosphotransferase activity, alcohol group as acceptor;GO:0032549//ribonucleoside binding;GO:0003824//catalytic activity;GO:0004713//protein tyrosine kinase activity;GO:0097367//carbohydrate derivative binding;GO:1901363//heterocyclic compound binding;GO:0036094//small molecule bin…	GO:0030154//cell differentiation;GO:0007548//sex differentiation;GO:0048608//reproductive structure development;GO:0050865//regulation of cell activation;GO:0007154//cell communication;GO:0016310//phosphorylation;GO:0008152//metabolic process;GO:0050789//regulation of biological process;GO:0007165//signal transduction;GO:0051716//cellular response to stimulus;GO:0044260//cellular macromolecule me…
11	923853	924067	0.00089772	0.15	0.35	0.02	0.05	113	106	2.98	4.79	8	0	0	ncbi-102171344	-	-	-	-	-	-	-	-
11	1631996	1632245	3.98627e-05	0.3	0.7	0.12	0.06	89	40	7.7	8.5	5	0	0	ncbi-102171161	ACOXL	PREDICTED: acyl-coenzyme A oxidase-like protein [Capra hircus]	-	-	-	GO:0043231//intracellular membrane-bounded organelle;GO:0043229//intracellular organelle;GO:0044444//cytoplasmic part;GO:0005737//cytoplasm;GO:0005622//intracellular;GO:0043227//membrane-bounded organelle;GO:0005623//cell;GO:0044464//cell part;GO:0043226//organelle;GO:0042579//microbody;GO:0044424//intracellular part	GO:0016491//oxidoreductase activity;GO:0003824//catalytic activity;GO:0016634//oxidoreductase activity, acting on the CH-CH group of donors, oxygen as acceptor;GO:0016627//oxidoreductase activity, acting on the CH-CH group of donors	GO:0009987//cellular process;GO:0009056//catabolic process;GO:0019752//carboxylic acid metabolic process;GO:0006629//lipid metabolic process;GO:0044248//cellular catabolic process;GO:0072329//monocarboxylic acid catabolic process;GO:0032787//monocarboxylic acid metabolic process;GO:0044281//small molecule metabolic process;GO:0006082//organic acid metabolic process;GO:0044255//cellular lipid meta…
11	2274233	2274609	0.0011396	0.36	0.13	0.07	0.02	87	75	7.3	5.5	5	0	0	ncbi-102174849	KCNIP3	PREDICTED: calsenilin isoform X2 [Bos taurus]	-	-	-	GO:0043226//organelle;GO:0016020//membrane;GO:0005623//cell;GO:0005737//cytoplasm;GO:0044425//membrane part;GO:0032991//macromolecular complex;GO:1990351//transporter complex;GO:0031224//intrinsic component of membrane;GO:0034702//ion channel complex;GO:0043234//protein complex;GO:0044464//cell part;GO:0043231//intracellular membrane-bounded organelle;GO:1902495//transmembrane transporter complex…	GO:0005215//transporter activity;GO:0046872//metal ion binding;GO:0008324//cation transmembrane transporter activity;GO:0097159//organic cyclic compound binding;GO:0043169//cation binding;GO:0005488//binding;GO:0022857//transmembrane transporter activity;GO:0005216//ion channel activity;GO:0022838//substrate-specific channel activity;GO:0005261//cation channel activity;GO:0016247//channel regulat…	GO:0009889//regulation of biosynthetic process;GO:0044708//single-organism behavior;GO:0065007//biological regulation;GO:0034220//ion transmembrane transport;GO:0044699//single-organism process;GO:0043269//regulation of ion transport;GO:0033555//multicellular organismal response to stress;GO:0044707//single-multicellular organism process;GO:0031323//regulation of cellular metabolic process;GO:006…
11	2586889	2587138	2.66593e-10	0.42	0.88	0.07	0.05	109	73	56.62	7.29	7	0	0	ncbi-102177531	LOC102177531	PREDICTED: inositol 1,4,5-trisphosphate receptor-interacting protein-like 1 [Capra hircus]	-	-	-	-	-	-
11	2882227	2882632	0.0100274	0.57	0.28	0.01	0.01	44	46	49.7	11.2	5	0	0	ncbi-102178457	CNNM4	PREDICTED: metal transporter CNNM4 isoform X2 [Ovis aries]	-	-	-	-	-	-
11	3018571	3018961	0.000193892	0.28	0.13	0.04	0.01	158	219	3.12	20.83	15	0	0	ncbi-102176427	FAM178B	PREDICTED: protein FAM178B isoform X3 [Ovis aries musimon]	-	-	-	-	-	-
11	3117382	3117870	1.10793e-07	0.35	0.72	0.09	0.03	85	127	2.63	5.72	12	0	0	ncbi-102179572	ACTR1B	PREDICTED: beta-centractin isoform X1 [Capra hircus]	-	-	-	GO:0043232//intracellular non-membrane-bounded organelle;GO:0005623//cell;GO:0031982//vesicle;GO:0031988//membrane-bounded vesicle;GO:0044422//organelle part;GO:0005856//cytoskeleton;GO:0044430//cytoskeletal part;GO:0032991//macromolecular complex;GO:0043228//non-membrane-bounded organelle;GO:0043234//protein complex;GO:0005875//microtubule associated complex;GO:0043229//intracellular organelle;G…	GO:0032549//ribonucleoside binding;GO:0001883//purine nucleoside binding;GO:0001882//nucleoside binding;GO:0032550//purine ribonucleoside binding;GO:0005488//binding;GO:0097367//carbohydrate derivative binding;GO:1901363//heterocyclic compound binding;GO:0097159//organic cyclic compound binding;GO:0036094//small molecule binding	-
11	4239486	4239793	8.77673e-09	0.84	0.36	0.03	0.19	87	55	8.3	11	5	0	0	ncbi-102177805	KIAA1211L	PREDICTED: LOW QUALITY PROTEIN: chromosome 10 open reading frame, human C2orf55 [Canis lupus familiaris]	-	-	-	-	-	-
11	4808661	4808960	1.86447e-05	0.47	0.23	0.05	0.02	134	176	4.88	1.8	14	0	0	ncbi-102178364	AFF3	PREDICTED: AF4/FMR2 family member 3 [Capra hircus]	-	-	-	GO:0043229//intracellular organelle;GO:0005622//intracellular;GO:0043227//membrane-bounded organelle;GO:0005623//cell;GO:0043226//organelle;GO:0044464//cell part;GO:0044424//intracellular part;GO:0043231//intracellular membrane-bounded organelle	-	GO:0009790//embryo development;GO:0042221//response to chemical;GO:0035107//appendage morphogenesis;GO:0035113//embryonic appendage morphogenesis;GO:0044707//single-multicellular organism process;GO:0048856//anatomical structure development;GO:0010033//response to organic substance;GO:0009653//anatomical structure morphogenesis;GO:0030326//embryonic limb morphogenesis;GO:0050896//response to stim…
11	5562293	5562717	0.000211916	0.29	0.14	0.06	0.04	175	200	12.35	23.69	17	0	0	ncbi-102185750	LONRF2	PREDICTED: LOW QUALITY PROTEIN: LON peptidase N-terminal domain and ring finger 2 [Capra hircus]	-	-	-	-	GO:0043167//ion binding;GO:0046872//metal ion binding;GO:0046914//transition metal ion binding;GO:0005488//binding;GO:0043169//cation binding	GO:0008152//metabolic process;GO:0043170//macromolecule metabolic process;GO:0019538//protein metabolic process;GO:0071704//organic substance metabolic process;GO:0044238//primary metabolic process
11	5586351	5586574	0.000157395	0.33	0.67	0.03	0.07	58	67	3.47	1.37	6	0	0	ncbi-102186023	CHST10	PREDICTED: carbohydrate sulfotransferase 10 [Capra hircus]	Metabolism	Glycan biosynthesis and metabolism	ko00514//Other types of O-glycan biosynthesis	GO:0031224//intrinsic component of membrane;GO:0044425//membrane part;GO:0016020//membrane	GO:0016740//transferase activity;GO:0003824//catalytic activity;GO:0016782//transferase activity, transferring sulfur-containing groups	GO:0044699//single-organism process;GO:0044710//single-organism metabolic process;GO:0044708//single-organism behavior;GO:0008152//metabolic process;GO:0044711//single-organism biosynthetic process;GO:0007610//behavior;GO:0007613//memory;GO:0050877//neurological system process;GO:0050890//cognition;GO:0009058//biosynthetic process;GO:0044707//single-multicellular organism process;GO:0032501//mult…
11	6194682	6194911	1.80016e-05	0.83	0.3	0.01	0.17	69	20	16.7	1.07	6	0	0	ncbi-102180050	RFX8	PREDICTED: DNA-binding protein RFX8 [Capra hircus]	-	-	-	-	GO:0003676//nucleic acid binding;GO:0097159//organic cyclic compound binding;GO:1901363//heterocyclic compound binding;GO:0005488//binding	GO:0010468//regulation of gene expression;GO:0050789//regulation of biological process;GO:0065007//biological regulation;GO:0019222//regulation of metabolic process;GO:0060255//regulation of macromolecule metabolic process
11	6590037	6590244	5.39873e-10	0.91	0.45	0.03	0.06	76	78	14.27	3.96	10	0	0	ncbi-102186601	IL1R2	PREDICTED: interleukin-1 receptor type 2 isoform X1 [Capra hircus]	Organismal Systems;Human Diseases;Environmental Information Processing	Immune system;Infectious diseases;Signal transduction;Signaling molecules and interaction;Cancers	ko04060//Cytokine-cytokine receptor interaction;ko05166//HTLV-I infection;ko04010//MAPK signaling pathway;ko05202//Transcriptional misregulation in cancers;ko05146//Amoebiasis;ko04640//Hematopoietic cell lineage	-	GO:0060089//molecular transducer activity;GO:0038023//signaling receptor activity;GO:0004896//cytokine receptor activity;GO:0004888//transmembrane signaling receptor activity;GO:0004872//receptor activity;GO:0004871//signal transducer activity;GO:0004908//interleukin-1 receptor activity	GO:0007166//cell surface receptor signaling pathway;GO:0044699//single-organism process;GO:0050794//regulation of cellular process;GO:0051716//cellular response to stimulus;GO:0023052//signaling;GO:0009987//cellular process;GO:0044700//single organism signaling;GO:0044763//single-organism cellular process;GO:0007154//cell communication;GO:0050896//response to stimulus;GO:0050789//regulation of bi…
11	6771648	6771921	2.59203e-06	0.57	0.24	0.12	0.12	90	109	54.8	188.17	6	0	0	ncbi-102187231	IL1R1	PREDICTED: interleukin-1 receptor type 1 isoform X1 [Capra hircus]	Cellular Processes;Organismal Systems;Human Diseases;Environmental Information Processing	Signaling molecules and interaction;Cell growth and death;Development;Immune system;Infectious diseases;Signal transduction;Sensory system	ko04060//Cytokine-cytokine receptor interaction;ko05166//HTLV-I infection;ko04010//MAPK signaling pathway;ko04380//Osteoclast differentiation;ko05146//Amoebiasis;ko04750//Inflammatory mediator regulation of TRP channels;ko04640//Hematopoietic cell lineage;ko04064//NF-kappa B signaling pathway;ko04210//Apoptosis	GO:0044464//cell part;GO:0005623//cell	GO:0004896//cytokine receptor activity;GO:0004888//transmembrane signaling receptor activity;GO:0005102//receptor binding;GO:0060089//molecular transducer activity;GO:0004871//signal transducer activity;GO:0005488//binding;GO:0004908//interleukin-1 receptor activity;GO:0004872//receptor activity;GO:0019899//enzyme binding;GO:0005515//protein binding;GO:0070851//growth factor receptor binding;GO:0…	GO:0044700//single organism signaling;GO:0080134//regulation of response to stress;GO:0051716//cellular response to stimulus;GO:0007154//cell communication;GO:0048583//regulation of response to stimulus;GO:0050896//response to stimulus;GO:0050789//regulation of biological process;GO:0007166//cell surface receptor signaling pathway;GO:0023052//signaling;GO:0044699//single-organism process;GO:00507…
11	7131481	7131716	7.00467e-08	0.78	0.38	0.09	0.17	138	68	55.96	10.62	10	0	0	ncbi-102189132	SLC9A4	PREDICTED: sodium/hydrogen exchanger 4 [Capra hircus]	Organismal Systems	Digestive system	ko04971//Gastric acid secretion	GO:0044425//membrane part;GO:0016020//membrane;GO:0031224//intrinsic component of membrane	GO:0005215//transporter activity;GO:0022891//substrate-specific transmembrane transporter activity;GO:0005451//monovalent cation:proton antiporter activity;GO:0015291//secondary active transmembrane transporter activity;GO:0022857//transmembrane transporter activity;GO:0015297//antiporter activity;GO:0015078//hydrogen ion transmembrane transporter activity;GO:0022804//active transmembrane transpo…	GO:0009987//cellular process;GO:0003008//system process;GO:1902578//single-organism localization;GO:0015672//monovalent inorganic cation transport;GO:0098771//inorganic ion homeostasis;GO:0048856//anatomical structure development;GO:0044767//single-organism developmental process;GO:0044765//single-organism transport;GO:0006814//sodium ion transport;GO:0044699//single-organism process;GO:0007586//…
11	7346888	7347119	4.70253e-05	0.37	0.74	0.15	0.03	57	62	8.3	7.3	5	0	0	ncbi-102189406	TMEM182	PREDICTED: transmembrane protein 182 [Capra hircus]	-	-	-	GO:0031224//intrinsic component of membrane;GO:0016020//membrane;GO:0044425//membrane part	GO:0005488//binding	-
11	9067697	9067935	1.04417e-07	0.5	1	0.15	0	40	37	7.03	5.61	9	0	0	ncbi-102181131	GPR45	PREDICTED: probable G-protein coupled receptor 45, partial [Capra hircus]	-	-	-	GO:0016020//membrane;GO:0044425//membrane part;GO:0031224//intrinsic component of membrane	GO:0038023//signaling receptor activity;GO:0004871//signal transducer activity;GO:0060089//molecular transducer activity;GO:0004872//receptor activity;GO:0004888//transmembrane signaling receptor activity	GO:0023052//signaling;GO:0065007//biological regulation;GO:0044700//single organism signaling;GO:0007166//cell surface receptor signaling pathway;GO:0050789//regulation of biological process;GO:0007165//signal transduction;GO:0044699//single-organism process;GO:0009987//cellular process;GO:0007154//cell communication;GO:0051716//cellular response to stimulus;GO:0044763//single-organism cellular p…
11	9125049	9125261	4.60942e-07	0.39	0.81	0.04	0.02	46	129	4.77	5.58	13	0	0	ncbi-102190607	FHL2	PREDICTED: four and a half LIM domains protein 2 [Ovis aries]	Organismal Systems	Development	ko04380//Osteoclast differentiation	GO:0005856//cytoskeleton;GO:0030055//cell-substrate junction;GO:0044424//intracellular part;GO:0005622//intracellular;GO:0043231//intracellular membrane-bounded organelle;GO:0043232//intracellular non-membrane-bounded organelle;GO:0005912//adherens junction;GO:0044464//cell part;GO:0005623//cell;GO:0043228//non-membrane-bounded organelle;GO:0043226//organelle;GO:0043227//membrane-bounded organell…	GO:0046872//metal ion binding;GO:0043169//cation binding;GO:0005488//binding;GO:0046914//transition metal ion binding;GO:0005515//protein binding;GO:0043167//ion binding	GO:0060343//trabecula formation;GO:0042692//muscle cell differentiation;GO:0035051//cardiocyte differentiation;GO:0061383//trabecula morphogenesis;GO:0043067//regulation of programmed cell death;GO:0072359//circulatory system development;GO:0014706//striated muscle tissue development;GO:0072358//cardiovascular system development;GO:0009653//anatomical structure morphogenesis;GO:0009719//response …
11	9394342	9394606	0.000290074	0.23	0.08	0	0.01	176	155	11.14	16.48	7	0	0	ncbi-102191055	TACR1	PREDICTED: substance-P receptor isoform X3 [Bos taurus]	Human Diseases;Environmental Information Processing	Infectious diseases;Signal transduction;Signaling molecules and interaction	ko04080//Neuroactive ligand-receptor interaction;ko04020//Calcium signaling pathway;ko05162//Measles	GO:0031224//intrinsic component of membrane;GO:0005623//cell;GO:0044425//membrane part;GO:0016020//membrane;GO:0044464//cell part	GO:0004930//G-protein coupled receptor activity;GO:0030594//neurotransmitter receptor activity;GO:0004872//receptor activity;GO:0008188//neuropeptide receptor activity;GO:0004871//signal transducer activity;GO:0001653//peptide receptor activity;GO:0038023//signaling receptor activity;GO:0008528//G-protein coupled peptide receptor activity;GO:0004888//transmembrane signaling receptor activity;GO:0…	GO:0044763//single-organism cellular process;GO:0044700//single organism signaling;GO:0033555//multicellular organismal response to stress;GO:0051716//cellular response to stimulus;GO:0050794//regulation of cellular process;GO:0050789//regulation of biological process;GO:0009987//cellular process;GO:0007154//cell communication;GO:0044699//single-organism process;GO:0007186//G-protein coupled rece…
11	9804546	9804923	0.000616711	0.33	0.15	0.01	0.01	102	151	3.73	11.17	12	0	0	ncbi-102168637	SEMA4F	PREDICTED: semaphorin-4F isoform X1 [Capra hircus]	Organismal Systems	Development	ko04360//Axon guidance	GO:0005622//intracellular;GO:0016020//membrane;GO:0044424//intracellular part;GO:0005623//cell;GO:0043227//membrane-bounded organelle;GO:0031224//intrinsic component of membrane;GO:0043231//intracellular membrane-bounded organelle;GO:0044425//membrane part;GO:0044464//cell part;GO:0043229//intracellular organelle;GO:0043226//organelle	GO:0060089//molecular transducer activity	GO:0030154//cell differentiation;GO:0032989//cellular component morphogenesis;GO:0048666//neuron development;GO:0044699//single-organism process;GO:0048731//system development;GO:0006935//chemotaxis;GO:0044767//single-organism developmental process;GO:0048468//cell development;GO:0032501//multicellular organismal process;GO:0048856//anatomical structure development;GO:0044763//single-organism cel…
11	9905118	9905425	1.22215e-05	0.25	0.52	0.04	0.12	130	143	5.24	5.9	12	0	0	ncbi-102169299	M1AP	PREDICTED: meiosis 1 arrest protein [Pantholops hodgsonii]	-	-	-	GO:0005622//intracellular;GO:0044464//cell part;GO:0044424//intracellular part;GO:0005623//cell	-	GO:0007140//male meiosis;GO:0000003//reproduction;GO:0044763//single-organism cellular process;GO:0044702//single organism reproductive process;GO:0032504//multicellular organism reproduction;GO:0016043//cellular component organization;GO:0006996//organelle organization;GO:0032501//multicellular organismal process;GO:0007126//meiotic nuclear division;GO:0044699//single-organism process;GO:0000280…
11	10355649	10355852	0.00177922	0.52	0.24	0.11	0.11	88	46	13.47	3.87	6	0	0	ncbi-102184445	BOLA3	PREDICTED: bolA-like protein 3, partial [Capra hircus]	-	-	-	-	-	-
11	12216516	12216743	1.19448e-07	0.37	0.74	0.04	0.03	120	85	7.09	2.27	12	0	0	ncbi-102187233	LOC102187233	cytochrome P450 26B1 [Bos taurus]	Metabolism	Metabolism of cofactors and vitamins	ko00830//Retinol metabolism	GO:0005622//intracellular;GO:0005623//cell;GO:0044422//organelle part;GO:0043227//membrane-bounded organelle;GO:0044424//intracellular part;GO:0044464//cell part;GO:0016020//membrane;GO:0043231//intracellular membrane-bounded organelle;GO:0031090//organelle membrane;GO:0043229//intracellular organelle;GO:0043226//organelle	GO:0005488//binding;GO:0004497//monooxygenase activity;GO:0043167//ion binding;GO:0016491//oxidoreductase activity;GO:0043169//cation binding;GO:0019840//isoprenoid binding;GO:0003824//catalytic activity;GO:0097159//organic cyclic compound binding;GO:0046914//transition metal ion binding;GO:0008289//lipid binding;GO:0046872//metal ion binding;GO:0005501//retinoid binding;GO:1901363//heterocyclic …	GO:0050789//regulation of biological process;GO:0044712//single-organism catabolic process;GO:0048513//organ development;GO:0006720//isoprenoid metabolic process;GO:0048609//multicellular organismal reproductive process;GO:0044237//cellular metabolic process;GO:1901575//organic substance catabolic process;GO:0009653//anatomical structure morphogenesis;GO:0014706//striated muscle tissue developmen…
11	12817248	12817459	4.32036e-08	0.47	0.95	0.08	0.01	38	63	7.62	1.67	7	0	0	ncbi-102187495	DYSF	PREDICTED: LOW QUALITY PROTEIN: dysferlin [Capra hircus]	-	-	-	GO:0044464//cell part;GO:0031252//cell leading edge;GO:0005886//plasma membrane;GO:0043227//membrane-bounded organelle;GO:0043226//organelle;GO:0031982//vesicle;GO:0031090//organelle membrane;GO:0031988//membrane-bounded vesicle;GO:0044422//organelle part;GO:0005623//cell;GO:0012506//vesicle membrane;GO:0016020//membrane;GO:0071944//cell periphery;GO:0031224//intrinsic component of membrane;GO:00…	GO:0005543//phospholipid binding;GO:0046872//metal ion binding;GO:0043167//ion binding;GO:0043169//cation binding;GO:0008289//lipid binding;GO:0005488//binding;GO:0043168//anion binding	GO:0016043//cellular component organization;GO:0071840//cellular component organization or biogenesis;GO:0016050//vesicle organization;GO:0009987//cellular process;GO:0006996//organelle organization
11	13500775	13501270	0.000327642	0.32	0.14	0.01	0.01	152	152	160.9	139.9	7	0	0	ncbi-102188866	ADD2	PREDICTED: beta-adducin, partial [Capra hircus]	-	-	-	GO:0015629//actin cytoskeleton;GO:0043228//non-membrane-bounded organelle;GO:0005622//intracellular;GO:0043227//membrane-bounded organelle;GO:0043226//organelle;GO:0043232//intracellular non-membrane-bounded organelle;GO:0005623//cell;GO:0044464//cell part;GO:0043231//intracellular membrane-bounded organelle;GO:0043229//intracellular organelle;GO:0044424//intracellular part;GO:0005856//cytoskelet…	GO:0005488//binding;GO:0003779//actin binding;GO:0046983//protein dimerization activity;GO:0008092//cytoskeletal protein binding;GO:0005515//protein binding	GO:0044699//single-organism process;GO:0030837//negative regulation of actin filament polymerization;GO:0030834//regulation of actin filament depolymerization;GO:0065009//regulation of molecular function;GO:0007275//multicellular organismal development;GO:0051693//actin filament capping;GO:0016043//cellular component organization;GO:0044707//single-multicellular organism process;GO:0032272//negat…
11	15171863	15172265	0.000184764	0.39	0.19	0.06	0.03	171	123	43.12	24.27	8	0	0	ncbi-102189870	TTC27	PREDICTED: tetratricopeptide repeat protein 27 isoform X1 [Capra hircus]	-	-	-	-	-	-
11	15293716	15294150	3.29026e-06	0.28	0.58	0.11	0.06	92	217	10.12	16.12	15	0	0	ncbi-102190794	LTBP1	PREDICTED: latent-transforming growth factor beta-binding protein 1 isoform X8 [Ovis aries musimon]	Environmental Information Processing	Signal transduction	ko04350//TGF-beta signaling pathway	GO:0031012//extracellular matrix	GO:0005488//binding	-
11	18676025	18676385	2.39044e-05	0.46	0.18	0.11	0.07	87	117	22.29	81.9	7	0	0	ncbi-102183697	CRIM1	PREDICTED: cysteine-rich motor neuron 1 protein [Capra hircus]	-	-	-	GO:0043227//membrane-bounded organelle;GO:0031988//membrane-bounded vesicle;GO:0043226//organelle;GO:0031982//vesicle	GO:0098772//molecular function regulator;GO:0019838//growth factor binding;GO:0004857//enzyme inhibitor activity;GO:0004866//endopeptidase inhibitor activity;GO:0005515//protein binding;GO:0005488//binding;GO:0030414//peptidase inhibitor activity;GO:0061134//peptidase regulator activity;GO:0061135//endopeptidase regulator activity;GO:0019904//protein domain specific binding;GO:0030234//enzyme reg…	GO:0019222//regulation of metabolic process;GO:0010605//negative regulation of macromolecule metabolic process;GO:0010466//negative regulation of peptidase activity;GO:0009892//negative regulation of metabolic process;GO:0060255//regulation of macromolecule metabolic process;GO:0044763//single-organism cellular process;GO:0051248//negative regulation of protein metabolic process;GO:0051246//regul…
11	18807664	18807911	3.07236e-21	0.49	0.99	0	0	198	95	60.57	2.95	7	0	0	ncbi-102168913	FEZ2	PREDICTED: fasciculation and elongation protein zeta-2 [Bison bison bison]	-	-	-	-	GO:0005488//binding	GO:0097485//neuron projection guidance;GO:0009605//response to external stimulus;GO:0048699//generation of neurons;GO:0007275//multicellular organismal development;GO:0000902//cell morphogenesis;GO:0032990//cell part morphogenesis;GO:0040011//locomotion;GO:0042330//taxis;GO:0044767//single-organism developmental process;GO:0050794//regulation of cellular process;GO:0065007//biological regulation;…
11	20235790	20236052	6.93386e-06	0.23	0.48	0.03	0.04	128	188	4.14	3.27	13	0	0	ncbi-102184252	LOC102184252	PREDICTED: cytochrome P450 1B1-like [Capra hircus]	Metabolism;Organismal Systems;Human Diseases	Lipid metabolism;Xenobiotics biodegradation and metabolism;Amino acid metabolism;Cancers;Endocrine system	ko05206//MicroRNAs in cancer;ko05204//Chemical carcinogenesis;ko04913//Ovarian Steroidogenesis;ko00140//Steroid hormone biosynthesis;ko00980//Metabolism of xenobiotics by cytochrome P450;ko00380//Tryptophan metabolism	GO:0043229//intracellular organelle;GO:0043231//intracellular membrane-bounded organelle;GO:0044464//cell part;GO:0005622//intracellular;GO:0043226//organelle;GO:0005623//cell;GO:0043227//membrane-bounded organelle;GO:0044424//intracellular part	GO:0043167//ion binding;GO:0005488//binding;GO:0003824//catalytic activity;GO:0004497//monooxygenase activity;GO:0046914//transition metal ion binding;GO:0097159//organic cyclic compound binding;GO:0046872//metal ion binding;GO:1901363//heterocyclic compound binding;GO:0046906//tetrapyrrole binding;GO:0016491//oxidoreductase activity;GO:0043169//cation binding	GO:0010941//regulation of cell death;GO:0006979//response to oxidative stress;GO:0040012//regulation of locomotion;GO:0065009//regulation of molecular function;GO:0016337//single organismal cell-cell adhesion;GO:0051252//regulation of RNA metabolic process;GO:0016101//diterpenoid metabolic process;GO:0010033//response to organic substance;GO:0006629//lipid metabolic process;GO:0071840//cellular c…
11	22524497	22524734	3.50483e-05	0.43	0.12	0.01	0.01	90	65	56	6.5	5	0	0	ncbi-102181964	SLC8A1	PREDICTED: sodium/calcium exchanger 1 isoform X5 [Bos taurus]	Environmental Information Processing;Organismal Systems	Signal transduction;Digestive system	ko04020//Calcium signaling pathway;ko04022//cGMP - PKG signaling pathway;ko04974//Protein digestion and absorption	GO:0044464//cell part;GO:0031224//intrinsic component of membrane;GO:0016021//integral component of membrane;GO:0044459//plasma membrane part;GO:0044425//membrane part;GO:0005886//plasma membrane;GO:0016020//membrane;GO:0005623//cell;GO:0071944//cell periphery	GO:0022891//substrate-specific transmembrane transporter activity;GO:0043167//ion binding;GO:0015081//sodium ion transmembrane transporter activity;GO:0022890//inorganic cation transmembrane transporter activity;GO:0005215//transporter activity;GO:0008324//cation transmembrane transporter activity;GO:0022892//substrate-specific transporter activity;GO:0022804//active transmembrane transporter act…	GO:1903522//regulation of blood circulation;GO:0098662//inorganic cation transmembrane transport;GO:0035725//sodium ion transmembrane transport;GO:0006875//cellular metal ion homeostasis;GO:0009887//organ morphogenesis;GO:0065007//biological regulation;GO:0048731//system development;GO:0006941//striated muscle contraction;GO:0043269//regulation of ion transport;GO:0044057//regulation of system pr…
11	24712769	24713326	0.000168993	0.05	0.21	0.01	0.05	122	113	22.99	15.3	14	0	0	ncbi-102178546	MTA3	PREDICTED: metastasis-associated protein MTA3 [Capra hircus]	-	-	-	GO:0031974//membrane-enclosed lumen;GO:0032991//macromolecular complex;GO:0044428//nuclear part;GO:0043233//organelle lumen;GO:0043227//membrane-bounded organelle;GO:0000118//histone deacetylase complex;GO:0044422//organelle part;GO:0005622//intracellular;GO:0044424//intracellular part;GO:0044451//nucleoplasm part;GO:0031981//nuclear lumen;GO:0043234//protein complex;GO:0044446//intracellular org…	GO:0097159//organic cyclic compound binding;GO:0046914//transition metal ion binding;GO:0043169//cation binding;GO:0003677//DNA binding;GO:0001071//nucleic acid binding transcription factor activity;GO:0043167//ion binding;GO:0003676//nucleic acid binding;GO:0046872//metal ion binding;GO:0005488//binding;GO:1901363//heterocyclic compound binding	GO:0019222//regulation of metabolic process;GO:0010564//regulation of cell cycle process;GO:1901990//regulation of mitotic cell cycle phase transition;GO:0042127//regulation of cell proliferation;GO:0050789//regulation of biological process;GO:0007346//regulation of mitotic cell cycle;GO:0010468//regulation of gene expression;GO:0050794//regulation of cellular process;GO:0010389//regulation of G2…
11	24908308	24908601	3.52633e-11	0.38	0.77	0.03	0.04	139	140	2.4	1.32	17	0	0	ncbi-102187775	HAAO	PREDICTED: 3-hydroxyanthranilate 3,4-dioxygenase [Capra hircus]	Metabolism	Amino acid metabolism	ko00380//Tryptophan metabolism	GO:0044444//cytoplasmic part;GO:0044424//intracellular part;GO:0044464//cell part;GO:0031988//membrane-bounded vesicle;GO:0005622//intracellular;GO:0031982//vesicle;GO:0005623//cell;GO:0005737//cytoplasm;GO:0043226//organelle;GO:0043227//membrane-bounded organelle	GO:0016702//oxidoreductase activity, acting on single donors with incorporation of molecular oxygen, incorporation of two atoms of oxygen;GO:0043167//ion binding;GO:0003824//catalytic activity;GO:0016701//oxidoreductase activity, acting on single donors with incorporation of molecular oxygen;GO:0005506//iron ion binding;GO:0016491//oxidoreductase activity;GO:0005488//binding;GO:0046914//transitio…	GO:0090407//organophosphate biosynthetic process;GO:0051188//cofactor biosynthetic process;GO:0065008//regulation of biological quality;GO:0006733//oxidoreduction coenzyme metabolic process;GO:0006568//tryptophan metabolic process;GO:0044699//single-organism process;GO:0044281//small molecule metabolic process;GO:0044763//single-organism cellular process;GO:0006807//nitrogen compound metabolic pr…
11	25303618	25304107	5.94743e-06	0.33	0.67	0.09	0.08	111	84	136.7	30.4	6	0	0	ncbi-102188325	THADA	PREDICTED: thyroid adenoma-associated protein homolog [Capra hircus]	-	-	-	-	-	-
11	27943584	27943927	2.9493e-06	0.69	0.32	0.05	0.11	96	74	23.43	3.36	8	0	0	ncbi-102169016	PRKCE	PREDICTED: protein kinase C epsilon type isoform X1 [Capra hircus]	Human Diseases;Environmental Information Processing;Organismal Systems;Cellular Processes	Signal transduction;Sensory system;Circulatory system;Cellular commiunity;Immune system;Endocrine and metabolic diseases;Cancers;Endocrine system	ko04022//cGMP - PKG signaling pathway;ko05206//MicroRNAs in cancer;ko04530//Tight junction;ko04270//Vascular smooth muscle contraction;ko04071//Sphingolipid signaling pathway;ko04931//Insulin resistance;ko04750//Inflammatory mediator regulation of TRP channels;ko04666//Fc gamma R-mediated phagocytosis;ko04925//Aldosterone synthesis and secretion;ko04930//Type II diabetes mellitus	-	-	-
11	28272208	28272455	4.30235e-05	0.37	0.8	0.03	0.02	46	46	3.29	4.29	7	0	0	ncbi-102180230	EPAS1	PREDICTED: endothelial PAS domain-containing protein 1, partial [Capra hircus]	Human Diseases	Cancers	ko05200//Pathways in cancer;ko05211//Renal cell carcinoma	-	-	-
11	28417793	28418002	0.000440338	0.24	0.48	0.01	0.02	93	109	0.93	2.99	12	0	0	ncbi-102180502	TMEM247	PREDICTED: transmembrane protein 247 [Capra hircus]	-	-	-	-	-	-
11	28634351	28634697	2.23909e-05	0.16	0.37	0.01	0.01	171	153	18.84	19.55	8	0	0	ncbi-102171162	SOCS5	PREDICTED: suppressor of cytokine signaling 5 [Capra hircus]	Environmental Information Processing;Organismal Systems	Signal transduction;Endocrine system	ko04630//Jak-STAT signaling pathway;ko04917//Prolactin signaling pathway	-	-	-
11	28970593	28970871	0.000194125	0.23	0.49	0.08	0.09	94	119	23.93	2.41	8	0	0	ncbi-102171884	TTC7A	PREDICTED: tetratricopeptide repeat protein 7A [Capra hircus]	-	-	-	-	-	-
11	31822072	31822669	9.04599e-08	0.28	0.12	0.02	0.01	311	412	13.1	9.32	17	0	0	ncbi-102176614	NRXN1	PREDICTED: neurexin-1-beta isoform X3 [Ovis aries musimon]	Environmental Information Processing	Signaling molecules and interaction	ko04514//Cell adhesion molecules (CAMs)	-	-	-
11	36464615	36464923	1.21062e-14	0.45	0.92	0.02	0.02	119	101	44	16.62	7	0	0	ncbi-102185092	ACYP2	PREDICTED: acylphosphatase-2 [Capra hircus]	Metabolism	Carbohydrate metabolism	ko00620//Pyruvate metabolism	-	-	-
11	36752936	36753359	0.000360629	0.23	0.47	0.08	0.05	108	93	21.29	11.9	7	0	0	ncbi-102185661	SPTBN1	PREDICTED: spectrin beta chain, non-erythrocytic 1 isoform X1 [Capra hircus]	-	-	-	-	-	-
11	37236987	37237301	0.00159376	0.3	0.14	0.01	0	157	122	2.29	3.95	7	0	0	ncbi-106502613	LOC106502613	PREDICTED: reticulon-4 isoform X1 [Capra hircus]	-	-	-	-	-	-
11	38367034	38367266	3.53344e-06	0.27	0.62	0.02	0.06	127	64	30.7	8	8	0	0	ncbi-102176429	CCDC85A	PREDICTED: coiled-coil domain-containing protein 85A isoform X1 [Ovis aries musimon]	-	-	-	-	-	-
11	40351165	40351394	3.4281e-09	0.33	0.05	0.04	0.05	123	126	8.71	14.25	19	0	0	ncbi-102190968	FANCL	PREDICTED: E3 ubiquitin-protein ligase FANCL [Capra hircus]	Genetic Information Processing	Folding, sorting and degradation;Replication and repair	ko04120//Ubiquitin mediated proteolysis;ko03460//Fanconi anemia pathway	-	-	-
11	42648518	42648868	0.00163905	0.09	0.24	0.02	0.02	124	120	21.71	10.86	8	0	0	ncbi-102177806	BCL11A	B-cell lymphoma/leukemia 11A isoform 3 [Homo sapiens]	-	-	-	-	-	-
11	43792628	43792955	0.00202407	0.27	0.1	0.01	0	99	108	26.7	17.2	6	0	0	ncbi-102178914	SH3RF3	PREDICTED: SH3 domain-containing RING finger protein 3 isoform X1 [Bos taurus]	-	-	-	-	-	-
11	44108907	44109142	1.23978e-06	0.01	0.25	0	0.08	85	95	1.82	9.89	19	0	0	ncbi-102172359	CCDC138	PREDICTED: coiled-coil domain-containing protein 138 isoform X1 [Ovis aries]	-	-	-	-	-	-
11	44312772	44313347	0.000699812	0.26	0.12	0.02	0.02	191	198	6.06	11.03	13	0	0	ncbi-102174036	LOC102174036	PREDICTED: sulfotransferase 1C4-like [Capra hircus]	-	-	-	-	-	-
11	45005163	45005384	0.000121943	0.17	0.35	0.03	0.05	176	186	3.38	10.27	10	0	0	ncbi-102179776	ST6GAL2	PREDICTED: beta-galactoside alpha-2,6-sialyltransferase 2 [Capra hircus]	Metabolism	Glycan biosynthesis and metabolism	ko00510//N-Glycan biosynthesis;ko00514//Other types of O-glycan biosynthesis	-	-	-
11	46484661	46484901	0.00197528	0.54	0.26	0.13	0.06	74	54	33.47	1.6	6	0	0	ncbi-102182513	PAX8	PREDICTED: paired box protein Pax-8 isoform X2 [Sorex araneus]	Human Diseases;Organismal Systems	Cancers;Endocrine system	ko05200//Pathways in cancer;ko05202//Transcriptional misregulation in cancers;ko04918//Thyroid hormone synthesis;ko05216//Thyroid cancer	-	-	-
11	47834200	47834523	6.56282e-06	0.71	0.35	0.04	0.02	112	63	6.27	19.9	6	0	0	ncbi-102188868	CHMP3	PREDICTED: charged multivesicular body protein 3 isoform X3 [Ovis aries]	Cellular Processes	Transport and catabolism	ko04144//Endocytosis	-	-	-
11	48095145	48095389	2.63389e-10	0.43	0.87	0.01	0.01	75	107	2.2	3.72	12	0	0	ncbi-102185845	REEP1	PREDICTED: receptor expression-enhancing protein 1 isoform X1 [Bubalus bubalis]	-	-	-	-	-	-
11	48727115	48727619	1.37468e-06	0.5	0.24	0.08	0.11	196	149	15.52	24.45	12	0	0	ncbi-102168641	SFTPB	PREDICTED: pulmonary surfactant-associated protein B isoform X2 [Ovis aries musimon]	-	-	-	-	-	-
11	48798169	48798587	0.000563821	0.2	0.4	0.06	0.03	120	129	5.34	8.18	14	0	0	ncbi-102168914	TMEM150A	PREDICTED: transmembrane protein 150A isoform X3 [Ovis aries musimon]	-	-	-	-	-	-
11	49753551	49754097	1.10191e-05	0.32	0.64	0.04	0.07	85	106	26.97	37.87	6	0	0	ncbi-102188326	DNAH6	PREDICTED: dynein heavy chain 6, axonemal [Capra hircus]	Human Diseases	Neurodegenerative diseases	ko05016//Huntington's disease	-	-	-
11	54654561	54654856	0.0004625	0.72	0.28	0.04	0.05	36	29	13.7	5.2	5	0	0	ncbi-102189765	CTNNA2	PREDICTED: catenin alpha-2 isoform X1 [Bos taurus]	Organismal Systems;Human Diseases;Environmental Information Processing;Cellular Processes	Immune system;Infectious diseases;Signal transduction;Cancers;Cardiovascular diseases;Cellular commiunity	ko05200//Pathways in cancer;ko04390//Hippo signaling pathway;ko04530//Tight junction;ko04670//Leukocyte transendothelial migration;ko05100//Bacterial invasion of epithelial cells;ko04520//Adherens junction;ko05412//Arrhythmogenic right ventricular cardiomyopathy (ARVC);ko05213//Endometrial cancer	-	-	-
11	63705420	63705659	0.00174979	0.29	0.12	0.02	0	124	104	1.15	1.88	12	0	0	ncbi-102181046	MEIS1	homeobox protein Meis1 [Homo sapiens]	Human Diseases;Cellular Processes	Cellular commiunity;Cancers	ko05202//Transcriptional misregulation in cancers;ko04550//Signaling pathways regulating pluripotency of stem cells	-	-	-
11	66504148	66504411	0.000221182	0.41	0.18	0.05	0.05	68	191	7.57	67.57	7	0	0	ncbi-102174753	ANTXR1	PREDICTED: LOW QUALITY PROTEIN: anthrax toxin receptor 1 [Bison bison bison]	-	-	-	-	-	-
11	66834198	66834441	4.0862e-05	0.53	0.24	0.03	0.08	100	99	1.11	0.77	10	0	0	ncbi-102187324	AAK1	PREDICTED: AP2-associated protein kinase 1 [Capra hircus]	-	-	-	-	-	-
11	68016593	68016838	4.76846e-05	0.41	0.15	0.07	0.02	100	111	14.57	21.81	7	0	0	ncbi-102191342	CAPN13	TPA: calpain 13 [Bos taurus]	-	-	-	-	-	-
11	68543205	68543637	0.000837409	0.39	0.17	0.07	0.01	90	120	2.5	17.43	8	0	0	ncbi-102168269	LBH	PREDICTED: protein LBH [Capra hircus]	-	-	-	-	-	-
11	69508019	69508451	9.20332e-06	0.47	0.13	0.02	0.03	99	55	5.14	2.81	7	0	0	ncbi-106502631	LOC106502631	PREDICTED: ALK tyrosine kinase receptor [Bubalus bubalis]	Human Diseases	Cancers	ko05223//Non-small cell lung cancer	-	-	-
11	70162537	70162840	0.000675176	0.26	0.56	0.14	0.17	62	68	41.87	10.67	6	0	0	ncbi-102171250	PLB1	PREDICTED: phospholipase B1, membrane-associated [Capra hircus]	-	-	-	-	-	-
11	70374521	70374942	7.53733e-08	0.18	0.48	0.02	0.04	153	127	5.84	10.98	8	0	0	ncbi-102172635	BRE	BRCA1-A complex subunit BRE [Bos taurus]	-	-	-	-	-	-
11	70973090	70973449	6.25125e-05	0.53	0.26	0.11	0.07	106	118	3.97	4.74	13	0	0	ncbi-102175033	CCDC121	PREDICTED: coiled-coil domain-containing protein 121 [Ovis aries]	-	-	-	-	-	-
11	71194559	71194929	4.03724e-05	0.26	0.56	0.08	0.14	136	73	43.36	1.61	9	0	0	ncbi-102179015	EIF2B4	PREDICTED: translation initiation factor eIF-2B subunit delta isoform X1 [Capra hircus]	Genetic Information Processing	Translation	ko03013//RNA transport	-	-	-
11	71386762	71387069	1.0993e-05	0.3	0.05	0.03	0.01	97	84	0.99	1.08	14	0	0	ncbi-102183426	TCF23	PREDICTED: transcription factor 23 [Capra hircus]	-	-	-	-	-	-
11	71890721	71890986	1.40622e-07	0.4	0.92	0.16	0.01	30	64	4.8	1.47	6	0	0	ncbi-102187054	C11H2orf70	PREDICTED: UPF0573 protein C2orf70 homolog [Capra hircus]	-	-	-	-	-	-
11	71962299	71962547	0.00060937	0.39	0.17	0.04	0.05	87	114	0.8	1.05	14	0	0	ncbi-102181693	OTOF	PREDICTED: LOW QUALITY PROTEIN: otoferlin [Capra hircus]	-	-	-	-	-	-
11	72201046	72201295	0.000632764	0.26	0.53	0.02	0.04	95	70	3.95	1	7	0	0	ncbi-102182236	GAREML	PREDICTED: GRB2-associated and regulator of MAPK protein-like [Capra hircus]	-	-	-	-	-	-
11	72288131	72288458	0.00110107	0.49	0.22	0.01	0.02	80	67	78.5	51.3	5	0	0	ncbi-102189316	RAB10	ras-related protein Rab-10 [Mus musculus]	Cellular Processes;Environmental Information Processing	Signal transduction;Transport and catabolism	ko04144//Endocytosis;ko04152//AMPK signaling pathway	-	-	-
11	72911327	72911550	5.4477e-07	0.37	0.78	0.02	0.03	94	60	7.93	6.29	8	0	0	ncbi-102190884	DNMT3A	PREDICTED: DNA (cytosine-5)-methyltransferase 3A [Capra hircus]	Metabolism;Human Diseases	Cancers;Amino acid metabolism	ko05206//MicroRNAs in cancer;ko00270//Cysteine and methionine metabolism	-	-	-
11	73206385	73206600	1.99511e-08	0.43	0.87	0.21	0.02	67	78	26.3	13.8	5	0	0	ncbi-102182802	DNAJC27	PREDICTED: dnaJ homolog subfamily C member 27 [Ovis aries]	-	-	-	-	-	-
11	73545281	73545598	1.13842e-08	0.59	0.29	0.04	0.05	212	148	3.47	27.87	6	0	0	ncbi-102169302	NCOA1	PREDICTED: nuclear receptor coactivator 1 isoform X1 [Capra hircus]	Organismal Systems	Endocrine system	ko04919//Thyroid hormone signaling pathway	-	-	-
11	73867649	73867853	0.000105153	0.2	0.46	0.03	0.07	92	95	19.73	18.06	10	0	0	ncbi-102171251	PFN4	PREDICTED: profilin-4 [Capra hircus]	Environmental Information Processing;Human Diseases;Cellular Processes	Signal transduction;Infectious diseases;Cell motility	ko04810//Regulation of actin cytoskeleton;ko04015//Rap1 signaling pathway;ko05132//Salmonella infection	-	-	-
11	73875935	73876616	1.54844e-11	0.24	0.04	0.02	0.02	284	268	86.36	13.39	21	0	0	ncbi-102170610	TP53I3	PREDICTED: quinone oxidoreductase PIG3 isoform X1 [Ovis aries]	Cellular Processes	Cell growth and death	ko04115//p53 signaling pathway	-	-	-
11	73901672	73902011	9.73622e-07	0.36	0.73	0.07	0.06	111	80	19.9	16.67	6	0	0	ncbi-102183076	FKBP1B	Peptidyl-prolyl cis-trans isomerase FKBP1B [Myotis brandtii]	-	-	-	-	-	-
11	74164990	74165351	4.48245e-06	0.31	0.69	0.03	0.12	61	105	21.41	27.84	8	0	0	ncbi-102173097	KLHL29	PREDICTED: kelch-like protein 29 isoform X1 [Ovis aries]	-	-	-	-	-	-
11	79782573	79782915	0.00191538	0.26	0.11	0.02	0.01	176	124	6.48	27.57	7	0	0	ncbi-102178548	SMC6	PREDICTED: structural maintenance of chromosomes protein 6 isoform X1 [Capra hircus]	-	-	-	-	-	-
11	79871933	79872242	8.04362e-07	0.45	0.95	0.06	0.01	38	40	21.3	12	5	0	0	ncbi-102179016	VSNL1	PREDICTED: visinin-like protein 1 isoform X1 [Microtus ochrogaster]	-	-	-	-	-	-
11	80780101	80780340	0.0017639	0.37	0.18	0.02	0.01	123	99	27.75	6	9	0	0	ncbi-102179293	FAM49A	PREDICTED: protein FAM49A [Ovis aries]	-	-	-	-	-	-
11	85046868	85047071	1.77606e-06	0.36	0.74	0.04	0.03	86	77	2.78	0.53	9	0	0	ncbi-102187236	GREB1	PREDICTED: protein GREB1 [Capra hircus]	-	-	-	-	-	-
11	85094476	85095038	1.65297e-11	0.32	0.06	0.03	0	226	180	17.05	10.2	16	0	0	ncbi-106502653	-	-	-	-	-	-	-	-
11	85660652	85660855	7.80673e-05	0.35	0.74	0.09	0.1	52	54	5.14	1.07	8	0	0	ncbi-102182700	ATP6V1C2	PREDICTED: V-type proton ATPase subunit C 2 isoform X2 [Capra hircus]	Cellular Processes;Metabolism;Organismal Systems;Human Diseases	Transport and catabolism;Immune diseases;Excretory system;Energy metabolism;Nervous system	ko04145//Phagosome;ko00190//Oxidative phosphorylation;ko05323//Rheumatoid arthritis;ko04721//Synaptic vesicle cycle;ko04966//Collecting duct acid secretion	-	-	-
11	86275836	86276343	5.4573e-11	0.25	0.52	0.01	0.05	327	263	22.74	29.66	18	0	0	ncbi-106502643	-	-	-	-	-	-	-	-
11	88699100	88699850	1.23627e-05	0.23	0.11	0.06	0.11	392	327	129.07	90.4	16	0	0	ncbi-102190329	RNF144A	PREDICTED: probable E3 ubiquitin-protein ligase RNF144A isoform X2 [Bos taurus]	-	-	-	-	-	-
11	91008448	91008809	0.000113869	0.53	0.25	0.04	0.03	74	120	8.27	8.4	6	0	0	ncbi-102168270	LOC102168270	PREDICTED: N-acetyllactosaminide alpha-1,3-galactosyltransferase-like isoform X1 [Capra hircus]	Metabolism	Glycan biosynthesis and metabolism	ko00601//Glycosphingolipid biosynthesis - lacto and neolacto series	-	-	-
11	91167398	91167620	0.00248443	0.29	0.58	0.05	0.1	56	59	17.7	108.2	5	0	0	ncbi-102190798	DAB2IP	PREDICTED: disabled homolog 2-interacting protein [Capra hircus]	-	-	-	-	-	-
11	91379889	91380246	0.0014505	0.22	0.08	0.02	0.03	137	157	20.27	5.82	11	0	0	ncbi-102191059	TTLL11	PREDICTED: LOW QUALITY PROTEIN: tubulin polyglutamylase TTLL11 isoform X2 [Ovis aries musimon]	-	-	-	-	-	-
11	91683928	91684448	0.000198731	0.29	0.1	0.05	0.01	119	135	13.9	22.02	12	0	0	ncbi-102169020	MORN5	PREDICTED: MORN repeat-containing protein 5 isoform X1 [Ovis aries]	-	-	-	-	-	-
11	91710427	91710809	1.55643e-07	0.4	0.12	0.02	0.04	121	142	4.79	6.52	20	0	0	ncbi-102169303	LHX6	PREDICTED: LIM/homeobox protein Lhx6 isoform X1 [Bubalus bubalis]	-	-	-	-	-	-
11	92359784	92360035	3.66732e-05	0.4	0.88	0.05	0.08	30	40	10.79	2.57	8	0	0	ncbi-102179209	LOC102179209	PREDICTED: olfactory receptor 1L6-like [Capra hircus]	Organismal Systems	Sensory system	ko04740//Olfactory transduction	-	-	-
11	92945439	92945763	0.00651946	0.24	0.05	0.01	0	87	42	7.27	7.36	8	0	0	ncbi-106502656	-	-	-	-	-	-	-	-
11	92954962	92955188	0.000225736	0.47	0.23	0.14	0.1	97	111	2.14	13.14	7	0	0	ncbi-102185094	CRB2	PREDICTED: LOW QUALITY PROTEIN: protein crumbs homolog 2 [Capra hircus]	Environmental Information Processing	Signal transduction	ko04390//Hippo signaling pathway	-	-	-
11	93332220	93332571	4.47669e-05	0.58	0.27	0.06	0.07	115	73	28.27	17.27	8	0	0	ncbi-102185372	DENND1A	PREDICTED: DENN domain-containing protein 1A [Capra hircus]	-	-	-	-	-	-
11	93979331	93979565	0.000384433	0.15	0.37	0.03	0.02	102	102	9.73	1.07	10	0	0	ncbi-102185930	ADGRD2	PREDICTED: LOW QUALITY PROTEIN: probable G-protein coupled receptor 144 [Capra hircus]	-	-	-	-	-	-
11	94338570	94338986	2.29855e-14	0.46	0.95	0.04	0.01	97	95	11.57	13.83	10	0	0	ncbi-102183885	GOLGA1	PREDICTED: golgin subfamily A member 1 [Capra hircus]	-	-	-	-	-	-
11	94797568	94797900	0.000119326	0.11	0.32	0.01	0.03	124	115	3.24	10.29	7	0	0	ncbi-102186218	MAPKAP1	PREDICTED: target of rapamycin complex 2 subunit MAPKAP1 isoform X1 [Capra hircus]	-	-	-	-	-	-
11	95620654	95620883	0.000241207	0.38	0.77	0.09	0.01	42	48	1.75	1	9	0	0	ncbi-102187499	MVB12B	PREDICTED: multivesicular body subunit 12B [Capra hircus]	Cellular Processes	Transport and catabolism	ko04144//Endocytosis	-	-	-
11	95923890	95924104	0.000127271	0.24	0.56	0.08	0.14	67	71	8.55	8.98	8	0	0	ncbi-106502655	LMX1B	PREDICTED: LIM/homeobox protein LMX-1.2-like [Anolis carolinensis]	-	-	-	-	-	-
11	96201798	96202024	0.000325075	0.52	0.19	0.03	0.03	52	58	6.62	11.57	7	0	0	ncbi-102188870	RALGPS1	PREDICTED: ras-specific guanine nucleotide-releasing factor RalGPS1 isoform X8 [Chlorocebus sabaeus]	-	-	-	-	-	-
11	96303045	96303282	3.92806e-05	0.21	0.45	0.03	0.08	140	136	3.36	9.27	13	0	0	ncbi-102182603	ANGPTL2	PREDICTED: angiopoietin-related protein 2 [Camelus dromedarius]	-	-	-	-	-	-
11	96335144	96335379	0.0001866	0	0.2	0	0.09	56	65	2.06	7.72	12	0	0	ncbi-106502658	-	-	-	-	-	-	-	-
11	96491416	96491752	2.23709e-06	0.37	0.81	0.05	0.03	38	86	5.07	3.47	6	0	0	ncbi-102189317	GARNL3	PREDICTED: GTPase-activating Rap/Ran-GAP domain-like protein 3 isoform X2 [Capra hircus]	-	-	-	-	-	-
11	96695025	96695513	0.000590363	0.14	0.37	0.05	0.07	86	94	18.52	5.42	12	0	0	ncbi-102187601	FAM129B	PREDICTED: niban-like protein 1 [Capra hircus]	-	-	-	-	-	-
11	96821371	96822146	9.82051e-05	0.26	0.12	0.02	0.01	270	262	22.86	16.84	15	0	0	ncbi-102191147	STXBP1	syntaxin-binding protein 1 [Cricetulus griseus]	Organismal Systems	Nervous system	ko04721//Synaptic vesicle cycle	-	-	-
11	96914810	96915059	1.00934e-05	0.08	0.26	0.01	0.03	140	204	5.23	8.11	14	0	0	ncbi-102168551	SH2D3C	PREDICTED: SH2 domain-containing protein 3C isoform X1 [Capra hircus]	-	-	-	-	-	-
11	96988540	96988772	9.98152e-06	0.28	0.56	0.03	0.06	120	126	10.81	1.67	7	0	0	ncbi-102169304	LOC102169304	PREDICTED: endoglin [Capra hircus]	-	-	-	-	-	-
11	97015800	97016058	4.30837e-18	0.44	0.88	0.01	0.01	209	139	10.21	7.64	15	0	0	ncbi-102169601	AK1	PREDICTED: adenylate kinase isoenzyme 1 [Capra hircus]	Metabolism	Nucleotide metabolism	ko00230//Purine metabolism	-	-	-
11	97108580	97108819	9.70215e-05	0.32	0.65	0.06	0.08	57	91	0.92	1.5	13	0	0	ncbi-102188682	FAM102A	PREDICTED: protein FAM102A [Capra hircus]	-	-	-	-	-	-
11	97333167	97333383	0.000216018	0.21	0.49	0.07	0.1	101	70	5.77	13.87	6	0	0	ncbi-102189492	DNM1	PREDICTED: dynamin-1 [Capra hircus]	Human Diseases;Organismal Systems;Cellular Processes	Excretory system;Transport and catabolism;Nervous system;Infectious diseases	ko04144//Endocytosis;ko05100//Bacterial invasion of epithelial cells;ko04721//Synaptic vesicle cycle;ko04961//Endocrine and other factor-regulated calcium reabsorption	-	-	-
11	97416962	97417264	5.21898e-10	0.37	0.8	0.01	0.05	119	87	8.41	9.55	8	0	0	ncbi-102190047	SLC27A4	PREDICTED: long-chain fatty acid transport protein 4 [Capra hircus]	Human Diseases;Organismal Systems	Endocrine system;Endocrine and metabolic diseases	ko04931//Insulin resistance;ko03320//PPAR signaling pathway	-	-	-
11	97566489	97567014	6.09054e-07	0.23	0.02	0.02	0	127	124	12.53	5.05	14	0	0	ncbi-102176892	SPTAN1	PREDICTED: spectrin alpha chain, non-erythrocytic 1 isoform X2 [Ovis aries musimon]	-	-	-	-	-	-
11	97819959	97820185	1.89837e-05	0.23	0.51	0.04	0.05	108	118	2.24	5.32	18	0	0	ncbi-102179957	LRRC8A	PREDICTED: volume-regulated anion channel subunit LRRC8A [Ovis aries]	-	-	-	GO:0005623//cell;GO:0044464//cell part;GO:0031224//intrinsic component of membrane;GO:0044425//membrane part;GO:0016020//membrane	GO:0005215//transporter activity;GO:0022857//transmembrane transporter activity;GO:0022803//passive transmembrane transporter activity;GO:0005488//binding;GO:0022892//substrate-specific transporter activity;GO:0005216//ion channel activity;GO:0022838//substrate-specific channel activity;GO:0022891//substrate-specific transmembrane transporter activity;GO:0015075//ion transmembrane transporter act…	GO:0042592//homeostatic process;GO:0048534//hematopoietic or lymphoid organ development;GO:0048856//anatomical structure development;GO:0044699//single-organism process;GO:0002376//immune system process;GO:0009987//cellular process;GO:0065008//regulation of biological quality;GO:0048869//cellular developmental process;GO:1902578//single-organism localization;GO:0032502//developmental process;GO:0…
11	98407834	98408188	0.0058374	0.23	0.46	0.11	0.08	79	59	11.24	2.62	7	0	0	ncbi-102172072	-	-	-	-	-	-	-	-
11	98442449	98442652	0.000306669	0.46	0.93	0	0.01	28	28	3.67	7.67	7	0	0	ncbi-102181607	ASB6	PREDICTED: ankyrin repeat and SOCS box protein 6 isoform X2 [Ovis aries musimon]	-	-	-	GO:0044424//intracellular part;GO:0005623//cell;GO:0044464//cell part;GO:0005622//intracellular	GO:0005488//binding	GO:0050896//response to stimulus;GO:0044238//primary metabolic process;GO:0036211//protein modification process;GO:0044763//single-organism cellular process;GO:0044260//cellular macromolecule metabolic process;GO:0044700//single organism signaling;GO:0032446//protein modification by small protein conjugation;GO:0044237//cellular metabolic process;GO:0006464//cellular protein modification process;…
11	98513778	98514070	0.000799726	0.31	0.63	0.08	0.04	45	78	3.41	1.64	8	0	0	ncbi-102172731	PRRX2	PREDICTED: paired mesoderm homeobox protein 2 [Capra hircus]	-	-	-	GO:0005623//cell;GO:0043226//organelle;GO:0005622//intracellular;GO:0043227//membrane-bounded organelle;GO:0044464//cell part;GO:0044424//intracellular part;GO:0043231//intracellular membrane-bounded organelle;GO:0043229//intracellular organelle	GO:1901363//heterocyclic compound binding;GO:0005488//binding;GO:0097159//organic cyclic compound binding;GO:0003676//nucleic acid binding;GO:0003677//DNA binding	GO:0048568//embryonic organ development;GO:0048562//embryonic organ morphogenesis;GO:0032502//developmental process;GO:0023051//regulation of signaling;GO:0060173//limb development;GO:0050794//regulation of cellular process;GO:0048856//anatomical structure development;GO:0048736//appendage development;GO:0072358//cardiovascular system development;GO:0001501//skeletal system development;GO:0048731…
11	98562656	98562914	0.000243972	0.13	0.31	0.04	0.06	130	159	36.33	42.2	12	0	0	ncbi-102182139	LOC102182139	Chromobox protein like protein 1 [Fukomys damarensis]	-	-	-	GO:0044424//intracellular part;GO:0000228//nuclear chromosome;GO:0043233//organelle lumen;GO:0005622//intracellular;GO:0031974//membrane-enclosed lumen;GO:0044422//organelle part;GO:0005623//cell;GO:0043226//organelle;GO:0015630//microtubule cytoskeleton;GO:0005634//nucleus;GO:0045120//pronucleus;GO:0043232//intracellular non-membrane-bounded organelle;GO:0031981//nuclear lumen;GO:0044464//cell p…	GO:0046983//protein dimerization activity;GO:0019899//enzyme binding;GO:0005515//protein binding;GO:0005488//binding	GO:0050789//regulation of biological process;GO:0031323//regulation of cellular metabolic process;GO:0006355//regulation of transcription, DNA-templated;GO:2001141//regulation of RNA biosynthetic process;GO:0031326//regulation of cellular biosynthetic process;GO:0010556//regulation of macromolecule biosynthetic process;GO:0051171//regulation of nitrogen compound metabolic process;GO:0009889//regu…
11	98655429	98655647	1.32674e-07	0.44	0.93	0.01	0.03	84	40	23.71	4.86	8	0	0	ncbi-102182701	USP20	PREDICTED: ubiquitin carboxyl-terminal hydrolase 20 [Capra hircus]	-	-	-	-	-	-
11	99069428	99069643	9.69249e-06	0.33	0.05	0.02	0.01	96	63	13.38	4.01	10	0	0	ncbi-102183523	HMCN2	PREDICTED: LOW QUALITY PROTEIN: hemicentin-2 [Capra hircus]	-	-	-	-	-	-
11	99195648	99195914	1.42292e-10	0.43	0.86	0	0.11	108	92	51.29	31.48	7	0	0	ncbi-100860879	ASS1	PREDICTED: argininosuccinate synthase [Capra hircus]	Metabolism	Global and Overview;Amino acid metabolism	ko01230//Biosynthesis of amino acids;ko00250//Alanine, aspartate and glutamate metabolism;ko00220//Arginine biosynthesis	-	-	-
11	99505047	99505469	9.22798e-05	0.38	0.17	0.05	0.02	151	125	10.42	4.76	13	0	0	ncbi-102184349	ABL1	PREDICTED: tyrosine-protein kinase ABL1 isoform X2 [Ovis aries musimon]	Human Diseases;Environmental Information Processing;Organismal Systems;Cellular Processes	Development;Cell growth and death;Nervous system;Signal transduction;Cardiovascular diseases;Cancers	ko05200//Pathways in cancer;ko04014//Ras signaling pathway;ko05206//MicroRNAs in cancer;ko04110//Cell cycle;ko04360//Axon guidance;ko04722//Neurotrophin signaling pathway;ko04012//ErbB signaling pathway;ko05220//Chronic myeloid leukemia;ko05416//Viral myocarditis	-	-	-
11	99559310	99559718	0.000155649	0.35	0.74	0.04	0.12	95	31	4.12	5.84	8	0	0	ncbi-102184633	FIBCD1	PREDICTED: fibrinogen C domain-containing protein 1 [Bubalus bubalis]	-	-	-	-	GO:0097367//carbohydrate derivative binding;GO:0005488//binding	-
[truncated: 3,207 more rows]

## Sheet: CG methylation-Upstream
Chr	Start	End	P-value	Methylation_rate(DS)	Methylation_rate(ES)	Var-Methy(DS)	Var-Methy(ES)	Depth(DS)	Depth(ES)	Var-Depth(DS)	Var-Depth(ES)	Number_of_CG	Uncovered_CG_number(DS)	Uncovered_CG_number(ES)	GeneID	Symbol	Description	KEGG_A_class	KEGG_B_class	Pathway	GO Component	GO Function	GO Process
[truncated: 647 more rows]

## Sheet: CHG methylation-Genebody
Chr	Start	End	P-value	Methylation_rate(DS)	Methylation_rate(ES)	Var-Methy(DS)	Var-Methy(ES)	Depth(DS)	Depth(ES)	Var-Depth(DS)	Var-Depth(ES)	Number_of_CHG	Uncovered_CHG_number(DS)	Uncovered_CHG_number(ES)	GeneID	Symbol	Description	KEGG_A_class	KEGG_B_class	Pathway	GO Component	GO Function	GO Process
[truncated: 32 more rows]

## Sheet: CHG methylation-Upstream
Chr	Start	End	P-value	Methylation_rate(DS)	Methylation_rate(ES)	Var-Methy(DS)	Var-Methy(ES)	Depth(DS)	Depth(ES)	Var-Depth(DS)	Var-Depth(ES)	Number_of_CHG	Uncovered_CHG_number(DS)	Uncovered_CHG_number(ES)	GeneID	Symbol	Description	KEGG_A_class	KEGG_B_class	Pathway	GO Component	GO Function	GO Process
[truncated: 1 more rows]

## Sheet: CHH methylation-Genebody
Chr	Start	End	P-value	Methylation_rate(DS)	Methylation_rate(ES)	Var-Methy(DS)	Var-Methy(ES)	Depth(DS)	Depth(ES)	Var-Depth(DS)	Var-Depth(ES)	Number_of_CHH	Uncovered_CHH_number(DS)	Uncovered_CHH_number(ES)	GeneID	Symbol	Description	KEGG_A_class	KEGG_B_class	Pathway	GO Component	GO Function	GO Process
[truncated: 3 more rows]
