# Supplementary material for: Genome-wide differences in DNA methylation changes in caprine ovaries between oestrous and dioestrous phases
Source: J Anim Sci Biotechnol. 2018 Dec 4;9:85. doi: 10.1186/s40104-018-0301-x (PMC6277999; doi:10.1186/s40104-018-0301-x)
Supplement: Supplementary file 5 — Table S5. Functional categorisation of methylated CpG related genes. (XLSX 48 kb) [file 40104_2018_301_MOESM5_ESM.xlsx]

## Sheet: Biological Process-Genebody-CG
GO ID	Description	GeneRatio (1269)	BgRatio (6817)	Pvalue	Qvalue	geneID
GO:0048856	anatomical structure development	364	1483	6.23834e-11	1.77826e-07	ncbi-102186965;ncbi-102190521;ncbi-102190520;ncbi-102169389;ncbi-102169293;ncbi-102174743;ncbi-102175214;ncbi-102177982;ncbi-102179103;ncbi-100861171;ncbi-102171430;ncbi-102172067;ncbi-102172450;ncbi-102180396;ncbi-102184909;ncbi-102173472;ncbi-102188225;ncbi-102176130;ncbi-102178363;ncbi-102177443;ncbi-102180598;ncbi-102171520;ncbi-102176243;ncbi-102174308;ncbi-102182044;ncbi-102170054;ncbi-1021…
GO:0048731	system development	276	1084	6.1717e-10	8.7963e-07	ncbi-102186965;ncbi-102190521;ncbi-102190520;ncbi-102169293;ncbi-100861171;ncbi-102172067;ncbi-102172450;ncbi-102180396;ncbi-102184909;ncbi-102173472;ncbi-102188225;ncbi-102177443;ncbi-102180598;ncbi-102171520;ncbi-102174308;ncbi-102182044;ncbi-102170054;ncbi-102190607;ncbi-102168637;ncbi-102187233;ncbi-102188866;ncbi-102168913;ncbi-102181964;ncbi-102179957;ncbi-102172731;ncbi-102176334;ncbi-1021…
GO:0007275	multicellular organismal development	301	1211	1.41307e-09	1.34266e-06	ncbi-102186965;ncbi-102190521;ncbi-102190520;ncbi-102169389;ncbi-102169293;ncbi-102179103;ncbi-100861171;ncbi-102172067;ncbi-102172450;ncbi-102180396;ncbi-102184909;ncbi-102173472;ncbi-102188225;ncbi-102178363;ncbi-102177443;ncbi-102180598;ncbi-102171520;ncbi-102176243;ncbi-102174308;ncbi-102182044;ncbi-102170054;ncbi-102178364;ncbi-102190607;ncbi-102168637;ncbi-102187233;ncbi-102188866;ncbi-1021…
GO:0032502	developmental process	396	1709	2.42326e-08	1.72689e-05	ncbi-102186965;ncbi-102190521;ncbi-102190520;ncbi-102169389;ncbi-102169293;ncbi-102174743;ncbi-102175214;ncbi-102177982;ncbi-102179103;ncbi-100861171;ncbi-102171430;ncbi-102172067;ncbi-102172450;ncbi-102180396;ncbi-102184909;ncbi-102173472;ncbi-102188225;ncbi-102176130;ncbi-102178363;ncbi-102177443;ncbi-102180598;ncbi-102171520;ncbi-102189314;ncbi-102176243;ncbi-102174308;ncbi-102182044;ncbi-1021…
GO:0032012	regulation of ARF protein signal transduction	54	145	7.76099e-08	1.84437e-05	ncbi-102190520;ncbi-102176334;ncbi-102176802;ncbi-102177252;ncbi-102168739;ncbi-102189969;ncbi-102176138;ncbi-102174132;ncbi-102188694;ncbi-102178749;ncbi-102170536;ncbi-102179498;ncbi-102191541;ncbi-102180614;ncbi-102184177;ncbi-102173025;ncbi-102171637;ncbi-102173323;ncbi-102187425;ncbi-102177831;ncbi-102177274;ncbi-106503193;ncbi-102181808;ncbi-102181627;ncbi-102173502;ncbi-102170463;ncbi-1021…
GO:0032015	regulation of Ran protein signal transduction	54	145	7.76099e-08	1.84437e-05	ncbi-102190520;ncbi-102176334;ncbi-102176802;ncbi-102177252;ncbi-102168739;ncbi-102189969;ncbi-102176138;ncbi-102174132;ncbi-102188694;ncbi-102178749;ncbi-102170536;ncbi-102179498;ncbi-102191541;ncbi-102180614;ncbi-102184177;ncbi-102173025;ncbi-102171637;ncbi-102173323;ncbi-102187425;ncbi-102177831;ncbi-102177274;ncbi-106503193;ncbi-102181808;ncbi-102181627;ncbi-102173502;ncbi-102170463;ncbi-1021…
GO:0032483	regulation of Rab protein signal transduction	54	145	7.76099e-08	1.84437e-05	ncbi-102190520;ncbi-102176334;ncbi-102176802;ncbi-102177252;ncbi-102168739;ncbi-102189969;ncbi-102176138;ncbi-102174132;ncbi-102188694;ncbi-102178749;ncbi-102170536;ncbi-102179498;ncbi-102191541;ncbi-102180614;ncbi-102184177;ncbi-102173025;ncbi-102171637;ncbi-102173323;ncbi-102187425;ncbi-102177831;ncbi-102177274;ncbi-106503193;ncbi-102181808;ncbi-102181627;ncbi-102173502;ncbi-102170463;ncbi-1021…
GO:0032485	regulation of Ral protein signal transduction	54	145	7.76099e-08	1.84437e-05	ncbi-102190520;ncbi-102176334;ncbi-102176802;ncbi-102177252;ncbi-102168739;ncbi-102189969;ncbi-102176138;ncbi-102174132;ncbi-102188694;ncbi-102178749;ncbi-102170536;ncbi-102179498;ncbi-102191541;ncbi-102180614;ncbi-102184177;ncbi-102173025;ncbi-102171637;ncbi-102173323;ncbi-102187425;ncbi-102177831;ncbi-102177274;ncbi-106503193;ncbi-102181808;ncbi-102181627;ncbi-102173502;ncbi-102170463;ncbi-1021…
GO:0032487	regulation of Rap protein signal transduction	54	145	7.76099e-08	1.84437e-05	ncbi-102190520;ncbi-102176334;ncbi-102176802;ncbi-102177252;ncbi-102168739;ncbi-102189969;ncbi-102176138;ncbi-102174132;ncbi-102188694;ncbi-102178749;ncbi-102170536;ncbi-102179498;ncbi-102191541;ncbi-102180614;ncbi-102184177;ncbi-102173025;ncbi-102171637;ncbi-102173323;ncbi-102187425;ncbi-102177831;ncbi-102177274;ncbi-106503193;ncbi-102181808;ncbi-102181627;ncbi-102173502;ncbi-102170463;ncbi-1021…
GO:0032489	regulation of Cdc42 protein signal transduction	54	145	7.76099e-08	1.84437e-05	ncbi-102190520;ncbi-102176334;ncbi-102176802;ncbi-102177252;ncbi-102168739;ncbi-102189969;ncbi-102176138;ncbi-102174132;ncbi-102188694;ncbi-102178749;ncbi-102170536;ncbi-102179498;ncbi-102191541;ncbi-102180614;ncbi-102184177;ncbi-102173025;ncbi-102171637;ncbi-102173323;ncbi-102187425;ncbi-102177831;ncbi-102177274;ncbi-106503193;ncbi-102181808;ncbi-102181627;ncbi-102173502;ncbi-102170463;ncbi-1021…
GO:0043087	regulation of GTPase activity	54	145	7.76099e-08	1.84437e-05	ncbi-102190520;ncbi-102176334;ncbi-102176802;ncbi-102177252;ncbi-102168739;ncbi-102189969;ncbi-102176138;ncbi-102174132;ncbi-102188694;ncbi-102178749;ncbi-102170536;ncbi-102179498;ncbi-102191541;ncbi-102180614;ncbi-102184177;ncbi-102173025;ncbi-102171637;ncbi-102173323;ncbi-102187425;ncbi-102177831;ncbi-102177274;ncbi-106503193;ncbi-102181808;ncbi-102181627;ncbi-102173502;ncbi-102170463;ncbi-1021…
GO:0035023	regulation of Rho protein signal transduction	58	160	7.76435e-08	1.84437e-05	ncbi-102190520;ncbi-102176334;ncbi-102176802;ncbi-102177252;ncbi-102168739;ncbi-102189969;ncbi-102176138;ncbi-102174132;ncbi-102188694;ncbi-102178749;ncbi-102170536;ncbi-102179498;ncbi-102191541;ncbi-102180614;ncbi-102184177;ncbi-102173025;ncbi-102171637;ncbi-102173323;ncbi-102187425;ncbi-102177831;ncbi-102177274;ncbi-106503193;ncbi-102181808;ncbi-102181627;ncbi-102173502;ncbi-102170463;ncbi-1021…
GO:0035020	regulation of Rac protein signal transduction	54	146	1.01367e-07	2.22268e-05	ncbi-102190520;ncbi-102176334;ncbi-102176802;ncbi-102177252;ncbi-102168739;ncbi-102189969;ncbi-102176138;ncbi-102174132;ncbi-102188694;ncbi-102178749;ncbi-102170536;ncbi-102179498;ncbi-102191541;ncbi-102180614;ncbi-102184177;ncbi-102173025;ncbi-102171637;ncbi-102173323;ncbi-102187425;ncbi-102177831;ncbi-102177274;ncbi-106503193;ncbi-102181808;ncbi-102181627;ncbi-102173502;ncbi-102170463;ncbi-1021…
GO:0046578	regulation of Ras protein signal transduction	61	174	1.44485e-07	2.94184e-05	ncbi-102190520;ncbi-102176334;ncbi-102176802;ncbi-102177252;ncbi-102168739;ncbi-102189969;ncbi-102176138;ncbi-102174132;ncbi-102188694;ncbi-102178749;ncbi-102170536;ncbi-102179498;ncbi-102191541;ncbi-102184173;ncbi-102180614;ncbi-102184177;ncbi-102173025;ncbi-102171637;ncbi-102173323;ncbi-102187425;ncbi-102177831;ncbi-102177274;ncbi-106503193;ncbi-102181808;ncbi-102181627;ncbi-102173502;ncbi-1021…
GO:0051056	regulation of small GTPase mediated signal transduction	61	176	2.29905e-07	4.369e-05	ncbi-102190520;ncbi-102176334;ncbi-102176802;ncbi-102177252;ncbi-102168739;ncbi-102189969;ncbi-102176138;ncbi-102174132;ncbi-102188694;ncbi-102178749;ncbi-102170536;ncbi-102179498;ncbi-102191541;ncbi-102184173;ncbi-102180614;ncbi-102184177;ncbi-102173025;ncbi-102171637;ncbi-102173323;ncbi-102187425;ncbi-102177831;ncbi-102177274;ncbi-106503193;ncbi-102181808;ncbi-102181627;ncbi-102173502;ncbi-1021…
GO:0048468	cell development	133	481	3.07057e-07	5.29372e-05	ncbi-102179103;ncbi-102184909;ncbi-102176243;ncbi-102174308;ncbi-102182044;ncbi-102170054;ncbi-102189132;ncbi-102190607;ncbi-102168637;ncbi-102168913;ncbi-102181964;ncbi-102176334;ncbi-102186316;ncbi-102172636;ncbi-102172637;ncbi-102183886;ncbi-102176803;ncbi-102190427;ncbi-102176619;ncbi-102175217;ncbi-102170884;ncbi-102172821;ncbi-102173482;ncbi-102176054;ncbi-102170711;ncbi-102170070;ncbi-1021…
GO:0044767	single-organism developmental process	367	1598	3.15707e-07	5.29372e-05	ncbi-102186965;ncbi-102190521;ncbi-102190520;ncbi-102169389;ncbi-102169293;ncbi-102175214;ncbi-102177982;ncbi-102179103;ncbi-100861171;ncbi-102172067;ncbi-102172450;ncbi-102180396;ncbi-102184909;ncbi-102173472;ncbi-102188225;ncbi-102178363;ncbi-102177443;ncbi-102180598;ncbi-102171520;ncbi-102176243;ncbi-102174308;ncbi-102182044;ncbi-102170054;ncbi-102178364;ncbi-102189132;ncbi-102190607;ncbi-1021…
GO:0048699	generation of neurons	91	309	1.49425e-06	0.000236633	ncbi-102174308;ncbi-102182044;ncbi-102168637;ncbi-102168913;ncbi-102176334;ncbi-102186316;ncbi-102189318;ncbi-102172636;ncbi-102187602;ncbi-102176803;ncbi-102176619;ncbi-102186699;ncbi-102170884;ncbi-102172821;ncbi-102174671;ncbi-102173482;ncbi-102177355;ncbi-102181225;ncbi-102186231;ncbi-102189226;ncbi-102190714;ncbi-102181525;ncbi-102189505;ncbi-102168932;ncbi-102171360;ncbi-102171729;ncbi-1065…
GO:0009653	anatomical structure morphogenesis	186	740	1.88839e-06	0.00026746	ncbi-102186965;ncbi-102190520;ncbi-102169293;ncbi-102174743;ncbi-102175214;ncbi-102177982;ncbi-100861171;ncbi-102180396;ncbi-102184909;ncbi-102173472;ncbi-102176243;ncbi-102174308;ncbi-102182044;ncbi-102170054;ncbi-102178364;ncbi-102190607;ncbi-102168637;ncbi-102187233;ncbi-102168913;ncbi-102181964;ncbi-102172731;ncbi-102186316;ncbi-102172636;ncbi-102172910;ncbi-102175414;ncbi-102187602;ncbi-1021…
GO:0048513	organ development	180	712	1.90896e-06	0.00026746	ncbi-102186965;ncbi-102190520;ncbi-102169293;ncbi-100861171;ncbi-102172067;ncbi-102180396;ncbi-102184909;ncbi-102173472;ncbi-102188225;ncbi-102177443;ncbi-102171520;ncbi-102170054;ncbi-102190607;ncbi-102187233;ncbi-102188866;ncbi-102181964;ncbi-102179957;ncbi-102172731;ncbi-102179018;ncbi-102189318;ncbi-102172636;ncbi-102187602;ncbi-102172637;ncbi-102183886;ncbi-102171617;ncbi-102178370;ncbi-1021…
GO:0030154	cell differentiation	218	892	1.97039e-06	0.00026746	ncbi-102190520;ncbi-102169389;ncbi-102169293;ncbi-102177982;ncbi-102179103;ncbi-100861171;ncbi-102184909;ncbi-102176243;ncbi-102174308;ncbi-102182044;ncbi-102170054;ncbi-102189132;ncbi-102190607;ncbi-102168637;ncbi-102187233;ncbi-102168913;ncbi-102181964;ncbi-102179957;ncbi-102176334;ncbi-102186316;ncbi-102189318;ncbi-102172636;ncbi-102172910;ncbi-102187602;ncbi-102172637;ncbi-102183886;ncbi-1021…
GO:0022610	biological adhesion	92	321	4.6594e-06	0.000603715	ncbi-102188503;ncbi-102169389;ncbi-102171074;ncbi-102173472;ncbi-102175583;ncbi-102174308;ncbi-102182044;ncbi-102184252;ncbi-102176334;ncbi-102172910;ncbi-102171617;ncbi-102177449;ncbi-102170884;ncbi-102172821;ncbi-102187960;ncbi-102173482;ncbi-102174042;ncbi-102176054;ncbi-102185477;ncbi-102183250;ncbi-102169028;ncbi-102177818;ncbi-102181225;ncbi-102186231;ncbi-102189776;ncbi-102191441;ncbi-1021…
GO:0006928	movement of cell or subcellular component	113	414	5.00779e-06	0.00061754	ncbi-102171074;ncbi-102184909;ncbi-102173472;ncbi-102184156;ncbi-102189314;ncbi-102174308;ncbi-102182044;ncbi-102168637;ncbi-102168913;ncbi-102184252;ncbi-102172636;ncbi-102176802;ncbi-102177252;ncbi-102187602;ncbi-102176335;ncbi-102176803;ncbi-100860837;ncbi-102186699;ncbi-102169307;ncbi-102177449;ncbi-102170884;ncbi-102172821;ncbi-102185098;ncbi-102173482;ncbi-102168466;ncbi-102174318;ncbi-1021…
GO:0007155	cell adhesion	75	249	5.19938e-06	0.00061754	ncbi-102188503;ncbi-102169389;ncbi-102171074;ncbi-102173472;ncbi-102174308;ncbi-102184252;ncbi-102176334;ncbi-102171617;ncbi-102177449;ncbi-102170884;ncbi-102172821;ncbi-102173482;ncbi-102174042;ncbi-102176054;ncbi-102185477;ncbi-102183250;ncbi-102169028;ncbi-102177818;ncbi-102181225;ncbi-102186231;ncbi-102189776;ncbi-102182426;ncbi-102176715;ncbi-102181525;ncbi-102182060;ncbi-102173490;ncbi-1021…
GO:0007399	nervous system development	121	453	7.23899e-06	0.000825397	ncbi-102190521;ncbi-102180396;ncbi-102174308;ncbi-102182044;ncbi-102168637;ncbi-102168913;ncbi-102176334;ncbi-102186316;ncbi-102179018;ncbi-102189318;ncbi-102172636;ncbi-102187602;ncbi-102176803;ncbi-102190427;ncbi-102176619;ncbi-102186699;ncbi-102170613;ncbi-102170884;ncbi-102172821;ncbi-102174671;ncbi-102173482;ncbi-102177355;ncbi-102181225;ncbi-102186231;ncbi-102189226;ncbi-102190714;ncbi-1065…
GO:0022008	neurogenesis	93	329	7.74986e-06	0.000849661	ncbi-102174308;ncbi-102182044;ncbi-102168637;ncbi-102168913;ncbi-102176334;ncbi-102186316;ncbi-102189318;ncbi-102172636;ncbi-102187602;ncbi-102176803;ncbi-102190427;ncbi-102176619;ncbi-102186699;ncbi-102170884;ncbi-102172821;ncbi-102174671;ncbi-102173482;ncbi-102177355;ncbi-102181225;ncbi-102186231;ncbi-102189226;ncbi-102190714;ncbi-102181525;ncbi-102189505;ncbi-102168932;ncbi-102171360;ncbi-1021…
GO:0030182	neuron differentiation	73	245	1.06125e-05	0.00112041	ncbi-102174308;ncbi-102182044;ncbi-102168637;ncbi-102168913;ncbi-102186316;ncbi-102189318;ncbi-102172636;ncbi-102176803;ncbi-102176619;ncbi-102170884;ncbi-102172821;ncbi-102173482;ncbi-102177355;ncbi-102181225;ncbi-102186231;ncbi-102189226;ncbi-102190714;ncbi-102189505;ncbi-102168932;ncbi-102171360;ncbi-102171729;ncbi-106503096;ncbi-102188890;ncbi-102177274;ncbi-102187978;ncbi-102172093;ncbi-1021…
GO:0030030	cell projection organization	87	307	1.37809e-05	0.00140295	ncbi-102190520;ncbi-102173472;ncbi-102174308;ncbi-102182044;ncbi-102168637;ncbi-102168913;ncbi-102186316;ncbi-102176802;ncbi-102177252;ncbi-102183886;ncbi-102176803;ncbi-102190427;ncbi-102176619;ncbi-102170796;ncbi-106502723;ncbi-102170884;ncbi-102172821;ncbi-102173482;ncbi-102177818;ncbi-102177355;ncbi-102181225;ncbi-102186231;ncbi-102190714;ncbi-102189505;ncbi-102168932;ncbi-102171729;ncbi-1021…
GO:0023051	regulation of signaling	214	902	2.21332e-05	0.00217556	ncbi-102183148;ncbi-102183602;ncbi-102190520;ncbi-102169389;ncbi-102169293;ncbi-102170237;ncbi-102171430;ncbi-102174214;ncbi-102176966;ncbi-102179953;ncbi-102187233;ncbi-102184252;ncbi-102172731;ncbi-102176334;ncbi-102172910;ncbi-102175692;ncbi-102176802;ncbi-102177252;ncbi-102172637;ncbi-102176335;ncbi-102182605;ncbi-102183886;ncbi-100860837;ncbi-102168739;ncbi-102169022;ncbi-102169602;ncbi-1021…
GO:0040011	locomotion	102	378	2.49004e-05	0.00236597	ncbi-102170521;ncbi-102171074;ncbi-102184909;ncbi-102184156;ncbi-102189314;ncbi-102174308;ncbi-102182044;ncbi-102168637;ncbi-102168913;ncbi-102184252;ncbi-102172636;ncbi-102176802;ncbi-102177252;ncbi-102187602;ncbi-102176335;ncbi-102176803;ncbi-100860837;ncbi-102186699;ncbi-102169307;ncbi-102177449;ncbi-102170884;ncbi-102172821;ncbi-102185098;ncbi-102173482;ncbi-102174857;ncbi-102177355;ncbi-1021…
GO:0097485	neuron projection guidance	36	100	2.71688e-05	0.00245409	ncbi-102174308;ncbi-102182044;ncbi-102168637;ncbi-102168913;ncbi-102170884;ncbi-102172821;ncbi-102173482;ncbi-102186231;ncbi-102189505;ncbi-102168932;ncbi-102171729;ncbi-102177274;ncbi-102187978;ncbi-102172093;ncbi-102175158;ncbi-102181989;ncbi-102169417;ncbi-102170356;ncbi-102186997;ncbi-102182257;ncbi-102183726;ncbi-102177280;ncbi-102169825;ncbi-102177215;ncbi-102180282;ncbi-102189650;ncbi-1021…
GO:0040007	growth	48	147	2.75496e-05	0.00245409	ncbi-102187956;ncbi-102176243;ncbi-102183697;ncbi-102176803;ncbi-102177449;ncbi-102170884;ncbi-102172821;ncbi-102168745;ncbi-102172085;ncbi-102178100;ncbi-102188076;ncbi-102170905;ncbi-102190545;ncbi-102169414;ncbi-100860820;ncbi-102169417;ncbi-102173122;ncbi-102188531;ncbi-102186997;ncbi-102183726;ncbi-102174161;ncbi-102170916;ncbi-102177280;ncbi-102183183;ncbi-102169806;ncbi-100861300;ncbi-1021…
GO:0010646	regulation of cell communication	216	918	3.58022e-05	0.00309258	ncbi-102183148;ncbi-102183602;ncbi-102190520;ncbi-102169389;ncbi-102169293;ncbi-102170237;ncbi-102171430;ncbi-102174214;ncbi-102176966;ncbi-102179953;ncbi-102187233;ncbi-102184252;ncbi-102172731;ncbi-102176334;ncbi-102172910;ncbi-102175692;ncbi-102176802;ncbi-102177252;ncbi-102172637;ncbi-102176335;ncbi-102182605;ncbi-102183886;ncbi-100860837;ncbi-102168739;ncbi-102169022;ncbi-102169602;ncbi-1021…
GO:0048583	regulation of response to stimulus	243	1054	4.76949e-05	0.00393162	ncbi-102183148;ncbi-102183602;ncbi-102190520;ncbi-102169389;ncbi-102169293;ncbi-102170237;ncbi-102171430;ncbi-102184909;ncbi-102174214;ncbi-102179953;ncbi-102191708;ncbi-102187231;ncbi-102187233;ncbi-102184252;ncbi-102172731;ncbi-102176334;ncbi-102172636;ncbi-102172910;ncbi-102175692;ncbi-102176802;ncbi-102177252;ncbi-102172637;ncbi-102176335;ncbi-102182605;ncbi-102183886;ncbi-100860837;ncbi-1021…
GO:0009888	tissue development	110	420	4.82741e-05	0.00393162	ncbi-102190520;ncbi-102169293;ncbi-102177982;ncbi-102180396;ncbi-102173472;ncbi-102176130;ncbi-102171520;ncbi-102170054;ncbi-102190607;ncbi-102187233;ncbi-102184252;ncbi-102176334;ncbi-102172636;ncbi-102172637;ncbi-102183886;ncbi-102171617;ncbi-102169602;ncbi-102172821;ncbi-102187412;ncbi-102188149;ncbi-102171528;ncbi-102171801;ncbi-102185477;ncbi-102170160;ncbi-102185378;ncbi-102186231;ncbi-1021…
GO:0007610	behavior	56	183	4.99273e-05	0.00395331	ncbi-102174308;ncbi-102174849;ncbi-102186023;ncbi-102176244;ncbi-102189138;ncbi-102182605;ncbi-102176619;ncbi-102179782;ncbi-102170991;ncbi-102184259;ncbi-102168745;ncbi-102177355;ncbi-106502912;ncbi-102180869;ncbi-102181525;ncbi-102182060;ncbi-102185856;ncbi-102178296;ncbi-102186423;ncbi-102179588;ncbi-102187978;ncbi-102178849;ncbi-102175984;ncbi-102175713;ncbi-102182630;ncbi-102191647;ncbi-1008…
GO:0048666	neuron development	62	210	6.59684e-05	0.00508229	ncbi-102174308;ncbi-102182044;ncbi-102168637;ncbi-102168913;ncbi-102186316;ncbi-102176803;ncbi-102176619;ncbi-102170884;ncbi-102172821;ncbi-102173482;ncbi-102177355;ncbi-102181225;ncbi-102186231;ncbi-102189505;ncbi-102168932;ncbi-102171360;ncbi-102171729;ncbi-102188890;ncbi-102177274;ncbi-102187978;ncbi-102172093;ncbi-102175158;ncbi-102181627;ncbi-102181989;ncbi-102182630;ncbi-100860820;ncbi-1021…
GO:0009966	regulation of signal transduction	198	840	7.22041e-05	0.00541631	ncbi-102183148;ncbi-102183602;ncbi-102190520;ncbi-102169389;ncbi-102169293;ncbi-102170237;ncbi-102171430;ncbi-102174214;ncbi-102179953;ncbi-102187233;ncbi-102184252;ncbi-102172731;ncbi-102176334;ncbi-102172910;ncbi-102175692;ncbi-102176802;ncbi-102177252;ncbi-102172637;ncbi-102176335;ncbi-102182605;ncbi-102183886;ncbi-100860837;ncbi-102168739;ncbi-102169022;ncbi-102169602;ncbi-102189969;ncbi-1021…
GO:0031175	neuron projection development	53	173	7.63508e-05	0.00558051	ncbi-102174308;ncbi-102182044;ncbi-102168637;ncbi-102168913;ncbi-102186316;ncbi-102176803;ncbi-102176619;ncbi-102170884;ncbi-102172821;ncbi-102173482;ncbi-102177355;ncbi-102181225;ncbi-102186231;ncbi-102189505;ncbi-102168932;ncbi-102171729;ncbi-102188890;ncbi-102177274;ncbi-102187978;ncbi-102172093;ncbi-102175158;ncbi-102181627;ncbi-102181989;ncbi-100860820;ncbi-102169417;ncbi-102184374;ncbi-1021…
GO:0048869	cellular developmental process	238	1037	8.02934e-05	0.00572196	ncbi-102186965;ncbi-102190520;ncbi-102169389;ncbi-102169293;ncbi-102177982;ncbi-102179103;ncbi-100861171;ncbi-102184909;ncbi-102176243;ncbi-102174308;ncbi-102182044;ncbi-102170054;ncbi-102189132;ncbi-102190607;ncbi-102168637;ncbi-102187233;ncbi-102168913;ncbi-102181964;ncbi-102179957;ncbi-102176334;ncbi-102186316;ncbi-102189318;ncbi-102172636;ncbi-102172910;ncbi-102187602;ncbi-102172637;ncbi-1021…
GO:0044708	single-organism behavior	36	106	0.000110866	0.00744786	ncbi-102174308;ncbi-102174849;ncbi-102186023;ncbi-102176244;ncbi-102182605;ncbi-102176619;ncbi-102170991;ncbi-102168745;ncbi-102177355;ncbi-106502912;ncbi-102181525;ncbi-102178296;ncbi-102186423;ncbi-102179588;ncbi-102187978;ncbi-102178849;ncbi-102175984;ncbi-102175713;ncbi-102191647;ncbi-100860820;ncbi-102180890;ncbi-102186997;ncbi-102178020;ncbi-102183183;ncbi-102169806;ncbi-102184391;ncbi-1021…
GO:0007611	learning or memory	18	40	0.000112351	0.00744786	ncbi-102174308;ncbi-102186023;ncbi-102176244;ncbi-102182605;ncbi-102168745;ncbi-102177355;ncbi-106502912;ncbi-102181525;ncbi-102186423;ncbi-102179588;ncbi-102178849;ncbi-102175713;ncbi-102191647;ncbi-102183183;ncbi-102182568;ncbi-102171308;ncbi-102186352;ncbi-102172812
GO:0050890	cognition	18	40	0.000112351	0.00744786	ncbi-102174308;ncbi-102186023;ncbi-102176244;ncbi-102182605;ncbi-102168745;ncbi-102177355;ncbi-106502912;ncbi-102181525;ncbi-102186423;ncbi-102179588;ncbi-102178849;ncbi-102175713;ncbi-102191647;ncbi-102183183;ncbi-102182568;ncbi-102171308;ncbi-102186352;ncbi-102172812
GO:0030334	regulation of cell migration	55	184	0.000117394	0.00760535	ncbi-102183148;ncbi-102190520;ncbi-102169293;ncbi-100861171;ncbi-102180396;ncbi-102173472;ncbi-102184156;ncbi-102191708;ncbi-102184252;ncbi-102172910;ncbi-100860837;ncbi-102175590;ncbi-102172821;ncbi-102174671;ncbi-102180406;ncbi-102177355;ncbi-102172562;ncbi-102173490;ncbi-102183172;ncbi-102184088;ncbi-106503193;ncbi-102175326;ncbi-102178301;ncbi-100860828;ncbi-102189989;ncbi-102169417;ncbi-1065…
GO:0000902	cell morphogenesis	75	275	0.000208586	0.0128556	ncbi-102190520;ncbi-102184909;ncbi-102176243;ncbi-102174308;ncbi-102182044;ncbi-102170054;ncbi-102168637;ncbi-102168913;ncbi-102186316;ncbi-102172636;ncbi-102172637;ncbi-102183886;ncbi-102176803;ncbi-102170796;ncbi-106502723;ncbi-102170884;ncbi-102172821;ncbi-102173482;ncbi-102177355;ncbi-102181225;ncbi-102186231;ncbi-102189505;ncbi-102168932;ncbi-102171729;ncbi-102169892;ncbi-102170451;ncbi-1021…
GO:0048812	neuron projection morphogenesis	47	154	0.000211553	0.0128556	ncbi-102174308;ncbi-102182044;ncbi-102168637;ncbi-102168913;ncbi-102186316;ncbi-102176803;ncbi-102170884;ncbi-102172821;ncbi-102173482;ncbi-102177355;ncbi-102181225;ncbi-102186231;ncbi-102189505;ncbi-102168932;ncbi-102171729;ncbi-102188890;ncbi-102177274;ncbi-102187978;ncbi-102172093;ncbi-102175158;ncbi-102181627;ncbi-102181989;ncbi-100860820;ncbi-102169417;ncbi-102170356;ncbi-102180890;ncbi-1021…
GO:0021510	spinal cord development	9	14	0.000211965	0.0128556	ncbi-102180396;ncbi-102189318;ncbi-102190714;ncbi-102189505;ncbi-102178402;ncbi-102183925;ncbi-106503224;ncbi-102172220;ncbi-102173570
GO:0034330	cell junction organization	28	78	0.00021959	0.0129072	ncbi-102169293;ncbi-102174214;ncbi-102176966;ncbi-102168645;ncbi-102173482;ncbi-102186231;ncbi-102189776;ncbi-102186619;ncbi-102171734;ncbi-102170451;ncbi-102179802;ncbi-102188890;ncbi-102169417;ncbi-102191175;ncbi-102180890;ncbi-102180699;ncbi-102186519;ncbi-102174161;ncbi-102175346;ncbi-102187099;ncbi-102172598;ncbi-102172326;ncbi-102189832;ncbi-102187748;ncbi-102178216;ncbi-102188266;ncbi-1021…
GO:0006935	chemotaxis	50	167	0.000226401	0.0129072	ncbi-102174308;ncbi-102182044;ncbi-102168637;ncbi-102168913;ncbi-102176335;ncbi-100860837;ncbi-102186699;ncbi-102177449;ncbi-102170884;ncbi-102172821;ncbi-102173482;ncbi-102186231;ncbi-102189505;ncbi-102168932;ncbi-102171729;ncbi-102177274;ncbi-102182435;ncbi-102187978;ncbi-102172093;ncbi-102175158;ncbi-102178301;ncbi-102181989;ncbi-102189989;ncbi-102169417;ncbi-102170356;ncbi-102180890;ncbi-1021…
GO:0042330	taxis	50	167	0.000226401	0.0129072	ncbi-102174308;ncbi-102182044;ncbi-102168637;ncbi-102168913;ncbi-102176335;ncbi-100860837;ncbi-102186699;ncbi-102177449;ncbi-102170884;ncbi-102172821;ncbi-102173482;ncbi-102186231;ncbi-102189505;ncbi-102168932;ncbi-102171729;ncbi-102177274;ncbi-102182435;ncbi-102187978;ncbi-102172093;ncbi-102175158;ncbi-102178301;ncbi-102181989;ncbi-102189989;ncbi-102169417;ncbi-102170356;ncbi-102180890;ncbi-1021…
GO:2000145	regulation of cell motility	55	189	0.000253543	0.0141712	ncbi-102183148;ncbi-102190520;ncbi-102169293;ncbi-100861171;ncbi-102180396;ncbi-102173472;ncbi-102184156;ncbi-102191708;ncbi-102184252;ncbi-102172910;ncbi-100860837;ncbi-102175590;ncbi-102172821;ncbi-102174671;ncbi-102180406;ncbi-102177355;ncbi-102172562;ncbi-102173490;ncbi-102183172;ncbi-102184088;ncbi-106503193;ncbi-102175326;ncbi-102178301;ncbi-100860828;ncbi-102189989;ncbi-102169417;ncbi-1065…
GO:0048017	inositol lipid-mediated signaling	13	26	0.000281278	0.015419	ncbi-102187956;ncbi-102182605;ncbi-102169602;ncbi-102170796;ncbi-106502723;ncbi-102172821;ncbi-102172758;ncbi-102181989;ncbi-102170356;ncbi-102184199;ncbi-102175912;ncbi-102178674;ncbi-102187305
GO:0051270	regulation of cellular component movement	58	203	0.000296149	0.0159279	ncbi-102183148;ncbi-102190520;ncbi-102169293;ncbi-100861171;ncbi-102180396;ncbi-102173472;ncbi-102184156;ncbi-102191708;ncbi-102184252;ncbi-102172910;ncbi-100860837;ncbi-102175590;ncbi-102172821;ncbi-102174671;ncbi-102180406;ncbi-102172170;ncbi-102177355;ncbi-102172562;ncbi-102173490;ncbi-102183172;ncbi-102184088;ncbi-106503193;ncbi-102175326;ncbi-102178301;ncbi-100860828;ncbi-102189989;ncbi-1021…
GO:0009611	response to wounding	23	61	0.0003479	0.0180889	ncbi-102190520;ncbi-102169293;ncbi-102184909;ncbi-102173472;ncbi-102189488;ncbi-102176130;ncbi-102177449;ncbi-102178087;ncbi-102174318;ncbi-102186785;ncbi-102182426;ncbi-102179132;ncbi-102181989;ncbi-102169417;ncbi-102169054;ncbi-102175346;ncbi-102188566;ncbi-100860938;ncbi-106503224;ncbi-102172220;ncbi-102185132;ncbi-102179198;ncbi-100860856
GO:1902531	regulation of intracellular signal transduction	122	496	0.00034902	0.0180889	ncbi-102190520;ncbi-102171430;ncbi-102184252;ncbi-102176334;ncbi-102176802;ncbi-102177252;ncbi-102176335;ncbi-102182605;ncbi-100860837;ncbi-102168739;ncbi-102169022;ncbi-102189969;ncbi-102176138;ncbi-102174132;ncbi-102177449;ncbi-102172821;ncbi-102184824;ncbi-102177818;ncbi-102177355;ncbi-102187336;ncbi-102188694;ncbi-102178749;ncbi-102170536;ncbi-102179498;ncbi-102191541;ncbi-100860855;ncbi-1021…
GO:0030001	metal ion transport	52	179	0.000387721	0.0197359	ncbi-102191052;ncbi-102177443;ncbi-102188322;ncbi-102189132;ncbi-102181964;ncbi-102188508;ncbi-102189138;ncbi-102169880;ncbi-102177449;ncbi-102169025;ncbi-102173101;ncbi-102170991;ncbi-102190707;ncbi-102177355;ncbi-102186231;ncbi-102189695;ncbi-100860949;ncbi-102176151;ncbi-102175322;ncbi-102174685;ncbi-106503094;ncbi-102180792;ncbi-102179588;ncbi-102182435;ncbi-102176638;ncbi-102186902;ncbi-1021…
GO:0065009	regulation of molecular function	174	751	0.000527753	0.0263925	ncbi-102190520;ncbi-102169293;ncbi-102172450;ncbi-102175216;ncbi-102173472;ncbi-102174214;ncbi-102176966;ncbi-102188866;ncbi-102183697;ncbi-102184252;ncbi-102176334;ncbi-102176802;ncbi-102177252;ncbi-102176335;ncbi-102182605;ncbi-100860837;ncbi-102168739;ncbi-102189969;ncbi-102176138;ncbi-102174132;ncbi-102177449;ncbi-102170884;ncbi-102171348;ncbi-102172553;ncbi-102172821;ncbi-102174671;ncbi-1021…
GO:0044707	single-multicellular organism process	421	2004	0.000651666	0.0316654	ncbi-102186965;ncbi-102190521;ncbi-102168831;ncbi-102190520;ncbi-102169389;ncbi-102169293;ncbi-102170521;ncbi-102171074;ncbi-102171881;ncbi-102179103;ncbi-102181602;ncbi-100861171;ncbi-102178361;ncbi-102191052;ncbi-102172067;ncbi-102169966;ncbi-102172450;ncbi-102180396;ncbi-102184909;ncbi-102173472;ncbi-102181127;ncbi-102174214;ncbi-102188225;ncbi-102178363;ncbi-102177443;ncbi-102180598;ncbi-1021…
GO:0010959	regulation of metal ion transport	25	71	0.000655409	0.0316654	ncbi-102174849;ncbi-102181964;ncbi-102189138;ncbi-102182605;ncbi-102179782;ncbi-102172170;ncbi-102184074;ncbi-102177355;ncbi-102189695;ncbi-102181886;ncbi-102180337;ncbi-102186423;ncbi-102189986;ncbi-102191647;ncbi-102169905;ncbi-106503247;ncbi-102187531;ncbi-102185117;ncbi-102183183;ncbi-102180277;ncbi-102177406;ncbi-102172326;ncbi-102185715;ncbi-102184720;ncbi-102187752
GO:0048870	cell motility	74	281	0.000708222	0.0330952	ncbi-102171074;ncbi-102184909;ncbi-102184156;ncbi-102189314;ncbi-102182044;ncbi-102184252;ncbi-102172636;ncbi-102176802;ncbi-102177252;ncbi-102187602;ncbi-102176335;ncbi-102176803;ncbi-100860837;ncbi-102186699;ncbi-102169307;ncbi-102177449;ncbi-102172821;ncbi-102185098;ncbi-102174857;ncbi-102177355;ncbi-102187336;ncbi-102180242;ncbi-102180614;ncbi-102182060;ncbi-102168932;ncbi-102183172;ncbi-1021…
GO:0051674	localization of cell	74	281	0.000708222	0.0330952	ncbi-102171074;ncbi-102184909;ncbi-102184156;ncbi-102189314;ncbi-102182044;ncbi-102184252;ncbi-102172636;ncbi-102176802;ncbi-102177252;ncbi-102187602;ncbi-102176335;ncbi-102176803;ncbi-100860837;ncbi-102186699;ncbi-102169307;ncbi-102177449;ncbi-102172821;ncbi-102185098;ncbi-102174857;ncbi-102177355;ncbi-102187336;ncbi-102180242;ncbi-102180614;ncbi-102182060;ncbi-102168932;ncbi-102183172;ncbi-1021…
GO:0032501	multicellular organismal process	438	2095	0.000733567	0.0336155	ncbi-102186965;ncbi-102190521;ncbi-102168831;ncbi-102190520;ncbi-102169389;ncbi-102169293;ncbi-102170521;ncbi-102171074;ncbi-102171881;ncbi-102179103;ncbi-102181602;ncbi-100861171;ncbi-102178361;ncbi-102191052;ncbi-102172067;ncbi-102169966;ncbi-102172450;ncbi-102180396;ncbi-102184909;ncbi-102173472;ncbi-102181127;ncbi-102174214;ncbi-102188225;ncbi-102178363;ncbi-102177443;ncbi-102180598;ncbi-1021…
GO:0021515	cell differentiation in spinal cord	8	13	0.000745066	0.0336155	ncbi-102189318;ncbi-102190714;ncbi-102189505;ncbi-102178402;ncbi-102183925;ncbi-106503224;ncbi-102172220;ncbi-102173570
GO:0006812	cation transport	67	250	0.000754735	0.0336155	ncbi-102173746;ncbi-102191052;ncbi-102177443;ncbi-102169109;ncbi-102188322;ncbi-102189132;ncbi-102181964;ncbi-102188508;ncbi-102169972;ncbi-102189138;ncbi-102187237;ncbi-102169880;ncbi-102177449;ncbi-102169025;ncbi-102173101;ncbi-102170991;ncbi-102190707;ncbi-102177355;ncbi-102186231;ncbi-102189695;ncbi-100860949;ncbi-102173216;ncbi-102176151;ncbi-102175322;ncbi-102174685;ncbi-102189702;ncbi-1065…
GO:0050804	regulation of synaptic transmission	20	53	0.000822402	0.0360658	ncbi-102176966;ncbi-102182605;ncbi-102177355;ncbi-102181525;ncbi-102178296;ncbi-102186423;ncbi-102175713;ncbi-102191647;ncbi-102184374;ncbi-102175912;ncbi-102182280;ncbi-102182568;ncbi-102171308;ncbi-102186352;ncbi-102191524;ncbi-102179852;ncbi-102187050;ncbi-102172812;ncbi-102179748;ncbi-102191509
GO:0006939	smooth muscle contraction	9	16	0.000845088	0.0364992	ncbi-102182605;ncbi-102186699;ncbi-102170711;ncbi-102177355;ncbi-102174144;ncbi-102175912;ncbi-102191486;ncbi-102187651;ncbi-102178674
GO:0016477	cell migration	58	211	0.000862411	0.0366914	ncbi-102171074;ncbi-102184909;ncbi-102184156;ncbi-102182044;ncbi-102184252;ncbi-102172636;ncbi-102187602;ncbi-102176335;ncbi-102176803;ncbi-100860837;ncbi-102186699;ncbi-102177449;ncbi-102172821;ncbi-102185098;ncbi-102177355;ncbi-102187336;ncbi-102180614;ncbi-102182060;ncbi-102168932;ncbi-102183172;ncbi-102170451;ncbi-102191074;ncbi-102182435;ncbi-102185604;ncbi-102178301;ncbi-102173781;ncbi-1021…
GO:0032989	cellular component morphogenesis	87	345	0.00110771	0.0464347	ncbi-102186965;ncbi-102190520;ncbi-102184909;ncbi-102176243;ncbi-102174308;ncbi-102182044;ncbi-102170054;ncbi-102168637;ncbi-102168913;ncbi-102186316;ncbi-102172636;ncbi-102172637;ncbi-102183886;ncbi-102176803;ncbi-102170796;ncbi-106502723;ncbi-102170884;ncbi-102172821;ncbi-102173482;ncbi-102177355;ncbi-102181225;ncbi-102186231;ncbi-102176715;ncbi-102189505;ncbi-102168932;ncbi-102171729;ncbi-1021…

## Sheet: Biological Process-Upstream-CHG
GO ID	Description	GeneRatio (1)	BgRatio (6817)	Pvalue	Qvalue	geneID
GO:0048024	regulation of mRNA splicing, via spliceosome	1	18	0.00264046	0.0144376	ncbi-102189413
GO:0050684	regulation of mRNA processing	1	27	0.00396069	0.0144376	ncbi-102189413
GO:1903311	regulation of mRNA metabolic process	1	29	0.00425407	0.0144376	ncbi-102189413
GO:0043484	regulation of RNA splicing	1	34	0.00498753	0.0144376	ncbi-102189413

## Sheet: Cellular Component-Genebody-CG
GO ID	Description	GeneRatio (1248)	BgRatio (6893)	Pvalue	Qvalue	geneID
GO:0031012	extracellular matrix	46	116	3.42722e-08	1.00652e-05	ncbi-102183602;ncbi-102176609;ncbi-102178363;ncbi-102183880;ncbi-102182044;ncbi-102190794;ncbi-102175692;ncbi-102172637;ncbi-102171617;ncbi-102169602;ncbi-102169024;ncbi-102169307;ncbi-102171079;ncbi-102171801;ncbi-102185378;ncbi-102191441;ncbi-102169403;ncbi-102181525;ncbi-102170540;ncbi-102175882;ncbi-102177826;ncbi-102171734;ncbi-102184088;ncbi-100860828;ncbi-102185686;ncbi-102191175;ncbi-1021…
GO:0044420	extracellular matrix component	25	55	2.5699e-06	0.000377369	ncbi-102176609;ncbi-102178363;ncbi-102183880;ncbi-102171617;ncbi-102169602;ncbi-102171801;ncbi-102169403;ncbi-102181525;ncbi-102170540;ncbi-102175882;ncbi-102171734;ncbi-100860828;ncbi-102191175;ncbi-102174703;ncbi-102178020;ncbi-102169447;ncbi-102178881;ncbi-100860938;ncbi-102179198;ncbi-102177440;ncbi-102187050;ncbi-102179389;ncbi-102179674;ncbi-102176677;ncbi-102176947
GO:0097458	neuron part	68	234	2.04735e-05	0.00200425	ncbi-102190520;ncbi-102170237;ncbi-102185469;ncbi-102184441;ncbi-102176130;ncbi-102177443;ncbi-102186316;ncbi-102189138;ncbi-102182605;ncbi-102176619;ncbi-102178638;ncbi-102170991;ncbi-102168745;ncbi-102177818;ncbi-102177355;ncbi-102186231;ncbi-102189226;ncbi-102189695;ncbi-102179217;ncbi-102172085;ncbi-102181886;ncbi-102171906;ncbi-102171734;ncbi-102170451;ncbi-102187978;ncbi-102175984;ncbi-1021…
GO:0043005	neuron projection	63	217	4.24178e-05	0.00234503	ncbi-102190520;ncbi-102170237;ncbi-102185469;ncbi-102184441;ncbi-102176130;ncbi-102177443;ncbi-102186316;ncbi-102189138;ncbi-102182605;ncbi-102176619;ncbi-102178638;ncbi-102170991;ncbi-102168745;ncbi-102177818;ncbi-102177355;ncbi-102186231;ncbi-102189695;ncbi-102179217;ncbi-102172085;ncbi-102181886;ncbi-102171906;ncbi-102171734;ncbi-102170451;ncbi-102187978;ncbi-102175984;ncbi-102176638;ncbi-1021…
GO:0070161	anchoring junction	60	204	4.24252e-05	0.00234503	ncbi-102190520;ncbi-102171074;ncbi-100861171;ncbi-102175583;ncbi-102184156;ncbi-102176966;ncbi-102182044;ncbi-102170326;ncbi-102190607;ncbi-102185190;ncbi-100860837;ncbi-102185098;ncbi-102187412;ncbi-102187960;ncbi-102168645;ncbi-102171169;ncbi-102185477;ncbi-102175422;ncbi-102186231;ncbi-102189776;ncbi-100860855;ncbi-102182426;ncbi-102173490;ncbi-102186619;ncbi-102183172;ncbi-102174054;ncbi-1021…
GO:0030054	cell junction	94	357	4.79092e-05	0.00234503	ncbi-102190520;ncbi-102171074;ncbi-102177982;ncbi-100861171;ncbi-102175583;ncbi-102182596;ncbi-102174214;ncbi-102184156;ncbi-102176966;ncbi-102182044;ncbi-102170326;ncbi-102190607;ncbi-102185190;ncbi-100860837;ncbi-102185098;ncbi-102179783;ncbi-102187412;ncbi-102187960;ncbi-102168645;ncbi-102171169;ncbi-102185477;ncbi-102175422;ncbi-102177818;ncbi-102186231;ncbi-102182518;ncbi-102189776;ncbi-1008…
GO:0016021	integral component of membrane	73	269	0.000122911	0.00515674	ncbi-102181502;ncbi-102171074;ncbi-102174308;ncbi-102182044;ncbi-102174849;ncbi-102181964;ncbi-102187602;ncbi-102189138;ncbi-102182605;ncbi-102176803;ncbi-100860837;ncbi-102169880;ncbi-102169024;ncbi-102170991;ncbi-102184259;ncbi-102173482;ncbi-102174672;ncbi-102176054;ncbi-102168745;ncbi-102177355;ncbi-102187336;ncbi-102189695;ncbi-102190623;ncbi-102181886;ncbi-102168932;ncbi-102176151;ncbi-1021…
GO:0045202	synapse	34	108	0.000496327	0.0158624	ncbi-102187602;ncbi-102178284;ncbi-102190143;ncbi-102178638;ncbi-102170991;ncbi-102172170;ncbi-102172169;ncbi-102186231;ncbi-102179217;ncbi-102173109;ncbi-102181886;ncbi-102178296;ncbi-102179588;ncbi-102189515;ncbi-102175984;ncbi-102173781;ncbi-102184374;ncbi-102186997;ncbi-102188092;ncbi-102172577;ncbi-102172218;ncbi-102177583;ncbi-102178792;ncbi-102179546;ncbi-102185715;ncbi-102169162;ncbi-1021…
GO:0071944	cell periphery	107	442	0.000530047	0.0158624	ncbi-102171074;ncbi-102173472;ncbi-102184156;ncbi-102177443;ncbi-102187495;ncbi-102181964;ncbi-102187602;ncbi-102182605;ncbi-102190143;ncbi-102170884;ncbi-102178638;ncbi-102188149;ncbi-102170991;ncbi-102172170;ncbi-102173581;ncbi-102177818;ncbi-102186231;ncbi-102189695;ncbi-102179217;ncbi-102182426;ncbi-102172085;ncbi-102173109;ncbi-102181886;ncbi-102176715;ncbi-102182060;ncbi-102173490;ncbi-1021…
GO:0042995	cell projection	114	476	0.000540117	0.0158624	ncbi-102171711;ncbi-102190520;ncbi-102170237;ncbi-102185469;ncbi-102173472;ncbi-102184441;ncbi-102184156;ncbi-102176130;ncbi-102177443;ncbi-102170054;ncbi-102186316;ncbi-102189138;ncbi-102182605;ncbi-102176619;ncbi-102178638;ncbi-102170991;ncbi-102183430;ncbi-102168745;ncbi-102177818;ncbi-102177355;ncbi-102186231;ncbi-102189226;ncbi-102189695;ncbi-102179217;ncbi-102172085;ncbi-102180523;ncbi-1021…
GO:0012505	endomembrane system	102	425	0.000979354	0.0224526	ncbi-102190520;ncbi-102170521;ncbi-102171881;ncbi-102191052;ncbi-102184909;ncbi-102175216;ncbi-102184156;ncbi-106502667;ncbi-102176334;ncbi-102176244;ncbi-102169024;ncbi-102177449;ncbi-102179863;ncbi-102177072;ncbi-102173581;ncbi-102176054;ncbi-102184074;ncbi-102175139;ncbi-102180688;ncbi-102187336;ncbi-102174494;ncbi-102189695;ncbi-102174409;ncbi-102182618;ncbi-102183992;ncbi-102170807;ncbi-1021…
GO:0044456	synapse part	29	91	0.00100929	0.0224526	ncbi-102187602;ncbi-102178284;ncbi-102190143;ncbi-102178638;ncbi-102170991;ncbi-102172170;ncbi-102172169;ncbi-102186231;ncbi-102179217;ncbi-102173109;ncbi-102181886;ncbi-102178296;ncbi-102179588;ncbi-102189515;ncbi-102175984;ncbi-102173781;ncbi-102184374;ncbi-102188092;ncbi-102172577;ncbi-102172218;ncbi-102178792;ncbi-102179546;ncbi-102185715;ncbi-102169162;ncbi-102171308;ncbi-102191749;ncbi-1021…
GO:0005581	collagen trimer	7	11	0.00104824	0.0224526	ncbi-102185378;ncbi-100860828;ncbi-106503489;ncbi-100860938;ncbi-102177438;ncbi-102176677;ncbi-102176947
GO:0042599	lamellar body	4	4	0.00107032	0.0224526	ncbi-102188526;ncbi-102178008;ncbi-102178562;ncbi-102189799
GO:0005912	adherens junction	51	189	0.00143242	0.0280453	ncbi-102190520;ncbi-102171074;ncbi-100861171;ncbi-102175583;ncbi-102184156;ncbi-102176966;ncbi-102182044;ncbi-102170326;ncbi-102190607;ncbi-102185190;ncbi-100860837;ncbi-102187412;ncbi-102171169;ncbi-102185477;ncbi-102175422;ncbi-102189776;ncbi-100860855;ncbi-102182426;ncbi-102173490;ncbi-102183172;ncbi-102170451;ncbi-102182339;ncbi-102179802;ncbi-102168855;ncbi-102171274;ncbi-102175326;ncbi-1021…
GO:0005886	plasma membrane	102	433	0.00188926	0.0346779	ncbi-102171074;ncbi-102173472;ncbi-102184156;ncbi-102177443;ncbi-102187495;ncbi-102181964;ncbi-102187602;ncbi-102182605;ncbi-102190143;ncbi-102170884;ncbi-102178638;ncbi-102188149;ncbi-102170991;ncbi-102172170;ncbi-102173581;ncbi-102177818;ncbi-102186231;ncbi-102179217;ncbi-102182426;ncbi-102172085;ncbi-102173109;ncbi-102181886;ncbi-102176715;ncbi-102182060;ncbi-102173490;ncbi-102176151;ncbi-1021…
GO:0030055	cell-substrate junction	49	185	0.00267379	0.0461911	ncbi-102190520;ncbi-102171074;ncbi-100861171;ncbi-102175583;ncbi-102184156;ncbi-102176966;ncbi-102182044;ncbi-102170326;ncbi-102190607;ncbi-102185190;ncbi-100860837;ncbi-102187412;ncbi-102171169;ncbi-102185477;ncbi-102175422;ncbi-100860855;ncbi-102182426;ncbi-102173490;ncbi-102183172;ncbi-102170451;ncbi-102182339;ncbi-102179802;ncbi-102168855;ncbi-102171274;ncbi-102175326;ncbi-102184657;ncbi-1021…

## Sheet: Cellular Component-Genebady-CHG
GO ID	Description	GeneRatio (11)	BgRatio (6893)	Pvalue	Qvalue	geneID
GO:0002139	stereocilia coupling link	1	1	0.00159582	0.0377958	ncbi-106502441
GO:0002141	stereocilia ankle link	1	1	0.00159582	0.0377958	ncbi-106502441

## Sheet: Molecular Function-Genebody-CG
GO ID	Description	GeneRatio (1195)	BgRatio (6553)	Pvalue	Qvalue	geneID
GO:0005085	guanyl-nucleotide exchange factor activity	30	65	1.98219e-07	6.9231e-05	ncbi-102176334;ncbi-102176802;ncbi-102177252;ncbi-102189969;ncbi-102176138;ncbi-102178749;ncbi-102170536;ncbi-102191541;ncbi-102180614;ncbi-102171637;ncbi-102187425;ncbi-106503193;ncbi-102170463;ncbi-102173333;ncbi-102184378;ncbi-102185872;ncbi-102177564;ncbi-102171549;ncbi-102182917;ncbi-102170829;ncbi-102185433;ncbi-102190079;ncbi-102184383;ncbi-102173345;ncbi-102185132;ncbi-102188678;ncbi-1065…
GO:0005088	Ras guanyl-nucleotide exchange factor activity	27	56	2.679e-07	6.9231e-05	ncbi-102176334;ncbi-102176802;ncbi-102177252;ncbi-102189969;ncbi-102176138;ncbi-102178749;ncbi-102170536;ncbi-102191541;ncbi-102180614;ncbi-102171637;ncbi-102187425;ncbi-106503193;ncbi-102170463;ncbi-102184378;ncbi-102185872;ncbi-102177564;ncbi-102171549;ncbi-102182917;ncbi-102170829;ncbi-102190079;ncbi-102173345;ncbi-102185132;ncbi-102188678;ncbi-106502488;ncbi-102168351;ncbi-102172607;ncbi-1021…
GO:0008324	cation transmembrane transporter activity	50	161	4.7131e-05	0.00811976	ncbi-102173746;ncbi-102191052;ncbi-102177443;ncbi-102169109;ncbi-102188322;ncbi-102174849;ncbi-102189132;ncbi-102181964;ncbi-102188508;ncbi-102189138;ncbi-102187237;ncbi-102177449;ncbi-102169025;ncbi-102173101;ncbi-102184074;ncbi-102168745;ncbi-102190707;ncbi-102189695;ncbi-102172085;ncbi-100860949;ncbi-102181886;ncbi-102176151;ncbi-102186423;ncbi-102189511;ncbi-102180792;ncbi-102179588;ncbi-1021…
GO:0005488	binding	958	4974	6.30517e-05	0.00814694	ncbi-102185571;ncbi-102186965;ncbi-102171711;ncbi-102190520;ncbi-102169389;ncbi-102169293;ncbi-102170237;ncbi-102170521;ncbi-102171074;ncbi-102171880;ncbi-102174743;ncbi-102175214;ncbi-102185469;ncbi-102177982;ncbi-100860962;ncbi-102181602;ncbi-102173746;ncbi-102183795;ncbi-100861171;ncbi-102179567;ncbi-102191052;ncbi-102168266;ncbi-102172067;ncbi-102169966;ncbi-102180396;ncbi-102180675;ncbi-1021…
GO:0004714	transmembrane receptor protein tyrosine kinase activity	10	16	0.000107801	0.00861802	ncbi-100860837;ncbi-102190819;ncbi-102172767;ncbi-102187644;ncbi-102180282;ncbi-102179992;ncbi-102186352;ncbi-102187547;ncbi-102185411;ncbi-100860806
GO:0004713	protein tyrosine kinase activity	15	31	0.000120306	0.00861802	ncbi-102184909;ncbi-102170054;ncbi-100860837;ncbi-102191074;ncbi-102181989;ncbi-102190819;ncbi-102172767;ncbi-102187644;ncbi-102180282;ncbi-102179992;ncbi-102186352;ncbi-102187547;ncbi-102185411;ncbi-100860806;ncbi-102168539
GO:0005216	ion channel activity	38	117	0.000133395	0.00861802	ncbi-102191052;ncbi-102169109;ncbi-102188322;ncbi-102174849;ncbi-102179957;ncbi-102188508;ncbi-102189138;ncbi-102177449;ncbi-102173101;ncbi-102170991;ncbi-102184074;ncbi-102189695;ncbi-102182244;ncbi-102181886;ncbi-102186507;ncbi-102176151;ncbi-102186423;ncbi-102189702;ncbi-102179588;ncbi-102182435;ncbi-102176638;ncbi-102171382;ncbi-102185117;ncbi-102175065;ncbi-102188092;ncbi-102172849;ncbi-1021…
GO:0022838	substrate-specific channel activity	38	117	0.000133395	0.00861802	ncbi-102191052;ncbi-102169109;ncbi-102188322;ncbi-102174849;ncbi-102179957;ncbi-102188508;ncbi-102189138;ncbi-102177449;ncbi-102173101;ncbi-102170991;ncbi-102184074;ncbi-102189695;ncbi-102182244;ncbi-102181886;ncbi-102186507;ncbi-102176151;ncbi-102186423;ncbi-102189702;ncbi-102179588;ncbi-102182435;ncbi-102176638;ncbi-102171382;ncbi-102185117;ncbi-102175065;ncbi-102188092;ncbi-102172849;ncbi-1021…
GO:0046872	metal ion binding	227	1019	0.000214123	0.0122964	ncbi-102185571;ncbi-102169293;ncbi-100860962;ncbi-102181602;ncbi-100861171;ncbi-102191052;ncbi-102169966;ncbi-102180396;ncbi-102175216;ncbi-102189488;ncbi-102176966;ncbi-102178363;ncbi-102180598;ncbi-102183880;ncbi-102176243;ncbi-102183797;ncbi-102170326;ncbi-102174849;ncbi-102185750;ncbi-102190607;ncbi-102187233;ncbi-102187495;ncbi-102184252;ncbi-102178546;ncbi-102187775;ncbi-102189318;ncbi-1021…
GO:0005261	cation channel activity	24	65	0.000271763	0.0128249	ncbi-102191052;ncbi-102169109;ncbi-102188322;ncbi-102174849;ncbi-102188508;ncbi-102189138;ncbi-102177449;ncbi-102173101;ncbi-102184074;ncbi-102189695;ncbi-102181886;ncbi-102176151;ncbi-102186423;ncbi-102182435;ncbi-102176638;ncbi-102185117;ncbi-102188092;ncbi-102172849;ncbi-102169542;ncbi-100861026;ncbi-102172403;ncbi-102175193;ncbi-102185961;ncbi-102171336
GO:0098772	molecular function regulator	90	352	0.000272953	0.0128249	ncbi-102190520;ncbi-102172450;ncbi-102182878;ncbi-102179953;ncbi-102174308;ncbi-102174849;ncbi-102183697;ncbi-102176334;ncbi-102176802;ncbi-102177252;ncbi-102189969;ncbi-102176138;ncbi-102177449;ncbi-102171348;ncbi-106502757;ncbi-102187144;ncbi-102180406;ncbi-102172170;ncbi-102189881;ncbi-102184265;ncbi-102178749;ncbi-102170536;ncbi-102189695;ncbi-102191541;ncbi-102184173;ncbi-102180614;ncbi-1021…
GO:0016301	kinase activity	78	299	0.000359612	0.0154885	ncbi-102190520;ncbi-102184909;ncbi-102169967;ncbi-102174214;ncbi-102170054;ncbi-102179018;ncbi-102176803;ncbi-100860837;ncbi-102191436;ncbi-102175590;ncbi-102170613;ncbi-102170884;ncbi-102174671;ncbi-106502757;ncbi-102177075;ncbi-102184173;ncbi-102187340;ncbi-102171364;ncbi-102169409;ncbi-102189152;ncbi-102191074;ncbi-102170262;ncbi-102188076;ncbi-102175984;ncbi-102188893;ncbi-102185604;ncbi-1021…
GO:0015075	ion transmembrane transporter activity	69	259	0.000411779	0.0163711	ncbi-102190521;ncbi-102173746;ncbi-102191052;ncbi-102177443;ncbi-102169109;ncbi-102188322;ncbi-102174849;ncbi-102189132;ncbi-102181964;ncbi-102179957;ncbi-102188508;ncbi-102189138;ncbi-102187237;ncbi-102177449;ncbi-102169025;ncbi-102173101;ncbi-102170991;ncbi-102184074;ncbi-102168745;ncbi-102190707;ncbi-102189695;ncbi-102172085;ncbi-100860949;ncbi-102182244;ncbi-102181886;ncbi-102186507;ncbi-1021…
GO:0015267	channel activity	38	124	0.000499255	0.0172024	ncbi-102191052;ncbi-102169109;ncbi-102188322;ncbi-102174849;ncbi-102179957;ncbi-102188508;ncbi-102189138;ncbi-102177449;ncbi-102173101;ncbi-102170991;ncbi-102184074;ncbi-102189695;ncbi-102182244;ncbi-102181886;ncbi-102186507;ncbi-102176151;ncbi-102186423;ncbi-102189702;ncbi-102179588;ncbi-102182435;ncbi-102176638;ncbi-102171382;ncbi-102185117;ncbi-102175065;ncbi-102188092;ncbi-102172849;ncbi-1021…
GO:0022803	passive transmembrane transporter activity	38	124	0.000499255	0.0172024	ncbi-102191052;ncbi-102169109;ncbi-102188322;ncbi-102174849;ncbi-102179957;ncbi-102188508;ncbi-102189138;ncbi-102177449;ncbi-102173101;ncbi-102170991;ncbi-102184074;ncbi-102189695;ncbi-102182244;ncbi-102181886;ncbi-102186507;ncbi-102176151;ncbi-102186423;ncbi-102189702;ncbi-102179588;ncbi-102182435;ncbi-102176638;ncbi-102171382;ncbi-102185117;ncbi-102175065;ncbi-102188092;ncbi-102172849;ncbi-1021…
GO:0005539	glycosaminoglycan binding	24	68	0.000588458	0.0190087	ncbi-102181127;ncbi-102183880;ncbi-102169602;ncbi-102179782;ncbi-102175422;ncbi-102182426;ncbi-102186887;ncbi-106502912;ncbi-102170540;ncbi-102173490;ncbi-102186984;ncbi-102185686;ncbi-102186997;ncbi-102187531;ncbi-106502118;ncbi-106503489;ncbi-102181355;ncbi-102180282;ncbi-102191492;ncbi-102185718;ncbi-102169439;ncbi-102169924;ncbi-102179389;ncbi-102179674
GO:0022890	inorganic cation transmembrane transporter activity	34	110	0.000817003	0.0248389	ncbi-102191052;ncbi-102177443;ncbi-102189132;ncbi-102181964;ncbi-102189138;ncbi-102177449;ncbi-102169025;ncbi-102173101;ncbi-102184074;ncbi-102190707;ncbi-102189695;ncbi-102172085;ncbi-100860949;ncbi-102181886;ncbi-102176151;ncbi-102186423;ncbi-102180792;ncbi-102179588;ncbi-102176638;ncbi-102191650;ncbi-102187983;ncbi-102176830;ncbi-102171382;ncbi-102172849;ncbi-102169542;ncbi-100861026;ncbi-1021…
GO:0016755	transferase activity, transferring amino-acyl groups	7	11	0.00109596	0.0288143	ncbi-102177982;ncbi-102188149;ncbi-102185477;ncbi-102182719;ncbi-102182996;ncbi-102189518;ncbi-102169238
GO:0015085	calcium ion transmembrane transporter activity	11	23	0.00111502	0.0288143	ncbi-102191052;ncbi-102177443;ncbi-102189138;ncbi-102177449;ncbi-102173101;ncbi-102184074;ncbi-102189695;ncbi-102176151;ncbi-102186423;ncbi-102172849;ncbi-102172403
GO:0072509	divalent inorganic cation transmembrane transporter activity	11	23	0.00111502	0.0288143	ncbi-102191052;ncbi-102177443;ncbi-102189138;ncbi-102177449;ncbi-102173101;ncbi-102184074;ncbi-102189695;ncbi-102176151;ncbi-102186423;ncbi-102172849;ncbi-102172403
GO:0022891	substrate-specific transmembrane transporter activity	73	288	0.00131777	0.0316936	ncbi-102190521;ncbi-102173746;ncbi-102191052;ncbi-102177443;ncbi-102169109;ncbi-102188322;ncbi-102174849;ncbi-102189132;ncbi-102181964;ncbi-102179957;ncbi-102188508;ncbi-102189138;ncbi-102187237;ncbi-102177449;ncbi-102169025;ncbi-102173101;ncbi-102170991;ncbi-102184074;ncbi-102168745;ncbi-102190707;ncbi-102189695;ncbi-102172085;ncbi-100860949;ncbi-102182244;ncbi-102181886;ncbi-102186507;ncbi-1021…
GO:0097367	carbohydrate derivative binding	176	792	0.00139269	0.0316936	ncbi-102190520;ncbi-102183795;ncbi-102168266;ncbi-102180675;ncbi-102184909;ncbi-102169967;ncbi-102181127;ncbi-102174214;ncbi-102174307;ncbi-102183880;ncbi-102169015;ncbi-102170054;ncbi-102179572;ncbi-102184633;ncbi-102177989;ncbi-102179018;ncbi-102176618;ncbi-102176803;ncbi-100860837;ncbi-102190142;ncbi-102191436;ncbi-102169602;ncbi-102173859;ncbi-102174131;ncbi-102175590;ncbi-102179782;ncbi-1021…
GO:0022857	transmembrane transporter activity	82	331	0.0014104	0.0316936	ncbi-102190521;ncbi-102173746;ncbi-102191052;ncbi-102177443;ncbi-102169109;ncbi-102188322;ncbi-102174849;ncbi-102189132;ncbi-102181964;ncbi-102179957;ncbi-102188508;ncbi-102175135;ncbi-102189138;ncbi-102187237;ncbi-102173859;ncbi-102174131;ncbi-102177449;ncbi-102169025;ncbi-102173101;ncbi-102170991;ncbi-102184074;ncbi-102168745;ncbi-102190707;ncbi-102189695;ncbi-102172085;ncbi-100860949;ncbi-1021…
GO:0016772	transferase activity, transferring phosphorus-containing groups	98	408	0.00149344	0.0321614	ncbi-102186965;ncbi-102190520;ncbi-102179567;ncbi-102184909;ncbi-102169967;ncbi-102174214;ncbi-102170054;ncbi-102179018;ncbi-102176803;ncbi-100860837;ncbi-102191436;ncbi-102175590;ncbi-102171618;ncbi-102170613;ncbi-102170884;ncbi-102174671;ncbi-106502757;ncbi-102177075;ncbi-102184173;ncbi-102187340;ncbi-102170807;ncbi-102171364;ncbi-102189424;ncbi-102169409;ncbi-102189152;ncbi-102191074;ncbi-1021…
GO:0019904	protein domain specific binding	43	153	0.00160667	0.0332158	ncbi-102183697;ncbi-102172821;ncbi-102174490;ncbi-102190972;ncbi-102177072;ncbi-102172170;ncbi-102179217;ncbi-102180242;ncbi-102186146;ncbi-102180793;ncbi-102183176;ncbi-102168855;ncbi-100860820;ncbi-102184374;ncbi-102173503;ncbi-102170356;ncbi-106503247;ncbi-102186997;ncbi-102180699;ncbi-102183726;ncbi-102190735;ncbi-102179049;ncbi-102179520;ncbi-102183183;ncbi-102180895;ncbi-102172577;ncbi-1021…
GO:0048037	cofactor binding	13	31	0.00182379	0.0362542	ncbi-102170708;ncbi-102170331;ncbi-102172084;ncbi-102183085;ncbi-102180523;ncbi-102190447;ncbi-102168762;ncbi-102179598;ncbi-102177936;ncbi-102181740;ncbi-102187632;ncbi-102183195;ncbi-102176309
GO:0046873	metal ion transmembrane transporter activity	26	82	0.0021657	0.0411431	ncbi-102191052;ncbi-102177443;ncbi-102181964;ncbi-102189138;ncbi-102177449;ncbi-102169025;ncbi-102173101;ncbi-102184074;ncbi-102189695;ncbi-102172085;ncbi-102181886;ncbi-102176151;ncbi-102186423;ncbi-102180792;ncbi-102179588;ncbi-102176638;ncbi-102171382;ncbi-102172849;ncbi-102169542;ncbi-100861026;ncbi-102172403;ncbi-102182451;ncbi-102185961;ncbi-102177482;ncbi-102186069;ncbi-102186754
GO:0003779	actin binding	24	74	0.00225336	0.0411431	ncbi-102171711;ncbi-102171880;ncbi-102173472;ncbi-102175583;ncbi-102184156;ncbi-102188225;ncbi-102176966;ncbi-102188866;ncbi-102187412;ncbi-102189226;ncbi-102180869;ncbi-102179802;ncbi-102187978;ncbi-102190910;ncbi-102175622;ncbi-102172767;ncbi-102179537;ncbi-102172326;ncbi-102180012;ncbi-102169433;ncbi-102188990;ncbi-102189759;ncbi-102189287;ncbi-102170594
GO:0005515	protein binding	439	2175	0.00233738	0.0411431	ncbi-102171711;ncbi-102190520;ncbi-102169389;ncbi-102169293;ncbi-102170237;ncbi-102170521;ncbi-102171074;ncbi-102171880;ncbi-102175214;ncbi-102191052;ncbi-102172067;ncbi-102180396;ncbi-102180675;ncbi-102184909;ncbi-102169967;ncbi-102173472;ncbi-102175583;ncbi-102182596;ncbi-102170322;ncbi-102174214;ncbi-102184156;ncbi-102188225;ncbi-102176130;ncbi-102176966;ncbi-102177443;ncbi-102179953;ncbi-1021…
GO:0016773	phosphotransferase activity, alcohol group as acceptor	58	224	0.00238814	0.0411431	ncbi-102190520;ncbi-102184909;ncbi-102169967;ncbi-102174214;ncbi-102170054;ncbi-102176803;ncbi-100860837;ncbi-102191436;ncbi-102175590;ncbi-102170613;ncbi-102170884;ncbi-102174671;ncbi-102171364;ncbi-102169409;ncbi-102189152;ncbi-102191074;ncbi-102188076;ncbi-102175984;ncbi-102185604;ncbi-102181989;ncbi-102173038;ncbi-102180890;ncbi-102190819;ncbi-102190641;ncbi-102173333;ncbi-102179238;ncbi-1021…
GO:0019199	transmembrane receptor protein kinase activity	11	25	0.0025763	0.042953	ncbi-100860837;ncbi-102190819;ncbi-102172767;ncbi-100861300;ncbi-102187644;ncbi-102180282;ncbi-102179992;ncbi-102186352;ncbi-102187547;ncbi-102185411;ncbi-100860806
GO:0000981	sequence-specific DNA binding RNA polymerase II transcription factor activity	42	153	0.00293621	0.0471227	ncbi-102169293;ncbi-102172067;ncbi-102189320;ncbi-102172821;ncbi-102171528;ncbi-102170063;ncbi-102186030;ncbi-102174857;ncbi-102186785;ncbi-102170445;ncbi-102168371;ncbi-102174500;ncbi-102177274;ncbi-102180793;ncbi-102191366;ncbi-102190545;ncbi-102169414;ncbi-102183004;ncbi-102169330;ncbi-102170631;ncbi-102175713;ncbi-102174975;ncbi-102184202;ncbi-102178020;ncbi-102173423;ncbi-102185705;ncbi-1021…
GO:0005262	calcium channel activity	10	22	0.00300875	0.0471227	ncbi-102191052;ncbi-102189138;ncbi-102177449;ncbi-102173101;ncbi-102184074;ncbi-102189695;ncbi-102176151;ncbi-102186423;ncbi-102172849;ncbi-102172403
