# Supplementary material for: Genome-wide differences in DNA methylation changes in caprine ovaries between oestrous and dioestrous phases
Source: J Anim Sci Biotechnol. 2018 Dec 4;9:85. doi: 10.1186/s40104-018-0301-x (PMC6277999; doi:10.1186/s40104-018-0301-x)
Supplement: Supplementary file 6 — Table S6. KEGG pathways of differentially methylated genes in DS versus ES. (XLSX 37 kb) [file 40104_2018_301_MOESM6_ESM.xlsx]

## Sheet: Downstream.DMR.all.path
KEGG_A_class	KEGG_B_class	Pathway	Downstream.DMR.all (145)	All (7281)	Pvalue	Qvalue	Pathway ID	Genes	K_IDs
Metabolism	Glycan biosynthesis and metabolism	Glycosaminoglycan biosynthesis - chondroitin sulfate / dermatan sulfate	5	19	2.71436e-05	0.00540158	ko00532	ncbi-102168320;ncbi-102179262;ncbi-102191357;ncbi-106503683;ncbi-102172516	K04742+K08106+K00734+K00746+K10158
Human Diseases	Substance dependence	Cocaine addiction	6	46	0.000273251	0.0271885	ko05030	ncbi-102169726;ncbi-102178040;ncbi-100860765;ncbi-102190425;ncbi-102190430;ncbi-102177187	K01593+K02090+K04630+K15839+K04632+K05212

## Sheet: Genebody.DMR.all.path
KEGG_A_class	KEGG_B_class	Pathway	Genebody.DMR.all (1212)	All (7281)	Pvalue	Qvalue	Pathway ID	Genes	K_IDs
Cellular Processes	Cellular commiunity	Focal adhesion	82	212	5.40432e-15	1.5024e-12	ko04510	ncbi-102191085;ncbi-102178401;ncbi-100860938;ncbi-102188539;ncbi-102176661;ncbi-102174902;ncbi-102178149;ncbi-102180657;ncbi-102184426;ncbi-102187050;ncbi-102190520;ncbi-102175583;ncbi-102177252;ncbi-102178087;ncbi-102177814;ncbi-102168651;ncbi-102168934;ncbi-102177274;ncbi-102181989;ncbi-102169417;ncbi-102170356;ncbi-102187630;ncbi-102190470;ncbi-100861254;ncbi-102172326;ncbi-102189930;ncbi-1021…	K06238+K06238+K06236+K06589+K05636+K06245+K07860+K10151+K05089+K05637+K04368+K06271+K05730+K12755+K05725+K05450+K05450+K05732+K05083+K06493+K04364+K04437+K10152+K02161+K05699+K02158+K06237+K04375+K06238+K05099+K00907+K04437+K06590+K06236+K03900+K06275+K17386+K06275+K05097+K05740+K17448+K06236+K06252+K06241+K05703+K04659+K06587+K05699+K06277+K05730+K06236+K05096+K06237+K06237+K06483+K06240+K05704+…
Human Diseases	Cancers	Pathways in cancer	121	388	2.47461e-13	3.4397e-11	ko05200	ncbi-102187531;ncbi-102179435;ncbi-102175543;ncbi-102180182;ncbi-102185427;ncbi-102176661;ncbi-102174902;ncbi-102178149;ncbi-100860901;ncbi-102175660;ncbi-102183232;ncbi-102184426;ncbi-102187767;ncbi-102187048;ncbi-102189399;ncbi-102187050;ncbi-102181502;ncbi-102190520;ncbi-102169967;ncbi-102171520;ncbi-102189962;ncbi-102183886;ncbi-102169602;ncbi-102186699;ncbi-102179782;ncbi-102177814;ncbi-1021…	K04358+K09290+K04347+K02091+K04548+K05636+K06245+K07860+K04492+K02580+K04543+K05089+K04674+K06225+K04289+K05637+K04259+K04368+K08803+K04379+K13377+K06618+K04358+K04198+K04358+K05725+K04197+K05689+K05083+K04364+K08042+K09455+K04504+K02161+K08528+K05126+K02158+K04358+K06237+K02842+K08048+K04260+K11217+K02432+K05099+K08045+K06230+K17386+K00312+K04635+K02085+K02620+K05090+K08803+K03172+K06241+K04500+…
Environmental Information Processing	Signal transduction	Calcium signaling pathway	67	184	4.49229e-11	3.16524e-09	ko04020	ncbi-102180455;ncbi-102170858;ncbi-102178536;ncbi-102184426;ncbi-102189673;ncbi-102184810;ncbi-102182788;ncbi-102191052;ncbi-102177443;ncbi-102191055;ncbi-102182605;ncbi-102186699;ncbi-102184259;ncbi-102189695;ncbi-102190716;ncbi-102174144;ncbi-102171809;ncbi-102189152;ncbi-102181989;ncbi-102179134;ncbi-102171922;ncbi-102185124;ncbi-102174706;ncbi-100861281;ncbi-102189537;ncbi-102185139;ncbi-1008…	K13755+K04959+K04160+K05089+K04636+K05871+K04135+K04963+K05849+K04222+K04157+K04198+K04211+K16059+K00911+K04197+K16056+K00911+K05083+K04267+K08042+K04229+K04851+K04633+K05209+K00871+K05863+K04853+K08048+K04260+K04515+K00907+K04850+K04856+K04348+K04344+K04635+K04150+K08044+K05858+K05849+K04849+K02183+K04632+K04632+K04857+K05859+K08047+K02677+K04854+K02677+K04361+K04157+K04958+K05850+K04960+K00907+…
Environmental Information Processing	Signal transduction	cAMP signaling pathway	71	200	4.55431e-11	3.16524e-09	ko04024	ncbi-102174434;ncbi-102183935;ncbi-102175460;ncbi-102170199;ncbi-102178149;ncbi-102175660;ncbi-102171320;ncbi-102178536;ncbi-102186689;ncbi-102187048;ncbi-102191614;ncbi-102181502;ncbi-102190520;ncbi-102171520;ncbi-102177252;ncbi-102174131;ncbi-102178087;ncbi-102170891;ncbi-102181801;ncbi-102174144;ncbi-102171809;ncbi-102191372;ncbi-102171922;ncbi-102185124;ncbi-102174706;ncbi-102177021;ncbi-1021…	K01115+K04587+K05232+K09048+K07860+K02580+K13293+K04160+K04615+K06225+K05213+K04259+K04368+K04379+K05730+K05673+K12755+K04953+K04265+K04197+K16056+K04218+K08042+K04229+K04851+K04218+K05209+K02158+K05199+K04853+K08048+K04260+K13293+K05031+K08045+K04515+K06230+K04590+K08014+K05731+K04850+K13293+K05197+K05702+K08044+K04957+K05730+K05673+K02183+K04632+K04632+K04351+K04145+K01540+K04857+K08401+K08047+…
Environmental Information Processing	Signal transduction	Rap1 signaling pathway	72	205	5.87145e-11	3.26453e-09	ko04015	ncbi-102187531;ncbi-102169728;ncbi-102186655;ncbi-102178149;ncbi-102168996;ncbi-102184426;ncbi-102189399;ncbi-102177799;ncbi-102190520;ncbi-102175583;ncbi-102169602;ncbi-102179782;ncbi-102168651;ncbi-102168934;ncbi-102186145;ncbi-102170451;ncbi-102175326;ncbi-102169417;ncbi-102179134;ncbi-102169516;ncbi-102171922;ncbi-102178670;ncbi-102189537;ncbi-102170206;ncbi-102184919;ncbi-100862660;ncbi-1021…	K04358+K08019+K17697+K07860+K04527+K05089+K04289+K04277+K04368+K06271+K04358+K04358+K05450+K05450+K04534+K05689+K05759+K06493+K04267+K04433+K08042+K05631+K05209+K04358+K08048+K02582+K05099+K08045+K08014+K05731+K17386+K05097+K17706+K05090+K05462+K05702+K08044+K05858+K05759+K06277+K05096+K04237+K17704+K02183+K04632+K04632+K05467+K04351+K05704+K04145+K05690+K08015+K18497+K08018+K08047+K17703+K02677+…
Environmental Information Processing	Signaling molecules and interaction	ECM-receptor interaction	41	93	3.76673e-10	1.74525e-08	ko04512	ncbi-102191085;ncbi-102178401;ncbi-100860938;ncbi-102188539;ncbi-102176661;ncbi-102174902;ncbi-102187050;ncbi-102169417;ncbi-102176947;ncbi-102169643;ncbi-102180190;ncbi-102170822;ncbi-100860743;ncbi-102191119;ncbi-102177438;ncbi-102179198;ncbi-102177440;ncbi-102179674;ncbi-102171074;ncbi-102187872;ncbi-102171347;ncbi-102171079;ncbi-102183190;ncbi-102171801;ncbi-106502850;ncbi-102182426;ncbi-1021…	K06238+K06238+K06236+K06589+K05636+K06245+K05637+K06493+K06237+K06238+K06590+K06260+K06236+K03900+K06236+K06252+K06241+K04659+K06587+K06236+K06237+K06237+K06483+K06240+K06236+K06256+K06254+K06246+K06252+K06255+K06236+K06525+K06258+K06585+K06243+K06243+K06236+K06252+K06240+K05637+K06237
Organismal Systems	Digestive system	Gastric acid secretion	35	73	4.45594e-10	1.76964e-08	ko04971	ncbi-102170858;ncbi-102189132;ncbi-102190244;ncbi-102179222;ncbi-102180792;ncbi-102191372;ncbi-102171922;ncbi-102177021;ncbi-102184919;ncbi-102179446;ncbi-102189798;ncbi-102176762;ncbi-102190641;ncbi-102168263;ncbi-102185469;ncbi-102169966;ncbi-102188322;ncbi-106502751;ncbi-102190430;ncbi-102188874;ncbi-102179794;ncbi-102185858;ncbi-102179588;ncbi-102175984;ncbi-102180890;ncbi-102188092;ncbi-1021…	K04959+K13961+K13962+K04913+K01542+K04218+K08042+K04218+K08048+K05031+K08045+K04515+K00907+K04150+K08044+K05858+K04920+K02183+K04632+K04632+K01540+K08047+K01539+K02677+K02677+K04958+K04960+K05742+K00907+K02677+K08049+K04515+K05858+K01539+K04926
Human Diseases	Infectious diseases	Amoebiasis	45	111	1.46284e-09	5.08335e-08	ko05146	ncbi-100860938;ncbi-102170749;ncbi-102171024;ncbi-102176661;ncbi-102174902;ncbi-102175660;ncbi-102189673;ncbi-102187050;ncbi-102189962;ncbi-102186601;ncbi-102177814;ncbi-102173110;ncbi-102185034;ncbi-100861281;ncbi-102172326;ncbi-102176947;ncbi-100860743;ncbi-102177328;ncbi-102177438;ncbi-102177440;ncbi-102169966;ncbi-102176966;ncbi-102187231;ncbi-102187872;ncbi-102171347;ncbi-102171079;ncbi-1021…	K06236+K03998+K03997+K05636+K06245+K02580+K04636+K05637+K13377+K04387+K05725+K07898+K07889+K04633+K05699+K06237+K06236+K04635+K06236+K06241+K05858+K05699+K04386+K06236+K06237+K06237+K06240+K04632+K04632+K06236+K06246+K05699+K02677+K02649+K06236+K02677+K06243+K06243+K06236+K06240+K05637+K13963+K02677+K05858+K06237
Organismal Systems	Nervous system	Glutamatergic synapse	44	108	1.85295e-09	5.72357e-08	ko04724	ncbi-102174434;ncbi-102175543;ncbi-102181258;ncbi-102185427;ncbi-102170113;ncbi-102170858;ncbi-102182961;ncbi-102183232;ncbi-102191614;ncbi-102184433;ncbi-102175216;ncbi-102186145;ncbi-102171922;ncbi-102190560;ncbi-102174706;ncbi-102171388;ncbi-102189537;ncbi-102169266;ncbi-102184919;ncbi-102190659;ncbi-102189798;ncbi-102191403;ncbi-100861292;ncbi-102176770;ncbi-102168441;ncbi-102171059;ncbi-1021…	K01115+K04347+K05618+K04548+K04608+K04959+K04608+K04543+K05213+K05202+K16342+K04534+K08042+K04608+K04851+K04607+K05209+K05199+K08048+K05203+K08045+K14990+K04850+K04348+K04344+K05197+K08044+K05858+K04632+K04632+K05204+K05613+K08047+K05205+K02677+K02677+K04958+K04960+K15008+K02677+K08049+K04604+K05858+K15009
Organismal Systems	Endocrine system	Aldosterone synthesis and secretion	36	80	2.25796e-09	6.27712e-08	ko04925	ncbi-102170199;ncbi-102170858;ncbi-102169016;ncbi-102178475;ncbi-102171809;ncbi-102171922;ncbi-102174706;ncbi-102189746;ncbi-102184919;ncbi-100860869;ncbi-102189798;ncbi-102176762;ncbi-100861292;ncbi-102185724;ncbi-102177328;ncbi-102185469;ncbi-102169966;ncbi-102174671;ncbi-106502751;ncbi-102190430;ncbi-102188874;ncbi-102179217;ncbi-102176151;ncbi-102185858;ncbi-100860801;ncbi-102175984;ncbi-1021…	K09048+K04959+K18050+K13885+K16056+K08042+K04851+K04853+K08048+K00070+K08045+K04515+K04850+K04856+K04635+K08044+K05858+K08794+K02183+K04632+K04632+K18283+K04857+K08047+K07188+K02677+K04854+K02677+K04958+K04960+K04855+K02677+K08049+K16931+K04515+K05858
Organismal Systems	Development	Axon guidance	47	124	8.52078e-09	2.15343e-07	ko04360	ncbi-102183726;ncbi-102190819;ncbi-102186352;ncbi-102182192;ncbi-102182471;ncbi-102182949;ncbi-102178149;ncbi-102187927;ncbi-102183325;ncbi-102173388;ncbi-102168637;ncbi-102177814;ncbi-102171364;ncbi-102177215;ncbi-102170660;ncbi-102181186;ncbi-102173041;ncbi-102173812;ncbi-102175748;ncbi-102184600;ncbi-102184794;ncbi-102176770;ncbi-102176216;ncbi-102177046;ncbi-102184717;ncbi-102179673;ncbi-1021…	K06753+K05104+K05111+K06840+K06840+K07526+K07860+K07521+K07528+K07524+K06521+K05725+K05744+K07521+K07525+K05099+K06841+K06820+K06572+K06845+K06821+K04348+K07520+K07520+K05462+K05703+K06754+K06619+K16359+K17332+K07526+K06820+K05109+K06843+K06850+K06529+K07526+K06840+K06765+K05113+K05103+K06838+K07520+K05733+K06550+K05463+K05462
Organismal Systems	Circulatory system	Vascular smooth muscle contraction	48	129	1.19068e-08	2.7584e-07	ko04270	ncbi-102169423;ncbi-102168220;ncbi-102188560;ncbi-102170858;ncbi-102182788;ncbi-102190520;ncbi-102175216;ncbi-102169016;ncbi-102178087;ncbi-102174494;ncbi-102174144;ncbi-102169892;ncbi-102178388;ncbi-102179134;ncbi-102185781;ncbi-102171922;ncbi-102174706;ncbi-102175912;ncbi-102191486;ncbi-102187651;ncbi-102189746;ncbi-102184919;ncbi-102173062;ncbi-102189798;ncbi-102190641;ncbi-102175362;ncbi-1008…	K04938+K01047+K12327+K04959+K04135+K04368+K16342+K18050+K12755+K12337+K04197+K01047+K12328+K04267+K04937+K08042+K04851+K16366+K12313+K09821+K04853+K08048+K08447+K08045+K00907+K08449+K04850+K04635+K08044+K05858+K18051+K18052+K02183+K05242+K04632+K04632+K04857+K08047+K02677+K02677+K04958+K04960+K00907+K02677+K08049+K05858+K08845+K12331
Cellular Processes	Cellular commiunity	Adherens junction	33	75	2.09783e-08	4.48612e-07	ko04520	ncbi-102178149;ncbi-100860901;ncbi-102168996;ncbi-102187767;ncbi-102170451;ncbi-102181989;ncbi-102172326;ncbi-102180719;ncbi-102181186;ncbi-102173736;ncbi-102179673;ncbi-106502495;ncbi-102169293;ncbi-102176966;ncbi-102189765;ncbi-102190427;ncbi-102185098;ncbi-102182890;ncbi-102186231;ncbi-102183255;ncbi-102179802;ncbi-102184374;ncbi-100861165;ncbi-102178667;ncbi-102172767;ncbi-100861300;ncbi-1021…	K07860+K04492+K04527+K04674+K05689+K05083+K05699+K05695+K05099+K02620+K05703+K05702+K04500+K05699+K05691+K06083+K04237+K05704+K06081+K05690+K05699+K05627+K05087+K05701+K04361+K04388+K05693+K04498+K06086+K04491+K04362+K05691+K05747
Environmental Information Processing	Signal transduction	Ras signaling pathway	68	218	5.3887e-08	1.07004e-06	ko04014	ncbi-100860919;ncbi-102187531;ncbi-102174434;ncbi-102168220;ncbi-102175543;ncbi-102185427;ncbi-102169728;ncbi-102178149;ncbi-102175660;ncbi-102168996;ncbi-102183232;ncbi-102184426;ncbi-102190520;ncbi-102175216;ncbi-102169602;ncbi-102179782;ncbi-102168651;ncbi-102173025;ncbi-102168934;ncbi-102169892;ncbi-102185034;ncbi-102170356;ncbi-102189537;ncbi-102189930;ncbi-102170206;ncbi-102170129;ncbi-1008…	K02678+K04358+K01115+K01047+K04347+K04548+K08019+K07860+K02580+K04527+K04543+K05089+K04368+K16342+K04358+K04358+K05450+K17635+K05450+K01047+K07889+K04364+K05209+K02158+K04358+K04375+K02582+K05099+K05731+K17386+K05097+K17634+K05090+K12326+K05462+K17448+K05702+K06619+K05096+K12380+K02183+K04570+K05467+K04411+K08015+K17633+K09593+K18497+K18529+K17632+K05859+K02677+K02649+K02677+K05087+K04349+K04361+…
Human Diseases	Cardiovascular diseases	Arrhythmogenic right ventricular cardiomyopathy (ARVC)	30	68	8.56062e-08	1.58657e-06	ko05412	ncbi-102188539;ncbi-102179332;ncbi-102176592;ncbi-100860901;ncbi-102182803;ncbi-102169417;ncbi-102172849;ncbi-102174706;ncbi-102172403;ncbi-102172326;ncbi-102189746;ncbi-102168618;ncbi-102180190;ncbi-100861292;ncbi-102173736;ncbi-102171074;ncbi-102176966;ncbi-102189765;ncbi-102183190;ncbi-102176151;ncbi-102179802;ncbi-102180076;ncbi-102191175;ncbi-106503290;ncbi-102174073;ncbi-102175908;ncbi-1021…	K06589+K04865+K04861+K04492+K04863+K06493+K04860+K04851+K04868+K05699+K04853+K10366+K06590+K04850+K02620+K06587+K05699+K05691+K06483+K04857+K05699+K10056+K06525+K04866+K06585+K04859+K10381+K06736+K04491+K05691
Organismal Systems	Environmental adaptation	Circadian entrainment	36	93	2.57668e-07	4.47698e-06	ko04713	ncbi-102181452;ncbi-102175543;ncbi-102185427;ncbi-102183935;ncbi-102183232;ncbi-102191052;ncbi-102171520;ncbi-102186145;ncbi-102171188;ncbi-102171922;ncbi-102174706;ncbi-102189537;ncbi-102169266;ncbi-102184919;ncbi-102189798;ncbi-102176762;ncbi-100861292;ncbi-102185724;ncbi-102171059;ncbi-102185469;ncbi-102169966;ncbi-102191054;ncbi-106502751;ncbi-102190430;ncbi-102188874;ncbi-102185858;ncbi-1021…	K16513+K04347+K04548+K04587+K04543+K04963+K04379+K04534+K07843+K08042+K04851+K05209+K05199+K08048+K08045+K04515+K04850+K04856+K05197+K08044+K05858+K04445+K02183+K04632+K04632+K08047+K02677+K04854+K02677+K04958+K04960+K04855+K02677+K08049+K04515+K05858
Organismal Systems	Sensory system	Inflammatory mediator regulation of TRP channels	39	106	3.94195e-07	6.44625e-06	ko04750	ncbi-102170858;ncbi-102181502;ncbi-102175216;ncbi-102169016;ncbi-102182605;ncbi-102169120;ncbi-102176638;ncbi-102169516;ncbi-102171922;ncbi-102186455;ncbi-102187021;ncbi-102184919;ncbi-100862660;ncbi-102191099;ncbi-102191013;ncbi-102189798;ncbi-102176762;ncbi-102186183;ncbi-102185469;ncbi-102169966;ncbi-102174214;ncbi-102187231;ncbi-102170884;ncbi-106502751;ncbi-102190430;ncbi-102188874;ncbi-1021…	K04959+K04259+K16342+K18050+K04157+K04832+K04828+K04433+K08042+K07413+K07413+K08048+K02582+K07418+K04983+K08045+K04515+K04830+K08044+K05858+K18051+K04386+K18052+K02183+K04632+K04632+K05704+K05859+K08047+K02677+K02649+K02677+K04157+K04958+K04960+K02677+K08049+K04515+K05858
Organismal Systems	Endocrine system	Oxytocin signaling pathway	50	151	4.32652e-07	6.68207e-06	ko04921	ncbi-102179332;ncbi-102170858;ncbi-102176592;ncbi-102175290;ncbi-102190520;ncbi-102191052;ncbi-102175216;ncbi-102171520;ncbi-102182803;ncbi-102178087;ncbi-102186145;ncbi-102171922;ncbi-102185124;ncbi-102172849;ncbi-102174706;ncbi-102172403;ncbi-102189746;ncbi-102170129;ncbi-102184919;ncbi-102189798;ncbi-102176762;ncbi-102190641;ncbi-102180727;ncbi-100861292;ncbi-102176770;ncbi-102185469;ncbi-1021…	K04865+K04959+K04861+K04454+K04368+K04963+K16342+K04379+K04863+K12755+K04534+K08042+K04229+K04860+K04851+K04868+K04853+K04375+K08048+K08045+K04515+K00907+K07200+K04850+K04348+K08044+K04977+K05858+K08794+K02183+K04632+K04632+K05704+K17332+K04857+K08047+K02677+K02649+K04866+K02677+K04361+K04958+K04859+K04960+K00907+K04446+K02677+K08049+K04515+K05858
Human Diseases	Cardiovascular diseases	Dilated cardiomyopathy (DCM)	32	81	6.95899e-07	1.01821e-05	ko05414	ncbi-102188539;ncbi-102179332;ncbi-102179435;ncbi-102176592;ncbi-102180482;ncbi-102173472;ncbi-102189962;ncbi-102182803;ncbi-102169417;ncbi-102171922;ncbi-102172849;ncbi-102174706;ncbi-102172403;ncbi-102189746;ncbi-102168618;ncbi-102184919;ncbi-102189798;ncbi-102180190;ncbi-100861292;ncbi-102171074;ncbi-102185469;ncbi-102183190;ncbi-102190430;ncbi-102188874;ncbi-102186137;ncbi-102176151;ncbi-1021…	K06589+K04865+K09290+K04861+K10375+K10373+K13377+K04863+K06493+K08042+K04860+K04851+K04868+K04853+K10366+K08048+K08045+K06590+K04850+K06587+K08044+K06483+K04632+K04632+K12568+K04857+K08047+K06525+K04866+K06585+K04859+K08049
Cellular Processes	Cellular commiunity	Gap junction	33	86	1.02495e-06	1.42468e-05	ko04540	ncbi-102178119;ncbi-102170858;ncbi-102176404;ncbi-102184426;ncbi-102189399;ncbi-102190520;ncbi-102182605;ncbi-102168651;ncbi-102168934;ncbi-102170356;ncbi-102171922;ncbi-102184919;ncbi-102189798;ncbi-102184232;ncbi-102177328;ncbi-102185469;ncbi-102169966;ncbi-102190430;ncbi-102188874;ncbi-102182890;ncbi-102177355;ncbi-102185858;ncbi-102175984;ncbi-102180890;ncbi-102178667;ncbi-102172767;ncbi-1021…	K07374+K04959+K07374+K05089+K04289+K04368+K04157+K05450+K05450+K04364+K08042+K08048+K08045+K17386+K04635+K08044+K05858+K04632+K04632+K05704+K04145+K08047+K02677+K02677+K05701+K04361+K04157+K04958+K04960+K02677+K08049+K04604+K05858
Organismal Systems	Nervous system	Serotonergic synapse	39	110	1.17976e-06	1.56178e-05	ko04726	ncbi-102175543;ncbi-102174897;ncbi-102169726;ncbi-102185427;ncbi-102170858;ncbi-102183232;ncbi-102178536;ncbi-102190520;ncbi-102175216;ncbi-102182605;ncbi-102186145;ncbi-102174706;ncbi-102186455;ncbi-102187021;ncbi-102189746;ncbi-102191099;ncbi-102189798;ncbi-102178145;ncbi-106502148;ncbi-100861292;ncbi-102168441;ncbi-102186997;ncbi-102169966;ncbi-102189138;ncbi-102190430;ncbi-102188874;ncbi-1021…	K04347+K07428+K01593+K04548+K04959+K04543+K04160+K04368+K16342+K04157+K04534+K04851+K07413+K07413+K04853+K07418+K08045+K08014+K07414+K04850+K04344+K04520+K05858+K04849+K04632+K04632+K04857+K02677+K00460+K02677+K04157+K04958+K04960+K04162+K02677+K04163+K00461+K05858+K08845
Environmental Information Processing	Signal transduction	Hippo signaling pathway	47	144	1.52463e-06	1.92658e-05	ko04390	ncbi-102180657;ncbi-102180576;ncbi-100860901;ncbi-102187767;ncbi-102189962;ncbi-102170070;ncbi-102170445;ncbi-102170451;ncbi-102183277;ncbi-102190470;ncbi-102180448;ncbi-102183205;ncbi-102170036;ncbi-100861211;ncbi-102184049;ncbi-102177435;ncbi-102173736;ncbi-102170781;ncbi-102170916;ncbi-102169293;ncbi-100860789;ncbi-102189765;ncbi-102185094;ncbi-102185098;ncbi-102182705;ncbi-102171262;ncbi-1021…	K10151+K08960+K04492+K04674+K13377+K03456+K09448+K05689+K04663+K10152+K02842+K02432+K09448+K13578+K00312+K02085+K02620+K16685+K16820+K04500+K04662+K05691+K16681+K04237+K16175+K04377+K04412+K10148+K16681+K16798+K16684+K02375+K09448+K06094+K01064+K06094+K00312+K04385+K01357+K04388+K00572+K16620+K02157+K03362+K04491+K05691+K12075
Environmental Information Processing	Signal transduction	PI3K-Akt signaling pathway	92	350	1.91772e-06	2.31793e-05	ko04151	ncbi-100860943;ncbi-102187531;ncbi-102191085;ncbi-102178401;ncbi-100860938;ncbi-102188539;ncbi-102175543;ncbi-102180182;ncbi-102185427;ncbi-102176661;ncbi-102174902;ncbi-102170199;ncbi-102180657;ncbi-102175660;ncbi-102168996;ncbi-102183232;ncbi-102184426;ncbi-102189399;ncbi-102187050;ncbi-102190520;ncbi-102169602;ncbi-102179782;ncbi-102177814;ncbi-102168651;ncbi-102170070;ncbi-102168934;ncbi-1021…	K07207+K04358+K06238+K06238+K06236+K06589+K04347+K02091+K04548+K05636+K06245+K09048+K10151+K02580+K04527+K04543+K05089+K04289+K05637+K04368+K04358+K04358+K05725+K05450+K03456+K05450+K06493+K07204+K04364+K10152+K16340+K02161+K06465+K02158+K04358+K06237+K16837+K02582+K11217+K06238+K05099+K06590+K06236+K05069+K03900+K17386+K05097+K11218+K05090+K05462+K06236+K06252+K06241+K04659+K06587+K07206+K06236+…
Organismal Systems	Endocrine system	Insulin secretion	31	83	4.22913e-06	4.89874e-05	ko04911	ncbi-102169423;ncbi-102183935;ncbi-102170199;ncbi-102185781;ncbi-102171922;ncbi-102174706;ncbi-102189746;ncbi-102184919;ncbi-102189798;ncbi-102176762;ncbi-100861292;ncbi-102177328;ncbi-102185469;ncbi-102169966;ncbi-102190430;ncbi-102188874;ncbi-102184383;ncbi-102179794;ncbi-102176151;ncbi-102185858;ncbi-102179588;ncbi-102182435;ncbi-102175984;ncbi-102180890;ncbi-102184768;ncbi-102172114;ncbi-1021…	K04938+K04587+K09048+K04937+K08042+K04851+K04853+K08048+K08045+K04515+K04850+K04635+K08044+K05858+K04632+K04632+K04351+K01540+K04857+K08047+K01539+K04979+K02677+K02677+K04960+K02677+K08049+K04515+K05858+K01539+K04944
Organismal Systems	Nervous system	Cholinergic synapse	37	108	5.58877e-06	6.19866e-05	ko04725	ncbi-102175543;ncbi-102185427;ncbi-102170199;ncbi-102170858;ncbi-102183232;ncbi-102190520;ncbi-102171520;ncbi-102186145;ncbi-102171922;ncbi-102174706;ncbi-100861254;ncbi-102189746;ncbi-102184919;ncbi-102189798;ncbi-102176762;ncbi-100861292;ncbi-102168441;ncbi-102177328;ncbi-102179673;ncbi-102185469;ncbi-102169966;ncbi-102189138;ncbi-102170991;ncbi-102168748;ncbi-102176151;ncbi-102185858;ncbi-1021…	K04347+K04548+K09048+K04959+K04543+K04368+K04379+K04534+K08042+K04851+K02161+K04853+K08048+K08045+K04515+K04850+K04344+K04635+K05703+K08044+K05858+K04849+K04806+K04928+K04857+K08047+K02677+K02649+K02677+K04958+K04960+K02677+K08049+K04515+K00623+K05858+K04926
Organismal Systems	Circulatory system	Adrenergic signaling in cardiomyocytes	46	146	5.79731e-06	6.19866e-05	ko04261	ncbi-100861259;ncbi-102179332;ncbi-102179435;ncbi-102170199;ncbi-102176592;ncbi-102180482;ncbi-102182788;ncbi-102173472;ncbi-102182878;ncbi-102182803;ncbi-102170070;ncbi-102171922;ncbi-102172849;ncbi-102174706;ncbi-100861254;ncbi-102172403;ncbi-102189746;ncbi-102184919;ncbi-102189798;ncbi-102176762;ncbi-102178145;ncbi-100861292;ncbi-102188298;ncbi-102185469;ncbi-102169966;ncbi-102191054;ncbi-1065…	K09052+K04865+K09290+K09048+K04861+K10375+K04135+K10373+K11584+K04863+K03456+K08042+K04860+K04851+K02161+K04868+K04853+K08048+K08045+K04515+K08014+K04850+K04354+K08044+K05858+K04445+K02183+K04632+K04632+K04351+K01540+K04857+K08047+K01539+K02649+K04866+K11584+K04859+K05850+K05742+K08049+K04515+K05858+K01539+K04926+K05850
Environmental Information Processing	Signal transduction	Wnt signaling pathway	43	135	8.54818e-06	8.80147e-05	ko04310	ncbi-102189276;ncbi-102178149;ncbi-102177417;ncbi-102180657;ncbi-102180576;ncbi-100860901;ncbi-102170322;ncbi-102182879;ncbi-102185686;ncbi-102174518;ncbi-102190470;ncbi-102180448;ncbi-102183205;ncbi-102176762;ncbi-102176770;ncbi-102170182;ncbi-102184049;ncbi-102177435;ncbi-102173736;ncbi-102169966;ncbi-102174857;ncbi-102171262;ncbi-102169503;ncbi-102186146;ncbi-102175724;ncbi-102175984;ncbi-1021…	K03347+K07860+K03068+K10151+K08960+K04492+K04512+K04505+K16834+K04504+K10152+K02842+K02432+K04515+K04348+K04508+K00312+K02085+K02620+K05858+K17332+K04377+K02176+K03213+K02375+K02677+K01064+K00312+K02677+K04385+K01357+K00572+K04512+K04446+K02157+K04498+K02677+K03362+K04496+K04491+K02166+K04515+K05858
Environmental Information Processing	Signal transduction	MAPK signaling pathway	67	243	9.16224e-06	8.9017e-05	ko04010	ncbi-102187531;ncbi-102179332;ncbi-102175543;ncbi-102178149;ncbi-102176592;ncbi-102175660;ncbi-102184426;ncbi-102175290;ncbi-102187767;ncbi-102180223;ncbi-102190520;ncbi-102175216;ncbi-102171520;ncbi-102189962;ncbi-102186601;ncbi-102169602;ncbi-102179782;ncbi-102182803;ncbi-102170356;ncbi-102169516;ncbi-102187630;ncbi-102172849;ncbi-102174706;ncbi-102177850;ncbi-102172403;ncbi-102170206;ncbi-1021…	K04358+K04865+K04347+K07860+K04861+K02580+K05089+K04454+K04674+K04360+K04368+K16342+K04379+K13377+K04387+K04358+K04358+K04863+K04364+K04433+K04437+K04860+K04851+K03283+K04868+K04358+K04853+K04375+K02582+K04437+K04403+K04850+K17386+K04856+K04348+K04344+K12326+K04373+K04453+K04445+K04386+K04849+K04411+K04377+K04412+K04857+K18497+K08018+K02677+K04380+K04854+K04866+K02677+K04349+K04361+K04388+K04859+…
Organismal Systems	Endocrine system	Melanogenesis	34	98	9.75581e-06	8.9017e-05	ko04916	ncbi-102170199;ncbi-100860901;ncbi-102190520;ncbi-102186699;ncbi-102186145;ncbi-102171922;ncbi-102173423;ncbi-102175912;ncbi-102180448;ncbi-102184919;ncbi-102183205;ncbi-102189798;ncbi-102176762;ncbi-102184049;ncbi-102173736;ncbi-102185469;ncbi-102169966;ncbi-106502751;ncbi-102190430;ncbi-102188874;ncbi-102185858;ncbi-102175724;ncbi-102175984;ncbi-102169419;ncbi-102169703;ncbi-102180890;ncbi-1021…	K09048+K04492+K04368+K04198+K04534+K08042+K09455+K16366+K02842+K08048+K02432+K08045+K04515+K00312+K02620+K08044+K05858+K02183+K04632+K04632+K08047+K02375+K02677+K01064+K00312+K02677+K01357+K00572+K04498+K02677+K08049+K04491+K04515+K05858
Human Diseases	Cancers	MicroRNAs in cancer	44	140	9.89767e-06	8.9017e-05	ko05206	ncbi-102180182;ncbi-102180657;ncbi-102175660;ncbi-102184426;ncbi-102190520;ncbi-102173472;ncbi-102169016;ncbi-102190884;ncbi-102168365;ncbi-102170337;ncbi-102190637;ncbi-102181989;ncbi-102169417;ncbi-102173122;ncbi-102170356;ncbi-100861254;ncbi-102177020;ncbi-106502019;ncbi-102181186;ncbi-102184232;ncbi-102184049;ncbi-100861294;ncbi-102177435;ncbi-102179198;ncbi-102191054;ncbi-102184252;ncbi-1021…	K02091+K10151+K02580+K05089+K04368+K10373+K18050+K17398+K17442+K07996+K17391+K05083+K06493+K07204+K04364+K02161+K02599+K05658+K05099+K17386+K00312+K00558+K02085+K06252+K04445+K07410+K06619+K02599+K13863+K04377+K06256+K06252+K05859+K02677+K00312+K02677+K04361+K12035+K06252+K06620+K04498+K02677+K05665+K07209
Human Diseases	Substance dependence	Morphine addiction	32	90	9.92636e-06	8.9017e-05	ko05032	ncbi-102175531;ncbi-102175543;ncbi-102185427;ncbi-102180455;ncbi-102183947;ncbi-102171320;ncbi-102183232;ncbi-102186689;ncbi-102181801;ncbi-102186507;ncbi-102186145;ncbi-102171922;ncbi-102190578;ncbi-102172336;ncbi-102184919;ncbi-102180558;ncbi-102189798;ncbi-102183500;ncbi-102168441;ncbi-102188762;ncbi-102173660;ncbi-102185469;ncbi-102189138;ncbi-102190430;ncbi-102188874;ncbi-102179217;ncbi-1021…	K13298+K04347+K04548+K13755+K05175+K13293+K04543+K04615+K04265+K05184+K04534+K08042+K08291+K05192+K08048+K13293+K08045+K08291+K04344+K13293+K18438+K08044+K04849+K04632+K04632+K18283+K08047+K02677+K02677+K13293+K02677+K08049
Organismal Systems	Endocrine system	GnRH signaling pathway	31	87	1.29581e-05	0.000112573	ko04912	ncbi-100861171;ncbi-102174434;ncbi-102170858;ncbi-102184810;ncbi-102190520;ncbi-102175216;ncbi-102170356;ncbi-102169516;ncbi-102171922;ncbi-102174706;ncbi-102189746;ncbi-102170129;ncbi-102184919;ncbi-102189798;ncbi-102176762;ncbi-100861292;ncbi-102177328;ncbi-102185469;ncbi-102169966;ncbi-106502751;ncbi-102190430;ncbi-102188874;ncbi-102182890;ncbi-102176151;ncbi-102185858;ncbi-102172767;ncbi-1021…	K07763+K01115+K04959+K05871+K04368+K16342+K04364+K04433+K08042+K04851+K04853+K04375+K08048+K08045+K04515+K04850+K04635+K08044+K05858+K02183+K04632+K04632+K05704+K04857+K08047+K04361+K04958+K04960+K08049+K04515+K05858
Environmental Information Processing	Signal transduction	cGMP - PKG signaling pathway	48	162	2.31552e-05	0.000195065	ko04022	ncbi-102169423;ncbi-102170199;ncbi-102170858;ncbi-102191780;ncbi-102168996;ncbi-102175290;ncbi-102182788;ncbi-102190520;ncbi-102177443;ncbi-102169016;ncbi-102186699;ncbi-102178087;ncbi-102174494;ncbi-102181801;ncbi-102174144;ncbi-102185781;ncbi-102171922;ncbi-102174706;ncbi-100861351;ncbi-102189930;ncbi-102189746;ncbi-102184919;ncbi-102189798;ncbi-102190641;ncbi-100861292;ncbi-102176770;ncbi-1021…	K04938+K09048+K04959+K13762+K04527+K04454+K04135+K04368+K05849+K18050+K04198+K12755+K12337+K04265+K04197+K04937+K08042+K04851+K05863+K02158+K04853+K08048+K08045+K00907+K04850+K04348+K04635+K08044+K05858+K05849+K02183+K17332+K18283+K01540+K04857+K08047+K01539+K02649+K04958+K05850+K04960+K00907+K04446+K08049+K05858+K01539+K05850+K09262
Human Diseases	Cancers	Transcriptional misregulation in cancers	48	163	2.76454e-05	0.000226042	ko05202	ncbi-102177198;ncbi-102178336;ncbi-102180657;ncbi-102175660;ncbi-102190394;ncbi-102175290;ncbi-102188043;ncbi-102186601;ncbi-102181046;ncbi-102177814;ncbi-102178462;ncbi-102189989;ncbi-102175893;ncbi-102183475;ncbi-102187371;ncbi-102176494;ncbi-102169266;ncbi-102169369;ncbi-102174376;ncbi-102176014;ncbi-102181186;ncbi-102180190;ncbi-102179174;ncbi-102185996;ncbi-102173725;ncbi-102191035;ncbi-1008…	K09435+K03211+K10151+K02580+K15605+K04454+K08559+K04387+K15613+K05725+K15616+K04182+K15592+K15626+K01343+K11449+K05199+K09105+K06571+K08821+K05099+K06590+K05069+K15184+K06532+K15187+K05090+K09383+K03172+K15619+K08367+K04453+K09293+K05096+K04570+K04377+K10055+K09234+K15612+K15627+K10056+K05087+K15589+K04388+K09278+K09340+K09355+K09436
Human Diseases	Cardiovascular diseases	Hypertrophic cardiomyopathy (HCM)	27	76	4.92157e-05	0.000390913	ko05410	ncbi-102188539;ncbi-102179332;ncbi-102179435;ncbi-102176592;ncbi-102180482;ncbi-102173472;ncbi-102189962;ncbi-102182803;ncbi-102169417;ncbi-102172849;ncbi-102174706;ncbi-102175912;ncbi-102172403;ncbi-102187651;ncbi-102189746;ncbi-102168618;ncbi-102180727;ncbi-102180190;ncbi-100861292;ncbi-102171074;ncbi-102183190;ncbi-102186137;ncbi-102176151;ncbi-102191175;ncbi-106503290;ncbi-102174073;ncbi-1021…	K06589+K04865+K09290+K04861+K10375+K10373+K13377+K04863+K06493+K04860+K04851+K16366+K04868+K09821+K04853+K10366+K07200+K06590+K04850+K06587+K06483+K12568+K04857+K06525+K04866+K06585+K04859
Organismal Systems	Excretory system	Endocrine and other factor-regulated calcium reabsorption	18	43	7.84735e-05	0.000577717	ko04961	ncbi-102177186;ncbi-102177594;ncbi-102190402;ncbi-102169966;ncbi-102189492;ncbi-102190430;ncbi-102188874;ncbi-102179794;ncbi-102177079;ncbi-102179588;ncbi-102175984;ncbi-102172093;ncbi-102180890;ncbi-102183924;ncbi-102172114;ncbi-102188104;ncbi-102189653;ncbi-102186069	K01325+K08539+K01528+K05858+K01528+K04632+K04632+K01540+K01528+K01539+K02677+K11825+K02677+K04585+K02677+K08049+K05858+K01539
Organismal Systems	Nervous system	Long-term depression	22	58	7.89685e-05	0.000577717	ko04730	ncbi-102170858;ncbi-102191781;ncbi-102190520;ncbi-102175216;ncbi-102170070;ncbi-102186145;ncbi-102191647;ncbi-102169266;ncbi-102168441;ncbi-102177328;ncbi-102171059;ncbi-102169966;ncbi-102190430;ncbi-102188874;ncbi-102175984;ncbi-102180890;ncbi-100861165;ncbi-102188092;ncbi-102184768;ncbi-102172114;ncbi-102189653;ncbi-102169370	K04959+K05207+K04368+K16342+K03456+K04534+K04578+K05199+K04344+K04635+K05197+K05858+K04632+K04632+K02677+K02677+K05087+K04958+K04960+K02677+K05858+K08845
Organismal Systems	Nervous system	Long-term potentiation	22	58	7.89685e-05	0.000577717	ko04720	ncbi-102170858;ncbi-102190520;ncbi-102189537;ncbi-102184919;ncbi-102176762;ncbi-102178145;ncbi-100861292;ncbi-102176770;ncbi-102171059;ncbi-102174475;ncbi-102169966;ncbi-106502751;ncbi-102175984;ncbi-102180890;ncbi-102188092;ncbi-102184768;ncbi-102187824;ncbi-102172114;ncbi-102185715;ncbi-102182568;ncbi-102189653;ncbi-102169370	K04959+K04368+K05209+K08048+K04515+K08014+K04850+K04348+K05197+K04373+K05858+K02183+K02677+K02677+K04958+K04960+K04498+K02677+K04515+K04604+K05858+K08845
Organismal Systems	Nervous system	Retrograde endocannabinoid signaling	32	99	8.67125e-05	0.000618104	ko04723	ncbi-102175543;ncbi-102185427;ncbi-102170858;ncbi-102183947;ncbi-102183232;ncbi-102177799;ncbi-102186507;ncbi-102186145;ncbi-102171922;ncbi-102174706;ncbi-102169266;ncbi-102172336;ncbi-102189746;ncbi-102184919;ncbi-102189798;ncbi-100861292;ncbi-102168441;ncbi-102171059;ncbi-102185469;ncbi-102169966;ncbi-102189138;ncbi-102176151;ncbi-102185858;ncbi-102175984;ncbi-102180890;ncbi-102188092;ncbi-1021…	K04347+K04548+K04959+K05175+K04543+K04277+K05184+K04534+K08042+K04851+K05199+K05192+K04853+K08048+K08045+K04850+K04344+K05197+K08044+K05858+K04849+K04857+K08047+K02677+K02677+K04958+K01054+K04960+K02677+K08049+K04604+K05858
Organismal Systems	Digestive system	Protein digestion and absorption	33	106	0.000152925	0.00106283	ko04974	ncbi-102191085;ncbi-102178401;ncbi-100860938;ncbi-102181685;ncbi-102173746;ncbi-102177443;ncbi-102185378;ncbi-102191492;ncbi-102176947;ncbi-102174197;ncbi-102169643;ncbi-100860743;ncbi-100860925;ncbi-102177438;ncbi-102174703;ncbi-102181964;ncbi-102187872;ncbi-102171347;ncbi-102171079;ncbi-102191254;ncbi-106502850;ncbi-102178089;ncbi-102179794;ncbi-102179588;ncbi-100860828;ncbi-102184475;ncbi-1021…	K06238+K06238+K06236+K08187+K13781+K05849+K08131+K16617+K06237+K14208+K06238+K06236+K08135+K06236+K06823+K05849+K06236+K06237+K06237+K16630+K06236+K08133+K01540+K01539+K06236+K12040+K05334+K16628+K06236+K14211+K01539+K04926+K06237
Human Diseases	Cancers	Small cell lung cancer	28	85	0.000164031	0.00110257	ko05222	ncbi-102180182;ncbi-102176661;ncbi-102174902;ncbi-102175660;ncbi-102187050;ncbi-102183886;ncbi-102177814;ncbi-100861254;ncbi-102171952;ncbi-102176947;ncbi-102182975;ncbi-102177440;ncbi-102176130;ncbi-102171347;ncbi-102171079;ncbi-102171801;ncbi-102180684;ncbi-102171262;ncbi-102170540;ncbi-102172758;ncbi-102183372;ncbi-102179246;ncbi-102181635;ncbi-102169535;ncbi-102190568;ncbi-102176003;ncbi-1021…	K02091+K05636+K06245+K02580+K05637+K06618+K05725+K02161+K08528+K06237+K03172+K06241+K04453+K06237+K06237+K06240+K04570+K04377+K06246+K02649+K06243+K06243+K01522+K06620+K06240+K05637+K07209+K06237
Organismal Systems	Immune system	Platelet activation	37	124	0.000166575	0.00110257	ko04611	ncbi-100860938;ncbi-102170858;ncbi-102175216;ncbi-102175583;ncbi-102189695;ncbi-102171809;ncbi-102177274;ncbi-102169417;ncbi-102171922;ncbi-102184919;ncbi-102189798;ncbi-102190641;ncbi-102178240;ncbi-102170822;ncbi-100860743;ncbi-102191119;ncbi-102177438;ncbi-102179673;ncbi-102185469;ncbi-102169966;ncbi-102187872;ncbi-102174487;ncbi-102190430;ncbi-102188874;ncbi-102182890;ncbi-106502850;ncbi-1021…	K06236+K04959+K16342+K06271+K16059+K16056+K05732+K06493+K08042+K08048+K08045+K00907+K01832+K06260+K06236+K03900+K06236+K05703+K08044+K05858+K06236+K17704+K04632+K04632+K05704+K06236+K05859+K08047+K02649+K06236+K07361+K04958+K04960+K06236+K00907+K08049+K05858
Organismal Systems	Nervous system	GABAergic synapse	27	83	0.000269281	0.00174093	ko04727	ncbi-102175543;ncbi-102185427;ncbi-102183947;ncbi-102183232;ncbi-102186689;ncbi-102178638;ncbi-102186507;ncbi-102186145;ncbi-102171922;ncbi-102174706;ncbi-100861058;ncbi-102172336;ncbi-102189746;ncbi-102184919;ncbi-102189798;ncbi-102191403;ncbi-100861292;ncbi-102168441;ncbi-102185469;ncbi-102189138;ncbi-102182890;ncbi-102176151;ncbi-102185858;ncbi-102175984;ncbi-102180890;ncbi-102172114;ncbi-1021…	K04347+K04548+K05175+K04543+K04615+K01580+K05184+K04534+K08042+K04851+K13524+K05192+K04853+K08048+K08045+K14990+K04850+K04344+K08044+K04849+K05704+K04857+K08047+K02677+K02677+K02677+K08049
Organismal Systems	Digestive system	Pancreatic secretion	30	96	0.000279273	0.0017645	ko04972	ncbi-102168220;ncbi-102186735;ncbi-102176093;ncbi-102170858;ncbi-102179573;ncbi-102169892;ncbi-102171922;ncbi-102184919;ncbi-102179446;ncbi-102189798;ncbi-102169848;ncbi-102185469;ncbi-102169966;ncbi-102190430;ncbi-102188874;ncbi-102179794;ncbi-102185858;ncbi-102179588;ncbi-102175984;ncbi-102180890;ncbi-102188092;ncbi-102187815;ncbi-102184768;ncbi-102179249;ncbi-102172114;ncbi-102188104;ncbi-1021…	K01047+K05028+K14078+K04959+K12298+K01047+K08042+K08048+K05031+K08045+K18152+K08044+K05858+K04632+K04632+K01540+K08047+K01539+K02677+K02677+K04958+K05850+K04960+K05742+K02677+K08049+K05858+K01539+K04926+K05850
Cellular Processes	Cell motility	Regulation of actin cytoskeleton	57	222	0.000342187	0.00211395	ko04810	ncbi-102187531;ncbi-102190079;ncbi-102188539;ncbi-102175543;ncbi-102178149;ncbi-102184426;ncbi-102177334;ncbi-102186592;ncbi-102171711;ncbi-102190520;ncbi-102177252;ncbi-102169602;ncbi-102179782;ncbi-102178087;ncbi-102177814;ncbi-102168651;ncbi-102168934;ncbi-102171364;ncbi-102177274;ncbi-102175326;ncbi-102169417;ncbi-102180975;ncbi-102172116;ncbi-102172326;ncbi-102170206;ncbi-102172607;ncbi-1021…	K04358+K05769+K06589+K04347+K07860+K05089+K05749+K00889+K05767+K04368+K05730+K04358+K04358+K12755+K05725+K05450+K05450+K05744+K05732+K05759+K06493+K05752+K05757+K05699+K04358+K05729+K00907+K06590+K05731+K17386+K02085+K05740+K05768+K06587+K05699+K05759+K05730+K05745+K06483+K05704+K18497+K05766+K05699+K05737+K02649+K05627+K06525+K04361+K06585+K05742+K00907+K13708+K05093+K04362+K05733+K05747+K08845
Organismal Systems	Nervous system	Dopaminergic synapse	34	116	0.000436099	0.00263555	ko04728	ncbi-102188541;ncbi-102175543;ncbi-102169726;ncbi-102185427;ncbi-102170199;ncbi-102170858;ncbi-102183232;ncbi-102171520;ncbi-102170070;ncbi-102186145;ncbi-102174706;ncbi-100861281;ncbi-102189537;ncbi-102169266;ncbi-102189798;ncbi-102176762;ncbi-100861292;ncbi-102176770;ncbi-102168441;ncbi-102171059;ncbi-102169966;ncbi-102189138;ncbi-106502751;ncbi-102190430;ncbi-102188874;ncbi-102177355;ncbi-1021…	K10396+K04347+K01593+K04548+K09048+K04959+K04543+K04379+K03456+K04534+K04851+K04633+K05209+K05199+K08045+K04515+K04850+K04348+K04344+K05197+K05858+K04849+K02183+K04632+K04632+K04145+K02677+K02677+K11584+K04958+K04960+K02677+K04515+K05858
Human Diseases	Cancers	Non-small cell lung cancer	20	57	0.000550437	0.00320559	ko05223	ncbi-102180182;ncbi-102190520;ncbi-102183886;ncbi-102181989;ncbi-102170356;ncbi-102171952;ncbi-102189930;ncbi-106502631;ncbi-102185193;ncbi-102175144;ncbi-102180337;ncbi-102175984;ncbi-102172758;ncbi-102180890;ncbi-102172767;ncbi-102181635;ncbi-102169535;ncbi-102184966;ncbi-102172114;ncbi-102169370	K02091+K04368+K06618+K05083+K04364+K08528+K02158+K05119+K04411+K08015+K05859+K02677+K02649+K02677+K04361+K01522+K06620+K06276+K02677+K08845
Human Diseases	Cancers	Endometrial cancer	19	53	0.000553483	0.00320559	ko05213	ncbi-100860901;ncbi-102190520;ncbi-102170451;ncbi-102181989;ncbi-102170356;ncbi-102189930;ncbi-102170129;ncbi-102177435;ncbi-102173736;ncbi-102189765;ncbi-102171262;ncbi-102172758;ncbi-102180348;ncbi-102172767;ncbi-102170375;ncbi-102184966;ncbi-102180102;ncbi-102180012;ncbi-102169370	K04492+K04368+K05689+K05083+K04364+K02158+K04375+K02085+K02620+K05691+K04377+K02649+K04385+K04361+K02157+K06276+K04491+K05691+K08845
Organismal Systems	Endocrine system	Renin secretion	22	66	0.000667602	0.00378762	ko04924	ncbi-102186735;ncbi-102180455;ncbi-102183935;ncbi-102170858;ncbi-102181502;ncbi-102181801;ncbi-102174144;ncbi-102171809;ncbi-102174706;ncbi-102187651;ncbi-102189746;ncbi-102189798;ncbi-100861292;ncbi-102176770;ncbi-102169966;ncbi-106502751;ncbi-102190430;ncbi-102188874;ncbi-102176151;ncbi-102188092;ncbi-102184768;ncbi-102189653	K05028+K13755+K04587+K04959+K04259+K04265+K04197+K16056+K04851+K09821+K04853+K08045+K04850+K04348+K05858+K02183+K04632+K04632+K04857+K04958+K04960+K05858
Organismal Systems	Endocrine system	Thyroid hormone synthesis	23	71	0.000799773	0.00444674	ko04918	ncbi-102170199;ncbi-102170858;ncbi-100750237;ncbi-102171922;ncbi-102184919;ncbi-102189798;ncbi-102190380;ncbi-102185469;ncbi-102169966;ncbi-102182513;ncbi-102190430;ncbi-102188874;ncbi-102179794;ncbi-102185858;ncbi-102179588;ncbi-102175984;ncbi-102180890;ncbi-102188092;ncbi-102184768;ncbi-102172114;ncbi-102188104;ncbi-102189653;ncbi-102186069	K09048+K04959+K10809+K08042+K08048+K08045+K09582+K08044+K05858+K09293+K04632+K04632+K01540+K08047+K01539+K02677+K02677+K04958+K04960+K02677+K08049+K05858+K01539
Human Diseases	Cancers	Basal cell carcinoma	19	55	0.000935116	0.0050973	ko05217	ncbi-100860901;ncbi-102187048;ncbi-102180448;ncbi-102183205;ncbi-102178142;ncbi-102184049;ncbi-102177435;ncbi-102173736;ncbi-100860789;ncbi-102178402;ncbi-102175724;ncbi-102169419;ncbi-102169703;ncbi-102180348;ncbi-102177945;ncbi-102171665;ncbi-102170375;ncbi-102181468;ncbi-102180102	K04492+K06225+K02842+K02432+K06230+K00312+K02085+K02620+K04662+K16798+K02375+K01064+K00312+K04385+K01357+K00572+K02157+K06229+K04491
Organismal Systems	Digestive system	Salivary secretion	27	90	0.00111531	0.00596262	ko04970	ncbi-102170858;ncbi-102182788;ncbi-102191052;ncbi-102171922;ncbi-102184919;ncbi-102189798;ncbi-102169848;ncbi-102185469;ncbi-102169966;ncbi-106502751;ncbi-102190430;ncbi-102188874;ncbi-102179794;ncbi-102185858;ncbi-102179588;ncbi-102175984;ncbi-102180890;ncbi-102188092;ncbi-102187815;ncbi-102184768;ncbi-102179249;ncbi-102172114;ncbi-102188104;ncbi-102169730;ncbi-102189653;ncbi-102186069;ncbi-1021…	K04959+K04135+K04963+K08042+K08048+K08045+K18152+K08044+K05858+K02183+K04632+K04632+K01540+K08047+K01539+K02677+K02677+K04958+K05850+K04960+K05742+K02677+K08049+K13912+K05858+K01539+K05850
Human Diseases	Cancers	Prostate cancer	26	86	0.00120671	0.00632956	ko05215	ncbi-102170199;ncbi-100860901;ncbi-102175660;ncbi-102184426;ncbi-102190520;ncbi-102183886;ncbi-102168651;ncbi-102168934;ncbi-102181989;ncbi-102170356;ncbi-100861254;ncbi-102189930;ncbi-102184232;ncbi-102173736;ncbi-102172758;ncbi-100861165;ncbi-102172767;ncbi-102169535;ncbi-102184966;ncbi-102187824;ncbi-102180102;ncbi-102170938;ncbi-102180282;ncbi-102177406;ncbi-100860827;ncbi-102169370	K09048+K04492+K02580+K05089+K04368+K06618+K05450+K05450+K05083+K04364+K02161+K02158+K17386+K02620+K02649+K05087+K04361+K06620+K06276+K04498+K04491+K05093+K04362+K07209+K08557+K08845
Human Diseases	Substance dependence	Amphetamine addiction	20	61	0.00145574	0.00749439	ko05031	ncbi-102169726;ncbi-102170199;ncbi-102191614;ncbi-102171520;ncbi-102174706;ncbi-102189537;ncbi-102169266;ncbi-102189798;ncbi-102176762;ncbi-100861292;ncbi-102176770;ncbi-102171059;ncbi-106502751;ncbi-102190430;ncbi-102188874;ncbi-102189883;ncbi-102175984;ncbi-102180890;ncbi-102172114;ncbi-102185715	K01593+K09048+K05213+K04379+K04851+K05209+K05199+K08045+K04515+K04850+K04348+K05197+K02183+K04632+K04632+K15867+K02677+K02677+K02677+K04515
Human Diseases	Cancers	Choline metabolism in cancer	29	101	0.00159488	0.00799635	ko05231	ncbi-100860943;ncbi-102174434;ncbi-102184577;ncbi-102178149;ncbi-102184426;ncbi-102186592;ncbi-102190520;ncbi-102175216;ncbi-102171520;ncbi-102172822;ncbi-102168651;ncbi-102168934;ncbi-102170356;ncbi-102171485;ncbi-102175743;ncbi-102184232;ncbi-102189576;ncbi-102178739;ncbi-102190427;ncbi-102184173;ncbi-102175984;ncbi-102172758;ncbi-102180890;ncbi-102172767;ncbi-102184966;ncbi-102172114;ncbi-1021…	K07207+K01115+K15282+K07860+K05089+K00889+K04368+K16342+K04379+K18695+K05450+K05450+K04364+K00901+K00901+K17386+K15377+K07206+K06083+K00901+K02677+K02649+K02677+K04361+K06276+K02677+K14156+K05747+K00968
Human Diseases	Cancers	Melanoma	22	70	0.00161078	0.00799635	ko05218	ncbi-102187531;ncbi-102180182;ncbi-102184426;ncbi-102190520;ncbi-102183886;ncbi-102169602;ncbi-102179782;ncbi-102168651;ncbi-102168934;ncbi-102170451;ncbi-102173423;ncbi-102189930;ncbi-102170206;ncbi-102181186;ncbi-102184232;ncbi-102186892;ncbi-102172758;ncbi-100861165;ncbi-102172767;ncbi-102169535;ncbi-102180282;ncbi-102169370	K04358+K02091+K05089+K04368+K06618+K04358+K04358+K05450+K05450+K05689+K09455+K02158+K04358+K05099+K17386+K18497+K02649+K05087+K04361+K06620+K04362+K08845
Organismal Systems	Immune system	Leukocyte transendothelial migration	32	115	0.00166167	0.00810426	ko04670	ncbi-102177753;ncbi-102175930;ncbi-102178149;ncbi-102174643;ncbi-102181113;ncbi-102184810;ncbi-102177252;ncbi-102178087;ncbi-102177814;ncbi-102171728;ncbi-102174054;ncbi-102177274;ncbi-102172326;ncbi-102178145;ncbi-106502495;ncbi-102176966;ncbi-102189765;ncbi-102176802;ncbi-102183190;ncbi-102184383;ncbi-102183255;ncbi-102175144;ncbi-102180337;ncbi-102179802;ncbi-102175984;ncbi-102172758;ncbi-1021…	K06087+K08012+K07860+K07873+K06490+K05871+K05730+K12755+K05725+K08010+K06533+K05732+K05699+K08014+K05702+K05699+K05691+K05730+K06483+K04351+K05690+K08015+K05859+K05699+K02677+K02649+K06087+K02677+K06087+K06087+K02677+K05691
Cellular Processes	Cellular commiunity	Tight junction	36	135	0.00200791	0.00951009	ko04530	ncbi-102177753;ncbi-102179049;ncbi-102169016;ncbi-102178087;ncbi-102170070;ncbi-102178670;ncbi-102172326;ncbi-102168332;ncbi-102178031;ncbi-102186272;ncbi-102178047;ncbi-102185164;ncbi-102188298;ncbi-102190693;ncbi-106502495;ncbi-102174214;ncbi-102176966;ncbi-102189765;ncbi-102185098;ncbi-102170884;ncbi-102175493;ncbi-102182890;ncbi-102186136;ncbi-102179802;ncbi-102187978;ncbi-102175984;ncbi-1021…	K06087+K06786+K18050+K12755+K03456+K05631+K05699+K06106+K06102+K06111+K10352+K18625+K04354+K06107+K05702+K18051+K05699+K05691+K04237+K18052+K10352+K05704+K06104+K05699+K10352+K02677+K06094+K06087+K06094+K02677+K06110+K05701+K06087+K06087+K02677+K05691
Human Diseases	Cancers	Proteoglycans in cancer	48	193	0.00201833	0.00951009	ko05205	ncbi-102181648;ncbi-102170858;ncbi-102187048;ncbi-102190520;ncbi-102177814;ncbi-102181989;ncbi-102169417;ncbi-102170356;ncbi-102187630;ncbi-102168332;ncbi-102170129;ncbi-102180448;ncbi-102183205;ncbi-102181186;ncbi-102176762;ncbi-102170485;ncbi-102170463;ncbi-102169655;ncbi-102184049;ncbi-102182890;ncbi-102171262;ncbi-102183082;ncbi-102182426;ncbi-102179970;ncbi-102186892;ncbi-102180337;ncbi-1021…	K09069+K04959+K06225+K04368+K05725+K05083+K06493+K04364+K04437+K06106+K04375+K02842+K02432+K05099+K04515+K04437+K05731+K10380+K00312+K05704+K04377+K16336+K06256+K09593+K18497+K05859+K02375+K02677+K02649+K01064+K06255+K00312+K02677+K01357+K05087+K04361+K04958+K00572+K04960+K05742+K06276+K02677+K05860+K04362+K10380+K10380+K04515+K08845
Environmental Information Processing	Signal transduction	Phosphatidylinositol signaling system	28	99	0.00243271	0.0112716	ko04070	ncbi-102172398;ncbi-102170858;ncbi-102186592;ncbi-102190716;ncbi-102187423;ncbi-102189152;ncbi-102187085;ncbi-102171485;ncbi-102173254;ncbi-102170935;ncbi-102175743;ncbi-102169966;ncbi-106502751;ncbi-102184173;ncbi-102180694;ncbi-102180337;ncbi-102175984;ncbi-102172758;ncbi-102180890;ncbi-102181541;ncbi-102183460;ncbi-102188092;ncbi-102184768;ncbi-102185047;ncbi-102172114;ncbi-102178972;ncbi-1021…	K00888+K04959+K00889+K00911+K18082+K00911+K07756+K00901+K01099+K03084+K00901+K05858+K02183+K00901+K01109+K05859+K02677+K02649+K02677+K13024+K00913+K04958+K04960+K07756+K02677+K05860+K01106+K05858
Environmental Information Processing	Signaling molecules and interaction	Cell adhesion molecules (CAMs)	36	138	0.00301273	0.0137301	ko04514	ncbi-102188533;ncbi-102168389;ncbi-102177753;ncbi-102171121;ncbi-102181113;ncbi-102175214;ncbi-102173490;ncbi-102174054;ncbi-102170451;ncbi-102178567;ncbi-102180719;ncbi-102176934;ncbi-102189829;ncbi-102180190;ncbi-102170914;ncbi-102170273;ncbi-102174308;ncbi-102176614;ncbi-102186316;ncbi-102183190;ncbi-102173482;ncbi-102183082;ncbi-102177818;ncbi-102186231;ncbi-102188896;ncbi-102174073;ncbi-1021…	K16350+K05412+K06087+K06775+K06490+K06766+K06478+K06533+K05689+K06523+K05695+K06756+K07380+K06590+K07378+K06710+K07377+K07377+K16359+K06483+K06797+K16336+K06491+K06081+K06087+K06585+K16337+K06751+K06751+K06736+K06567+K05693+K06087+K06087+K07377+K06550
Organismal Systems	Digestive system	Bile secretion	22	74	0.00351193	0.015747	ko04976	ncbi-100860945;ncbi-102174131;ncbi-102178475;ncbi-102174685;ncbi-102181156;ncbi-102171922;ncbi-102184919;ncbi-106502019;ncbi-102179446;ncbi-102189798;ncbi-102185469;ncbi-102173859;ncbi-102190430;ncbi-102188874;ncbi-102179794;ncbi-102185208;ncbi-102185858;ncbi-102179588;ncbi-102184475;ncbi-102179249;ncbi-102188104;ncbi-102186069	K01253+K05673+K13885+K14158+K05667+K08042+K08048+K05658+K05031+K08045+K08044+K05673+K04632+K04632+K01540+K14158+K08047+K01539+K12040+K05742+K08049+K01539
Organismal Systems	Endocrine system	Ovarian Steroidogenesis	18	57	0.00391448	0.0172734	ko04913	ncbi-102168996;ncbi-102175216;ncbi-102178475;ncbi-102171922;ncbi-102184919;ncbi-100860869;ncbi-102191099;ncbi-102189798;ncbi-102185469;ncbi-102184252;ncbi-102190430;ncbi-102188874;ncbi-102185858;ncbi-100861165;ncbi-100860793;ncbi-102188104;ncbi-102187294;ncbi-102168425	K04527+K16342+K13885+K08042+K08048+K00070+K07418+K08045+K08044+K07410+K04632+K04632+K08047+K05087+K16620+K08049+K16931+K00461
Organismal Systems	Development	Dorso-ventral axis formation	10	25	0.00462775	0.0201018	ko04320	ncbi-100860919;ncbi-102178336;ncbi-102190520;ncbi-102181805;ncbi-102170356;ncbi-102177020;ncbi-102172636;ncbi-102186414;ncbi-102176273;ncbi-102172767	K02678+K03211+K04368+K02156+K04364+K02599+K02599+K02156+K02602+K04361
Environmental Information Processing	Signal transduction	ErbB signaling pathway	24	85	0.00491695	0.0210294	ko04012	ncbi-102183499;ncbi-102190520;ncbi-102177814;ncbi-102181989;ncbi-102170356;ncbi-102189930;ncbi-102170129;ncbi-102176762;ncbi-102185177;ncbi-102189677;ncbi-102184349;ncbi-102182890;ncbi-102171262;ncbi-102179970;ncbi-102180337;ncbi-102175984;ncbi-102172758;ncbi-102180890;ncbi-102172767;ncbi-102172114;ncbi-102185715;ncbi-102168328;ncbi-102183402;ncbi-102169370	K09783+K04368+K05725+K05083+K04364+K02158+K04375+K04515+K05456+K17448+K06619+K05704+K04377+K09593+K05859+K02677+K02649+K02677+K04361+K02677+K04515+K05457+K05733+K08845
Human Diseases	Cancers	Colorectal cancer	19	63	0.0054239	0.0225051	ko05210	ncbi-102178149;ncbi-100860901;ncbi-102187767;ncbi-102190520;ncbi-102171520;ncbi-102189962;ncbi-100861254;ncbi-102189930;ncbi-102177435;ncbi-102173736;ncbi-102169293;ncbi-102171262;ncbi-102172758;ncbi-102180348;ncbi-100861300;ncbi-102173800;ncbi-102170375;ncbi-102180102;ncbi-102169370	K07860+K04492+K04674+K04368+K04379+K13377+K02161+K02158+K02085+K02620+K04500+K04377+K02649+K04385+K04388+K06765+K02157+K04491+K08845
Human Diseases	Cancers	Glioma	19	63	0.0054239	0.0225051	ko05214	ncbi-102180182;ncbi-102184426;ncbi-102190520;ncbi-102183886;ncbi-102170356;ncbi-102176762;ncbi-102184232;ncbi-102189677;ncbi-106502751;ncbi-102180337;ncbi-102175984;ncbi-102172758;ncbi-102180890;ncbi-100861165;ncbi-102172767;ncbi-102169535;ncbi-102172114;ncbi-102185715;ncbi-102169370	K02091+K05089+K04368+K06618+K04364+K04515+K17386+K17448+K02183+K05859+K02677+K02649+K02677+K05087+K04361+K06620+K02677+K04515+K08845
Organismal Systems	Endocrine system	Estrogen signaling pathway	26	96	0.00640578	0.025607	ko04915	ncbi-102170199;ncbi-102170858;ncbi-102186689;ncbi-102190520;ncbi-102171520;ncbi-102186145;ncbi-102170356;ncbi-102171922;ncbi-102177850;ncbi-102184919;ncbi-102189798;ncbi-102171413;ncbi-102189677;ncbi-102185469;ncbi-102169966;ncbi-106502751;ncbi-102190430;ncbi-102188874;ncbi-102182890;ncbi-102185858;ncbi-102172758;ncbi-102172767;ncbi-102188092;ncbi-102184768;ncbi-102188104;ncbi-102189653	K09048+K04959+K04615+K04368+K04379+K04534+K04364+K08042+K03283+K08048+K08045+K09571+K17448+K08044+K05858+K02183+K04632+K04632+K05704+K08047+K02649+K04361+K04958+K04960+K08049+K05858
Organismal Systems	Endocrine system	Thyroid hormone signaling pathway	30	115	0.00642524	0.025607	ko04919	ncbi-100860943;ncbi-102181685;ncbi-102190520;ncbi-102169302;ncbi-102176616;ncbi-102178003;ncbi-102169417;ncbi-102172237;ncbi-102189930;ncbi-102177020;ncbi-102181438;ncbi-102169966;ncbi-102184382;ncbi-102172636;ncbi-102182890;ncbi-102171262;ncbi-102176142;ncbi-102179794;ncbi-102180337;ncbi-102179588;ncbi-102175984;ncbi-102172758;ncbi-102180890;ncbi-102179249;ncbi-102184966;ncbi-102187824;ncbi-1021…	K07207+K08187+K04368+K09101+K15170+K19029+K06493+K08362+K02158+K02599+K15162+K05858+K06062+K02599+K05704+K04377+K11255+K01540+K05859+K01539+K02677+K02649+K02677+K05742+K06276+K04498+K02677+K05860+K05858+K01539
Human Diseases	Cancers	Chronic myeloid leukemia	21	73	0.00652518	0.025607	ko05220	ncbi-102180182;ncbi-102175660;ncbi-102187767;ncbi-102190520;ncbi-102189962;ncbi-102183886;ncbi-102170356;ncbi-102189930;ncbi-102189677;ncbi-102178020;ncbi-102184349;ncbi-102180684;ncbi-102171262;ncbi-102184363;ncbi-106503061;ncbi-102172758;ncbi-100861300;ncbi-102169535;ncbi-102173064;ncbi-102177406;ncbi-102169370	K02091+K02580+K04674+K04368+K13377+K06618+K04364+K02158+K17448+K08367+K06619+K04570+K04377+K08878+K08878+K02649+K04388+K06620+K04496+K07209+K08845
Human Diseases	Cancers	Pancreatic cancer	19	64	0.00653993	0.025607	ko05212	ncbi-102180182;ncbi-102178149;ncbi-102175660;ncbi-102187767;ncbi-102190520;ncbi-102189962;ncbi-102183886;ncbi-102181989;ncbi-102189930;ncbi-102172607;ncbi-102182846;ncbi-102169293;ncbi-102180684;ncbi-102172758;ncbi-102172767;ncbi-100861300;ncbi-102169535;ncbi-102177406;ncbi-102169370	K02091+K07860+K02580+K04674+K04368+K13377+K06618+K05083+K02158+K05729+K11217+K04500+K04570+K02649+K04361+K04388+K06620+K07209+K08845
Environmental Information Processing	Signal transduction	Notch signaling pathway	16	51	0.00681382	0.0263089	ko04330	ncbi-102182879;ncbi-102190980;ncbi-102177020;ncbi-102185075;ncbi-102180396;ncbi-102184382;ncbi-102172636;ncbi-102186030;ncbi-102184738;ncbi-102190715;ncbi-102191545;ncbi-102176908;ncbi-102186039;ncbi-102188890;ncbi-102187824;ncbi-102173064	K04505+K04522+K02599+K06053+K06051+K06062+K02599+K06053+K06061+K06058+K06061+K06065+K06058+K06057+K04498+K04496
Organismal Systems	Development	Osteoclast differentiation	30	116	0.0073254	0.0278967	ko04380	ncbi-102186356;ncbi-102190301;ncbi-102175930;ncbi-102175660;ncbi-102187767;ncbi-102190520;ncbi-102171520;ncbi-102190607;ncbi-102176335;ncbi-102190972;ncbi-102171728;ncbi-102169417;ncbi-102170356;ncbi-102169516;ncbi-102173423;ncbi-102182846;ncbi-102191269;ncbi-102185161;ncbi-102176770;ncbi-100861303;ncbi-102179673;ncbi-102187231;ncbi-102174490;ncbi-102174857;ncbi-102180337;ncbi-102172758;ncbi-1021…	K12560+K11221+K08012+K02580+K04674+K04368+K04379+K14380+K05473+K06551+K08010+K06493+K04364+K04433+K09455+K11217+K05133+K04403+K04348+K05090+K05703+K04386+K06551+K17332+K05859+K02649+K07361+K04388+K04446+K07209
Human Diseases	Infectious diseases	Bacterial invasion of epithelial cells	23	83	0.00745272	0.0279981	ko05100	ncbi-102185872;ncbi-102177814;ncbi-102170451;ncbi-102170843;ncbi-102172116;ncbi-102168332;ncbi-102181186;ncbi-102188650;ncbi-102170400;ncbi-102190402;ncbi-102189677;ncbi-102189765;ncbi-102189492;ncbi-102182890;ncbi-102177079;ncbi-102173323;ncbi-102179970;ncbi-102172758;ncbi-102181234;ncbi-102184676;ncbi-102174457;ncbi-102180012;ncbi-102183859	K13744+K05725+K05689+K13737+K05757+K06106+K05099+K12366+K16938+K01528+K17448+K05691+K01528+K05704+K01528+K13736+K09593+K02649+K16938+K13738+K13708+K05691+K05747
Metabolism	Metabolism of other amino acids	Taurine and hypotaurine metabolism	6	12	0.0078243	0.0290021	ko00430	ncbi-102178638;ncbi-102189518;ncbi-102180652;ncbi-102182996;ncbi-102182719;ncbi-102176564	K01580+K00681+K01594+K18592+K18592+K18966
Organismal Systems	Immune system	Fc gamma R-mediated phagocytosis	24	89	0.0091011	0.0332909	ko04666	ncbi-102174434;ncbi-102186356;ncbi-102178149;ncbi-102186592;ncbi-102190520;ncbi-102169016;ncbi-102177252;ncbi-102173490;ncbi-102171364;ncbi-102172116;ncbi-102170935;ncbi-102180225;ncbi-102176802;ncbi-102190427;ncbi-102170442;ncbi-102180337;ncbi-102175984;ncbi-102172758;ncbi-102180890;ncbi-102177564;ncbi-102175716;ncbi-102182646;ncbi-102172114;ncbi-102183859	K01115+K12560+K07860+K00889+K04368+K18050+K05730+K06478+K05744+K05757+K03084+K05768+K05730+K06083+K12488+K05859+K02677+K02649+K02677+K12367+K12559+K12488+K02677+K05747
Metabolism	Metabolism of cofactors and vitamins	Nicotinate and nicotinamide metabolism	11	32	0.0112901	0.0407618	ko00760	ncbi-102187632;ncbi-102188176;ncbi-102189125;ncbi-102180885;ncbi-102183758;ncbi-102169848;ncbi-102183641;ncbi-102187340;ncbi-102170807;ncbi-102169244;ncbi-102172129	K00157+K00157+K01081+K01081+K01081+K18152+K06210+K00858+K06210+K00767+K01950
Cellular Processes	Transport and catabolism	Endocytosis	58	263	0.0122856	0.0437871	ko04144	ncbi-102174434;ncbi-102188541;ncbi-102186823;ncbi-102178432;ncbi-102186592;ncbi-102187767;ncbi-102189962;ncbi-102188868;ncbi-102189316;ncbi-102187499;ncbi-102173581;ncbi-102171442;ncbi-102183540;ncbi-102185034;ncbi-102181071;ncbi-102177850;ncbi-102177392;ncbi-102172116;ncbi-102190578;ncbi-102172412;ncbi-102174535;ncbi-102181186;ncbi-102187378;ncbi-102179174;ncbi-102171957;ncbi-102190389;ncbi-1021…	K01115+K10396+K12486+K18441+K00889+K04674+K13377+K12193+K07903+K12186+K12194+K05633+K12489+K07889+K12471+K03283+K07891+K05757+K08291+K05126+K12491+K05099+K17848+K05069+K12495+K12493+K08291+K12472+K01528+K05090+K06564+K04500+K17918+K01528+K05096+K04237+K05068+K05704+K12488+K18439+K01528+K05737+K11825+K12485+K10365+K05087+K04361+K04388+K06751+K06751+K12474+K12488+K13305+K05093+K12484+K12494+K12483+…
