# Supplementary material for: Genome-wide differences in DNA methylation changes in caprine ovaries between oestrous and dioestrous phases
Source: J Anim Sci Biotechnol. 2018 Dec 4;9:85. doi: 10.1186/s40104-018-0301-x (PMC6277999; doi:10.1186/s40104-018-0301-x)
Supplement: Supplementary file 7 — Table S7. KEGG pathway of hypermethylated and hypomethylated genes in DS versus ES. (XLSX 38 kb) [file 40104_2018_301_MOESM7_ESM.xlsx]

## Sheet: Downstream-up
KEGG_A_class	KEGG_B_class	Pathway	Downstream.DMR.up (95)	All (7281)	Pvalue	Qvalue	Pathway ID	Genes	K_IDs
Metabolism	Glycan biosynthesis and metabolism	Glycosaminoglycan biosynthesis - chondroitin sulfate / dermatan sulfate	4	19	9.07286e-05	0.0154239	ko00532	ncbi-102168320;ncbi-102179262;ncbi-106503683;ncbi-102172516	K04742+K08106+K00746+K10158

## Sheet: Genebody-up
KEGG_A_class	KEGG_B_class	Pathway	Genebody.DMR.up (622)	All (7281)	Pvalue	Qvalue	Pathway ID	Genes	K_IDs
Cellular Processes	Cellular commiunity	Focal adhesion	49	212	4.97809e-11	1.3391e-08	ko04510	ncbi-102188539;ncbi-102178149;ncbi-102177252;ncbi-102178087;ncbi-102181989;ncbi-102169417;ncbi-102187630;ncbi-102190470;ncbi-102172326;ncbi-102189930;ncbi-102176947;ncbi-102170129;ncbi-102169643;ncbi-102170485;ncbi-102180190;ncbi-100860743;ncbi-102191119;ncbi-102184232;ncbi-102175280;ncbi-102180480;ncbi-102183869;ncbi-102189677;ncbi-102177438;ncbi-102179673;ncbi-102179674;ncbi-102171074;ncbi-1021…	K06589+K07860+K05730+K12755+K05083+K06493+K04437+K10152+K05699+K02158+K06237+K04375+K06238+K04437+K06590+K06236+K03900+K17386+K06275+K05097+K05740+K17448+K06236+K05703+K04659+K06587+K05699+K06277+K05730+K06236+K06483+K06240+K05704+K06246+K06252+K05699+K02677+K02649+K06236+K05087+K04349+K04361+K06236+K00907+K06240+K05637+K06276+K13708+K06237
Environmental Information Processing	Signaling molecules and interaction	ECM-receptor interaction	24	93	5.62258e-07	7.56237e-05	ko04512	ncbi-102188539;ncbi-102169417;ncbi-102176947;ncbi-102169643;ncbi-102180190;ncbi-102170822;ncbi-100860743;ncbi-102191119;ncbi-102177438;ncbi-102179674;ncbi-102171074;ncbi-102187872;ncbi-102183190;ncbi-102171801;ncbi-102169403;ncbi-102170540;ncbi-102181525;ncbi-102188640;ncbi-100860828;ncbi-102175332;ncbi-102181735;ncbi-102190568;ncbi-102176003;ncbi-102176677	K06589+K06493+K06237+K06238+K06590+K06260+K06236+K03900+K06236+K04659+K06587+K06236+K06483+K06240+K06254+K06246+K06252+K06255+K06236+K06258+K06236+K06240+K05637+K06237
Environmental Information Processing	Signal transduction	cAMP signaling pathway	38	200	1.75569e-06	0.000157427	ko04024	ncbi-102178149;ncbi-102171320;ncbi-102191614;ncbi-102171520;ncbi-102177252;ncbi-102174131;ncbi-102178087;ncbi-102170891;ncbi-102181801;ncbi-102171809;ncbi-102191372;ncbi-102171922;ncbi-102174706;ncbi-102177021;ncbi-102189930;ncbi-102169266;ncbi-102189746;ncbi-102184919;ncbi-102178500;ncbi-102176762;ncbi-102171574;ncbi-102178145;ncbi-102170463;ncbi-102188762;ncbi-102185469;ncbi-102175485;ncbi-1021…	K07860+K13293+K05213+K04379+K05730+K05673+K12755+K04953+K04265+K16056+K04218+K08042+K04851+K04218+K02158+K05199+K04853+K08048+K04260+K04515+K04590+K08014+K05731+K13293+K08044+K04957+K05730+K05673+K02183+K04632+K04145+K04857+K02649+K05850+K04162+K05860+K04515+K05850
Organismal Systems	Digestive system	Gastric acid secretion	19	73	7.43342e-06	0.000499898	ko04971	ncbi-102190244;ncbi-102179222;ncbi-102180792;ncbi-102191372;ncbi-102171922;ncbi-102177021;ncbi-102184919;ncbi-102176762;ncbi-102168263;ncbi-102185469;ncbi-102169966;ncbi-102188322;ncbi-106502751;ncbi-102188874;ncbi-102175984;ncbi-102181454;ncbi-102185715;ncbi-102189653;ncbi-102174913	K13962+K04913+K01542+K04218+K08042+K04218+K08048+K04515+K04150+K08044+K05858+K04920+K02183+K04632+K02677+K00907+K04515+K05858+K04926
Human Diseases	Infectious diseases	Amoebiasis	24	111	1.5879e-05	0.000854291	ko05146	ncbi-102170749;ncbi-102173110;ncbi-102185034;ncbi-100861281;ncbi-102172326;ncbi-102176947;ncbi-100860743;ncbi-102177328;ncbi-102177438;ncbi-102169966;ncbi-102176966;ncbi-102187872;ncbi-102171801;ncbi-102188874;ncbi-102170540;ncbi-102179802;ncbi-102175984;ncbi-102172758;ncbi-100860828;ncbi-102181735;ncbi-102190568;ncbi-102176003;ncbi-102189653;ncbi-102176677	K03998+K07898+K07889+K04633+K05699+K06237+K06236+K04635+K06236+K05858+K05699+K06236+K06240+K04632+K06246+K05699+K02677+K02649+K06236+K06236+K06240+K05637+K05858+K06237
Environmental Information Processing	Signal transduction	Calcium signaling pathway	33	184	2.95233e-05	0.00117595	ko04020	ncbi-102184810;ncbi-102184259;ncbi-102171809;ncbi-102181989;ncbi-102171922;ncbi-102174706;ncbi-100861281;ncbi-102185139;ncbi-102189746;ncbi-102184919;ncbi-102178500;ncbi-102176762;ncbi-102185724;ncbi-102176770;ncbi-102177328;ncbi-102168263;ncbi-102185469;ncbi-102169966;ncbi-102189138;ncbi-106502751;ncbi-102188874;ncbi-102176151;ncbi-102175984;ncbi-102187163;ncbi-102172767;ncbi-102187815;ncbi-1021…	K05871+K04211+K16056+K05083+K08042+K04851+K04633+K00871+K04853+K08048+K04260+K04515+K04856+K04348+K04635+K04150+K08044+K05858+K04849+K02183+K04632+K04857+K02677+K04854+K04361+K05850+K00907+K04855+K04162+K05860+K04515+K05858+K05850
Organismal Systems	Endocrine system	Aldosterone synthesis and secretion	19	80	3.0601e-05	0.00117595	ko04925	ncbi-102171809;ncbi-102171922;ncbi-102174706;ncbi-102189746;ncbi-102184919;ncbi-102176762;ncbi-102185724;ncbi-102177328;ncbi-102185469;ncbi-102169966;ncbi-106502751;ncbi-102188874;ncbi-102179217;ncbi-102176151;ncbi-102175984;ncbi-102187163;ncbi-102177581;ncbi-102185715;ncbi-102189653	K16056+K08042+K04851+K04853+K08048+K04515+K04856+K04635+K08044+K05858+K02183+K04632+K18283+K04857+K02677+K04854+K04855+K04515+K05858
Human Diseases	Cardiovascular diseases	Arrhythmogenic right ventricular cardiomyopathy (ARVC)	17	68	3.94494e-05	0.00126933	ko05412	ncbi-102188539;ncbi-102176592;ncbi-102169417;ncbi-102174706;ncbi-102172403;ncbi-102172326;ncbi-102189746;ncbi-102180190;ncbi-102171074;ncbi-102176966;ncbi-102183190;ncbi-102176151;ncbi-102179802;ncbi-106503290;ncbi-102175908;ncbi-102175346;ncbi-102180012	K06589+K04861+K06493+K04851+K04868+K05699+K04853+K06590+K06587+K05699+K06483+K04857+K05699+K04866+K04859+K10381+K05691
Cellular Processes	Cellular commiunity	Adherens junction	18	75	4.24681e-05	0.00126933	ko04520	ncbi-102178149;ncbi-102181989;ncbi-102172326;ncbi-102180719;ncbi-102179673;ncbi-102169293;ncbi-102176966;ncbi-102182890;ncbi-102186231;ncbi-102179802;ncbi-102184374;ncbi-100861165;ncbi-102178667;ncbi-102172767;ncbi-100861300;ncbi-102173248;ncbi-102180282;ncbi-102180012	K07860+K05083+K05699+K05695+K05703+K04500+K05699+K05704+K06081+K05699+K05627+K05087+K05701+K04361+K04388+K05693+K04362+K05691
Organismal Systems	Endocrine system	Oxytocin signaling pathway	28	151	6.40766e-05	0.00172366	ko04921	ncbi-102176592;ncbi-102171520;ncbi-102178087;ncbi-102186145;ncbi-102171922;ncbi-102174706;ncbi-102172403;ncbi-102189746;ncbi-102170129;ncbi-102184919;ncbi-102176762;ncbi-102180727;ncbi-102176770;ncbi-102185469;ncbi-102171382;ncbi-102169966;ncbi-106502751;ncbi-102188874;ncbi-102182890;ncbi-102176151;ncbi-102175984;ncbi-102172758;ncbi-106503290;ncbi-102172767;ncbi-102175908;ncbi-102181454;ncbi-1021…	K04861+K04379+K12755+K04534+K08042+K04851+K04868+K04853+K04375+K08048+K04515+K07200+K04348+K08044+K04977+K05858+K02183+K04632+K05704+K04857+K02677+K02649+K04866+K04361+K04859+K00907+K04515+K05858
Organismal Systems	Environmental adaptation	Circadian entrainment	20	93	8.68595e-05	0.00212411	ko04713	ncbi-102181452;ncbi-102183232;ncbi-102171520;ncbi-102186145;ncbi-102171922;ncbi-102174706;ncbi-102169266;ncbi-102184919;ncbi-102176762;ncbi-102185724;ncbi-102185469;ncbi-102169966;ncbi-102191054;ncbi-106502751;ncbi-102188874;ncbi-102175984;ncbi-102187163;ncbi-102177581;ncbi-102185715;ncbi-102189653	K16513+K04543+K04379+K04534+K08042+K04851+K05199+K08048+K04515+K04856+K08044+K05858+K04445+K02183+K04632+K02677+K04854+K04855+K04515+K05858
Environmental Information Processing	Signal transduction	Rap1 signaling pathway	34	205	0.000115467	0.00257945	ko04015	ncbi-102178149;ncbi-102169602;ncbi-102186145;ncbi-102169417;ncbi-102171922;ncbi-102178670;ncbi-102170206;ncbi-102184919;ncbi-100862660;ncbi-102178145;ncbi-102170463;ncbi-102184232;ncbi-102180480;ncbi-102184717;ncbi-102185469;ncbi-102169966;ncbi-102171251;ncbi-102176334;ncbi-106502751;ncbi-102188874;ncbi-102182890;ncbi-102177355;ncbi-102175144;ncbi-102187973;ncbi-102177831;ncbi-102175984;ncbi-1021…	K07860+K04358+K04534+K06493+K08042+K05631+K04358+K08048+K02582+K08014+K05731+K17386+K05097+K05462+K08044+K05858+K05759+K06277+K02183+K04632+K05704+K04145+K08015+K08018+K17703+K02677+K02649+K05087+K04361+K17700+K05103+K05860+K04362+K05858
Human Diseases	Cardiovascular diseases	Dilated cardiomyopathy (DCM)	18	81	0.000124657	0.00257945	ko05414	ncbi-102188539;ncbi-102176592;ncbi-102173472;ncbi-102169417;ncbi-102171922;ncbi-102174706;ncbi-102172403;ncbi-102189746;ncbi-102184919;ncbi-102180190;ncbi-102171074;ncbi-102185469;ncbi-102183190;ncbi-102188874;ncbi-102186137;ncbi-102176151;ncbi-106503290;ncbi-102175908	K06589+K04861+K10373+K06493+K08042+K04851+K04868+K04853+K08048+K06590+K06587+K08044+K06483+K04632+K12568+K04857+K04866+K04859
Organismal Systems	Digestive system	Protein digestion and absorption	21	106	0.000200671	0.00385575	ko04974	ncbi-102181685;ncbi-102185378;ncbi-102191492;ncbi-102176947;ncbi-102174197;ncbi-102169643;ncbi-100860743;ncbi-100860925;ncbi-102177438;ncbi-102174703;ncbi-102187872;ncbi-102191254;ncbi-102178089;ncbi-100860828;ncbi-102184475;ncbi-102188256;ncbi-102188543;ncbi-102181735;ncbi-102169447;ncbi-102174913;ncbi-102176677	K08187+K08131+K16617+K06237+K14208+K06238+K06236+K08135+K06236+K06823+K06236+K16630+K08133+K06236+K12040+K05334+K16628+K06236+K14211+K04926+K06237
Metabolism	Metabolism of other amino acids	Taurine and hypotaurine metabolism	6	12	0.00022393	0.00401581	ko00430	ncbi-102178638;ncbi-102189518;ncbi-102180652;ncbi-102182996;ncbi-102182719;ncbi-102176564	K01580+K00681+K01594+K18592+K18592+K18966
Organismal Systems	Nervous system	Cholinergic synapse	21	108	0.00026336	0.00442774	ko04725	ncbi-102183232;ncbi-102171520;ncbi-102186145;ncbi-102171922;ncbi-102174706;ncbi-102189746;ncbi-102184919;ncbi-102176762;ncbi-102177328;ncbi-102179673;ncbi-102185469;ncbi-102169966;ncbi-102189138;ncbi-102170991;ncbi-102176151;ncbi-102175984;ncbi-102172758;ncbi-102185715;ncbi-102182280;ncbi-102189653;ncbi-102174913	K04543+K04379+K04534+K08042+K04851+K04853+K08048+K04515+K04635+K05703+K08044+K05858+K04849+K04806+K04857+K02677+K02649+K04515+K00623+K05858+K04926
Organismal Systems	Endocrine system	GnRH signaling pathway	18	87	0.000322983	0.00511073	ko04912	ncbi-100861171;ncbi-102184810;ncbi-102171922;ncbi-102174706;ncbi-102189746;ncbi-102170129;ncbi-102184919;ncbi-102176762;ncbi-102177328;ncbi-102185469;ncbi-102169966;ncbi-106502751;ncbi-102188874;ncbi-102182890;ncbi-102176151;ncbi-102172767;ncbi-102185715;ncbi-102189653	K07763+K05871+K08042+K04851+K04853+K04375+K08048+K04515+K04635+K08044+K05858+K02183+K04632+K05704+K04857+K04361+K04515+K05858
Human Diseases	Cancers	Pathways in cancer	53	388	0.000348324	0.00520551	ko05200	ncbi-102180182;ncbi-102178149;ncbi-102183232;ncbi-102171520;ncbi-102183886;ncbi-102169602;ncbi-102181989;ncbi-102171922;ncbi-102189930;ncbi-102170206;ncbi-102176947;ncbi-102180448;ncbi-102184919;ncbi-102178500;ncbi-102183205;ncbi-102184232;ncbi-102184049;ncbi-102177328;ncbi-102177435;ncbi-102182975;ncbi-102169293;ncbi-102185469;ncbi-102169966;ncbi-102178020;ncbi-100860789;ncbi-102180230;ncbi-1021…	K02091+K07860+K04543+K04379+K06618+K04358+K05083+K08042+K02158+K04358+K06237+K02842+K08048+K04260+K02432+K17386+K00312+K04635+K02085+K03172+K04500+K08044+K05858+K08367+K04662+K09095+K03870+K06240+K04632+K04377+K08015+K19464+K06246+K08878+K02375+K02677+K02649+K01064+K04385+K05087+K04361+K04388+K00572+K06620+K06240+K06765+K05637+K04362+K07209+K05691+K05858+K06237+K12331
Organismal Systems	Circulatory system	Adrenergic signaling in cardiomyocytes	25	146	0.000557537	0.00789354	ko04261	ncbi-100861259;ncbi-102176592;ncbi-102173472;ncbi-102170070;ncbi-102171922;ncbi-102174706;ncbi-102172403;ncbi-102189746;ncbi-102184919;ncbi-102176762;ncbi-102178145;ncbi-102185469;ncbi-102169966;ncbi-102191054;ncbi-106502751;ncbi-102188874;ncbi-102176151;ncbi-102172758;ncbi-106503290;ncbi-102175908;ncbi-102187815;ncbi-102185715;ncbi-102189653;ncbi-102174913;ncbi-102168898	K09052+K04861+K10373+K03456+K08042+K04851+K04868+K04853+K08048+K04515+K08014+K08044+K05858+K04445+K02183+K04632+K04857+K02649+K04866+K04859+K05850+K04515+K05858+K04926+K05850
Environmental Information Processing	Signal transduction	Wnt signaling pathway	23	135	0.000983797	0.0132321	ko04310	ncbi-102178149;ncbi-102177417;ncbi-102180576;ncbi-102170322;ncbi-102182879;ncbi-102190470;ncbi-102180448;ncbi-102183205;ncbi-102176762;ncbi-102176770;ncbi-102170182;ncbi-102184049;ncbi-102177435;ncbi-102169966;ncbi-102171262;ncbi-102175724;ncbi-102175984;ncbi-102169419;ncbi-102180348;ncbi-102171665;ncbi-102176017;ncbi-102185715;ncbi-102189653	K07860+K03068+K08960+K04512+K04505+K10152+K02842+K02432+K04515+K04348+K04508+K00312+K02085+K05858+K04377+K02375+K02677+K01064+K04385+K00572+K02166+K04515+K05858
Environmental Information Processing	Signal transduction	Hippo signaling pathway	24	144	0.00106027	0.0135816	ko04390	ncbi-102180576;ncbi-102170070;ncbi-102190470;ncbi-102180448;ncbi-102183205;ncbi-102170036;ncbi-100861211;ncbi-102184049;ncbi-102177435;ncbi-102169293;ncbi-100860789;ncbi-102182705;ncbi-102171262;ncbi-102184175;ncbi-102171360;ncbi-102175724;ncbi-102191366;ncbi-102181627;ncbi-102169419;ncbi-102173503;ncbi-102180348;ncbi-100861300;ncbi-102171665;ncbi-102180012	K08960+K03456+K10152+K02842+K02432+K09448+K13578+K00312+K02085+K04500+K04662+K16175+K04377+K10148+K16681+K02375+K09448+K06094+K01064+K06094+K04385+K04388+K00572+K05691
Environmental Information Processing	Signal transduction	MAPK signaling pathway	35	243	0.00139369	0.0167515	ko04010	ncbi-102178149;ncbi-102176592;ncbi-102171520;ncbi-102169602;ncbi-102187630;ncbi-102174706;ncbi-102177850;ncbi-102172403;ncbi-102170206;ncbi-102189746;ncbi-102170129;ncbi-100862660;ncbi-102170485;ncbi-102185161;ncbi-102184232;ncbi-102185724;ncbi-102176770;ncbi-102191054;ncbi-102189138;ncbi-102171262;ncbi-102176151;ncbi-102187973;ncbi-102175984;ncbi-102187163;ncbi-106503290;ncbi-102170917;ncbi-1021…	K07860+K04861+K04379+K04358+K04437+K04851+K03283+K04868+K04358+K04853+K04375+K02582+K04437+K04403+K17386+K04856+K04348+K04445+K04849+K04377+K04857+K08018+K02677+K04854+K04866+K04349+K04361+K04388+K04859+K04459+K04855+K04362+K07209+K18018+K04419
Organismal Systems	Sensory system	Inflammatory mediator regulation of TRP channels	19	106	0.00143228	0.0167515	ko04750	ncbi-102169120;ncbi-102176638;ncbi-102171922;ncbi-102186455;ncbi-102184919;ncbi-100862660;ncbi-102191099;ncbi-102191013;ncbi-102176762;ncbi-102185469;ncbi-102169966;ncbi-102174214;ncbi-106502751;ncbi-102188874;ncbi-102182890;ncbi-102175984;ncbi-102172758;ncbi-102185715;ncbi-102189653	K04832+K04828+K08042+K07413+K08048+K02582+K07418+K04983+K04515+K08044+K05858+K18051+K02183+K04632+K05704+K02677+K02649+K04515+K05858
Environmental Information Processing	Signal transduction	Ras signaling pathway	32	218	0.00161156	0.0177764	ko04014	ncbi-102168220;ncbi-102178149;ncbi-102183232;ncbi-102169602;ncbi-102169892;ncbi-102185034;ncbi-102189930;ncbi-102170206;ncbi-102170129;ncbi-100862660;ncbi-102170463;ncbi-102184232;ncbi-102180480;ncbi-102184717;ncbi-102189677;ncbi-106502751;ncbi-102175144;ncbi-102184177;ncbi-102179970;ncbi-102183258;ncbi-102187887;ncbi-102175984;ncbi-102172758;ncbi-100861165;ncbi-102170917;ncbi-102172767;ncbi-1021…	K01047+K07860+K04543+K04358+K01047+K07889+K02158+K04358+K04375+K02582+K05731+K17386+K05097+K05462+K17448+K02183+K08015+K17633+K09593+K18529+K17632+K02677+K02649+K05087+K04349+K04361+K17631+K17630+K05103+K05860+K04362+K07209
Human Diseases	Cardiovascular diseases	Hypertrophic cardiomyopathy (HCM)	15	76	0.00165208	0.0177764	ko05410	ncbi-102188539;ncbi-102176592;ncbi-102173472;ncbi-102169417;ncbi-102174706;ncbi-102172403;ncbi-102189746;ncbi-102180727;ncbi-102180190;ncbi-102171074;ncbi-102183190;ncbi-102186137;ncbi-102176151;ncbi-106503290;ncbi-102175908	K06589+K04861+K10373+K06493+K04851+K04868+K04853+K07200+K06590+K06587+K06483+K12568+K04857+K04866+K04859
Human Diseases	Cancers	Proteoglycans in cancer	29	193	0.00183088	0.0189425	ko05205	ncbi-102181648;ncbi-102181989;ncbi-102169417;ncbi-102187630;ncbi-102168332;ncbi-102170129;ncbi-102180448;ncbi-102183205;ncbi-102176762;ncbi-102170485;ncbi-102170463;ncbi-102184049;ncbi-102182890;ncbi-102171262;ncbi-102183082;ncbi-102179970;ncbi-102175724;ncbi-102175984;ncbi-102172758;ncbi-102169419;ncbi-102188640;ncbi-100861165;ncbi-102172767;ncbi-102171665;ncbi-102184966;ncbi-102178972;ncbi-1021…	K09069+K05083+K06493+K04437+K06106+K04375+K02842+K02432+K04515+K04437+K05731+K00312+K05704+K04377+K16336+K09593+K02375+K02677+K02649+K01064+K06255+K05087+K04361+K00572+K06276+K05860+K04362+K10380+K04515
Cellular Processes	Cell motility	Regulation of actin cytoskeleton	32	222	0.0021735	0.0216545	ko04810	ncbi-102190079;ncbi-102188539;ncbi-102178149;ncbi-102186592;ncbi-102171711;ncbi-102177252;ncbi-102169602;ncbi-102178087;ncbi-102169417;ncbi-102172326;ncbi-102170206;ncbi-102172607;ncbi-102180190;ncbi-102170463;ncbi-102184232;ncbi-102177435;ncbi-102183869;ncbi-102180225;ncbi-102171074;ncbi-102176966;ncbi-102171251;ncbi-102176802;ncbi-102183190;ncbi-102182890;ncbi-102183351;ncbi-102179802;ncbi-1021…	K05769+K06589+K07860+K00889+K05767+K05730+K04358+K12755+K06493+K05699+K04358+K05729+K06590+K05731+K17386+K02085+K05740+K05768+K06587+K05699+K05759+K05730+K06483+K05704+K05766+K05699+K02649+K05627+K04361+K00907+K13708+K04362
Organismal Systems	Circulatory system	Vascular smooth muscle contraction	21	129	0.00286117	0.0274877	ko04270	ncbi-102169423;ncbi-102168220;ncbi-102178087;ncbi-102169892;ncbi-102171922;ncbi-102174706;ncbi-102189746;ncbi-102184919;ncbi-102175362;ncbi-102177328;ncbi-102185469;ncbi-102169966;ncbi-102174214;ncbi-106502751;ncbi-106502757;ncbi-102188874;ncbi-102176151;ncbi-102175984;ncbi-102181454;ncbi-102189653;ncbi-102172018	K04938+K01047+K12755+K01047+K08042+K04851+K04853+K08048+K08449+K04635+K08044+K05858+K18051+K02183+K05242+K04632+K04857+K02677+K00907+K05858+K12331
Organismal Systems	Endocrine system	Melanogenesis	17	98	0.00357191	0.0331325	ko04916	ncbi-102186145;ncbi-102171922;ncbi-102180448;ncbi-102184919;ncbi-102183205;ncbi-102176762;ncbi-102184049;ncbi-102185469;ncbi-102169966;ncbi-106502751;ncbi-102188874;ncbi-102175724;ncbi-102175984;ncbi-102169419;ncbi-102171665;ncbi-102185715;ncbi-102189653	K04534+K08042+K02842+K08048+K02432+K04515+K00312+K08044+K05858+K02183+K04632+K02375+K02677+K01064+K00572+K04515+K05858
Organismal Systems	Immune system	Platelet activation	20	124	0.00397531	0.0351339	ko04611	ncbi-102171809;ncbi-102169417;ncbi-102171922;ncbi-102184919;ncbi-102178240;ncbi-102170822;ncbi-100860743;ncbi-102191119;ncbi-102177438;ncbi-102179673;ncbi-102185469;ncbi-102169966;ncbi-102187872;ncbi-102188874;ncbi-102182890;ncbi-102172758;ncbi-100860828;ncbi-102181735;ncbi-102181454;ncbi-102189653	K16056+K06493+K08042+K08048+K01832+K06260+K06236+K03900+K06236+K05703+K08044+K05858+K06236+K04632+K05704+K02649+K06236+K06236+K00907+K05858
Organismal Systems	Nervous system	GABAergic synapse	15	83	0.00404888	0.0351339	ko04727	ncbi-102183232;ncbi-102178638;ncbi-102186507;ncbi-102186145;ncbi-102171922;ncbi-102174706;ncbi-100861058;ncbi-102172336;ncbi-102189746;ncbi-102184919;ncbi-102185469;ncbi-102189138;ncbi-102182890;ncbi-102176151;ncbi-102175984	K04543+K01580+K05184+K04534+K08042+K04851+K13524+K05192+K04853+K08048+K08044+K04849+K05704+K04857+K02677
Metabolism	Metabolism of cofactors and vitamins	Nicotinate and nicotinamide metabolism	8	32	0.00450221	0.0378467	ko00760	ncbi-102188176;ncbi-102180885;ncbi-102169848;ncbi-102183641;ncbi-102187340;ncbi-102170807;ncbi-102169244;ncbi-102172129	K00157+K01081+K18152+K06210+K00858+K06210+K00767+K01950
Environmental Information Processing	Signal transduction	PI3K-Akt signaling pathway	44	350	0.0055144	0.0449507	ko04151	ncbi-100860943;ncbi-102188539;ncbi-102180182;ncbi-102183232;ncbi-102169602;ncbi-102170070;ncbi-102169417;ncbi-102190470;ncbi-102189930;ncbi-102170206;ncbi-102176947;ncbi-102186099;ncbi-100862660;ncbi-102169643;ncbi-102180190;ncbi-100860743;ncbi-102179174;ncbi-102191119;ncbi-102184232;ncbi-102180480;ncbi-106502256;ncbi-102184717;ncbi-102177438;ncbi-102179674;ncbi-102171074;ncbi-102187872;ncbi-1021…	K07207+K06589+K02091+K04543+K04358+K03456+K06493+K10152+K02158+K04358+K06237+K16837+K02582+K06238+K06590+K06236+K05069+K03900+K17386+K05097+K11218+K05462+K06236+K04659+K06587+K06236+K06483+K06240+K04377+K06246+K06252+K02649+K06236+K05087+K04361+K06236+K06240+K05637+K06276+K05103+K04362+K07209+K06237+K05055
Cellular Processes	Cellular commiunity	Gap junction	15	86	0.00571105	0.0451845	ko04540	ncbi-102178119;ncbi-102176404;ncbi-102171922;ncbi-102184919;ncbi-102184232;ncbi-102177328;ncbi-102185469;ncbi-102169966;ncbi-102188874;ncbi-102182890;ncbi-102177355;ncbi-102175984;ncbi-102178667;ncbi-102172767;ncbi-102189653	K07374+K07374+K08042+K08048+K17386+K04635+K08044+K05858+K04632+K05704+K04145+K02677+K05701+K04361+K05858
Human Diseases	Cancers	Glioma	12	63	0.00630064	0.0484249	ko05214	ncbi-102180182;ncbi-102183886;ncbi-102176762;ncbi-102184232;ncbi-102189677;ncbi-106502751;ncbi-102175984;ncbi-102172758;ncbi-100861165;ncbi-102172767;ncbi-102169535;ncbi-102185715	K02091+K06618+K04515+K17386+K17448+K02183+K02677+K02649+K05087+K04361+K06620+K04515
Human Diseases	Cancers	Pancreatic cancer	12	64	0.00717058	0.0535801	ko05212	ncbi-102180182;ncbi-102178149;ncbi-102183886;ncbi-102181989;ncbi-102189930;ncbi-102172607;ncbi-102169293;ncbi-102172758;ncbi-102172767;ncbi-100861300;ncbi-102169535;ncbi-102177406	K02091+K07860+K06618+K05083+K02158+K05729+K04500+K02649+K04361+K04388+K06620+K07209
Human Diseases	Cancers	Non-small cell lung cancer	11	57	0.00790872	0.0574985	ko05223	ncbi-102180182;ncbi-102183886;ncbi-102181989;ncbi-102189930;ncbi-102175144;ncbi-102175984;ncbi-102172758;ncbi-102172767;ncbi-102181635;ncbi-102169535;ncbi-102184966	K02091+K06618+K05083+K02158+K08015+K02677+K02649+K04361+K01522+K06620+K06276
Organismal Systems	Immune system	Leukocyte transendothelial migration	18	115	0.00836832	0.0592389	ko04670	ncbi-102175930;ncbi-102178149;ncbi-102184810;ncbi-102177252;ncbi-102178087;ncbi-102171728;ncbi-102174054;ncbi-102172326;ncbi-102178145;ncbi-102176966;ncbi-102176802;ncbi-102183190;ncbi-102175144;ncbi-102179802;ncbi-102175984;ncbi-102172758;ncbi-102178033;ncbi-102180012	K08012+K07860+K05871+K05730+K12755+K08010+K06533+K05699+K08014+K05699+K05730+K06483+K08015+K05699+K02677+K02649+K06087+K05691
Organismal Systems	Nervous system	Dopaminergic synapse	18	116	0.00914362	0.0623282	ko04728	ncbi-102188541;ncbi-102183232;ncbi-102171520;ncbi-102170070;ncbi-102186145;ncbi-102174706;ncbi-100861281;ncbi-102169266;ncbi-102176762;ncbi-102176770;ncbi-102169966;ncbi-102189138;ncbi-106502751;ncbi-102188874;ncbi-102177355;ncbi-102175984;ncbi-102185715;ncbi-102189653	K10396+K04543+K04379+K03456+K04534+K04851+K04633+K05199+K04515+K04348+K05858+K04849+K02183+K04632+K04145+K02677+K04515+K05858
Organismal Systems	Nervous system	Retrograde endocannabinoid signaling	16	99	0.00926813	0.0623282	ko04723	ncbi-102183232;ncbi-102186507;ncbi-102186145;ncbi-102171922;ncbi-102174706;ncbi-102169266;ncbi-102172336;ncbi-102189746;ncbi-102184919;ncbi-102185469;ncbi-102169966;ncbi-102189138;ncbi-102176151;ncbi-102175984;ncbi-102176082;ncbi-102189653	K04543+K05184+K04534+K08042+K04851+K05199+K05192+K04853+K08048+K08044+K05858+K04849+K04857+K02677+K01054+K05858
Organismal Systems	Nervous system	Glutamatergic synapse	17	108	0.0096749	0.0634768	ko04724	ncbi-102181258;ncbi-102170113;ncbi-102183232;ncbi-102191614;ncbi-102186145;ncbi-102171922;ncbi-102174706;ncbi-102169266;ncbi-102184919;ncbi-102176770;ncbi-102185469;ncbi-102169966;ncbi-102188874;ncbi-102187065;ncbi-102179313;ncbi-102175984;ncbi-102189653	K05618+K04608+K04543+K05213+K04534+K08042+K04851+K05199+K08048+K04348+K08044+K05858+K04632+K05204+K05205+K02677+K05858
Organismal Systems	Endocrine system	Insulin secretion	14	83	0.010006	0.0640862	ko04911	ncbi-102169423;ncbi-102171922;ncbi-102174706;ncbi-102189746;ncbi-102184919;ncbi-102176762;ncbi-102177328;ncbi-102185469;ncbi-102169966;ncbi-102188874;ncbi-102176151;ncbi-102175984;ncbi-102185715;ncbi-102189653	K04938+K08042+K04851+K04853+K08048+K04515+K04635+K08044+K05858+K04632+K04857+K02677+K04515+K05858
Human Diseases	Cancers	Small cell lung cancer	14	85	0.0122783	0.0750652	ko05222	ncbi-102180182;ncbi-102183886;ncbi-102176947;ncbi-102182975;ncbi-102171801;ncbi-102171262;ncbi-102170540;ncbi-102172758;ncbi-102181635;ncbi-102169535;ncbi-102190568;ncbi-102176003;ncbi-102177406;ncbi-102176677	K02091+K06618+K06237+K03172+K06240+K04377+K06246+K02649+K01522+K06620+K06240+K05637+K07209+K06237
Environmental Information Processing	Signal transduction	ErbB signaling pathway	14	85	0.0122783	0.0750652	ko04012	ncbi-102183499;ncbi-102181989;ncbi-102189930;ncbi-102170129;ncbi-102176762;ncbi-102185177;ncbi-102189677;ncbi-102182890;ncbi-102171262;ncbi-102179970;ncbi-102175984;ncbi-102172758;ncbi-102172767;ncbi-102185715	K09783+K05083+K02158+K04375+K04515+K05456+K17448+K05704+K04377+K09593+K02677+K02649+K04361+K04515
Human Diseases	Cancers	Endometrial cancer	10	53	0.0129763	0.0768349	ko05213	ncbi-102181989;ncbi-102189930;ncbi-102170129;ncbi-102177435;ncbi-102171262;ncbi-102172758;ncbi-102180348;ncbi-102172767;ncbi-102184966;ncbi-102180012	K05083+K02158+K04375+K02085+K04377+K02649+K04385+K04361+K06276+K05691
Human Diseases	Substance dependence	Amphetamine addiction	11	61	0.0131391	0.0768349	ko05031	ncbi-102191614;ncbi-102171520;ncbi-102174706;ncbi-102169266;ncbi-102176762;ncbi-102176770;ncbi-106502751;ncbi-102188874;ncbi-102189883;ncbi-102175984;ncbi-102185715	K05213+K04379+K04851+K05199+K04515+K04348+K02183+K04632+K15867+K02677+K04515
Metabolism	Metabolism of other amino acids	Cyanoamino acid metabolism	3	7	0.0167201	0.095696	ko00460	ncbi-102189518;ncbi-102182996;ncbi-102182719	K00681+K18592+K18592
Organismal Systems	Development	Axon guidance	18	124	0.0176224	0.098759	ko04360	ncbi-102183726;ncbi-102178149;ncbi-102187927;ncbi-102173388;ncbi-102173812;ncbi-102184794;ncbi-102176770;ncbi-102176216;ncbi-102177046;ncbi-102184717;ncbi-102179673;ncbi-102186316;ncbi-102168932;ncbi-102187547;ncbi-102173037;ncbi-102177280;ncbi-102173800;ncbi-102185411	K06753+K07860+K07521+K07524+K06820+K06821+K04348+K07520+K07520+K05462+K05703+K16359+K06820+K05109+K06843+K06850+K06765+K05103
Human Diseases	Substance dependence	Morphine addiction	14	90	0.0197142	0.108227	ko05032	ncbi-102171320;ncbi-102183232;ncbi-102181801;ncbi-102186507;ncbi-102186145;ncbi-102171922;ncbi-102172336;ncbi-102184919;ncbi-102188762;ncbi-102185469;ncbi-102189138;ncbi-102188874;ncbi-102179217;ncbi-102175984	K13293+K04543+K04265+K05184+K04534+K08042+K05192+K08048+K13293+K08044+K04849+K04632+K18283+K02677
Cellular Processes	Cellular commiunity	Tight junction	19	135	0.0203245	0.108761	ko04530	ncbi-102178087;ncbi-102170070;ncbi-102178670;ncbi-102172326;ncbi-102168332;ncbi-102190693;ncbi-102174214;ncbi-102176966;ncbi-102182890;ncbi-102186136;ncbi-102179802;ncbi-102187978;ncbi-102175984;ncbi-102181627;ncbi-102173503;ncbi-102184198;ncbi-102178667;ncbi-102178033;ncbi-102180012	K12755+K03456+K05631+K05699+K06106+K06107+K18051+K05699+K05704+K06104+K05699+K10352+K02677+K06094+K06094+K06110+K05701+K06087+K05691
Metabolism	Metabolism of cofactors and vitamins	Biotin metabolism	2	3	0.0206202	0.108761	ko00780	ncbi-102179988;ncbi-102179708	K01435+K01942
Human Diseases	Cancers	Viral carcinogenesis	26	202	0.0221228	0.114443	ko05203	ncbi-102180182;ncbi-102183886;ncbi-102172556;ncbi-102190470;ncbi-102172326;ncbi-102189930;ncbi-106501999;ncbi-102187736;ncbi-102185075;ncbi-106502256;ncbi-102180225;ncbi-102182975;ncbi-102176966;ncbi-102186030;ncbi-102182890;ncbi-102182705;ncbi-102172568;ncbi-102179802;ncbi-102172758;ncbi-102171113;ncbi-102187541;ncbi-102172214;ncbi-102184105;ncbi-102188814;ncbi-102170846;ncbi-106503622	K02091+K06618+K02146+K10152+K05699+K02158+K11406+K11406+K06053+K11218+K05768+K03172+K05699+K06053+K05704+K16175+K15305+K05699+K02649+K10691+K04183+K11418+K06751+K06751+K06638+K06638
Organismal Systems	Nervous system	Serotonergic synapse	16	110	0.0239335	0.119634	ko04726	ncbi-102183232;ncbi-102186145;ncbi-102174706;ncbi-102186455;ncbi-102189746;ncbi-102191099;ncbi-102178145;ncbi-106502148;ncbi-102169966;ncbi-102189138;ncbi-102188874;ncbi-102176151;ncbi-102175984;ncbi-106503589;ncbi-102168425;ncbi-102189653	K04543+K04534+K04851+K07413+K04853+K07418+K08014+K07414+K05858+K04849+K04632+K04857+K02677+K04162+K00461+K05858
Metabolism	Glycan biosynthesis and metabolism	N-Glycan biosynthesis	9	50	0.0240157	0.119634	ko00510	ncbi-100860927;ncbi-102174983;ncbi-102182591;ncbi-102172355;ncbi-102179776;ncbi-102182048;ncbi-102189620;ncbi-102182552;ncbi-106503782	K07966+K00744+K01231+K01230+K00779+K01230+K09661+K01230+K07432
Metabolism	Lipid metabolism	Glycerophospholipid metabolism	14	93	0.025571	0.125065	ko00564	ncbi-102187080;ncbi-102168220;ncbi-102172822;ncbi-102169493;ncbi-102169892;ncbi-102173874;ncbi-102171485;ncbi-102190240;ncbi-102187432;ncbi-100860912;ncbi-102182280;ncbi-102186563;ncbi-106503774;ncbi-102180205	K13523+K01047+K18695+K08729+K01047+K01613+K00901+K14676+K00995+K13509+K00623+K14156+K08730+K00968
Organismal Systems	Excretory system	Endocrine and other factor-regulated calcium reabsorption	8	43	0.0270832	0.130096	ko04961	ncbi-102190402;ncbi-102169966;ncbi-102189492;ncbi-102188874;ncbi-102177079;ncbi-102175984;ncbi-102183924;ncbi-102189653	K01528+K05858+K01528+K04632+K01528+K02677+K04585+K05858
Human Diseases	Infectious diseases	HTLV-I infection	31	255	0.0276989	0.130719	ko05166	ncbi-100861259;ncbi-102171520;ncbi-102183886;ncbi-102171722;ncbi-102171922;ncbi-102172203;ncbi-102190470;ncbi-102170129;ncbi-102180448;ncbi-102184919;ncbi-102183205;ncbi-102179174;ncbi-102184232;ncbi-102176770;ncbi-106502256;ncbi-102184049;ncbi-102191605;ncbi-102177435;ncbi-102169293;ncbi-102185469;ncbi-102171262;ncbi-102172568;ncbi-102175724;ncbi-102172758;ncbi-102169419;ncbi-100861300;ncbi-1021…	K09052+K04379+K06618+K05074+K08042+K16334+K10152+K04375+K02842+K08048+K02432+K05069+K17386+K04348+K11218+K00312+K15304+K02085+K04500+K08044+K04377+K15305+K02375+K02649+K01064+K04388+K00572+K06751+K06751+K06620+K07209
Human Diseases	Cancers	MicroRNAs in cancer	19	140	0.0286176	0.132726	ko05206	ncbi-102180182;ncbi-102173472;ncbi-102190884;ncbi-102181989;ncbi-102169417;ncbi-102184232;ncbi-102184049;ncbi-102177435;ncbi-102191054;ncbi-102184252;ncbi-102172636;ncbi-102187237;ncbi-102171262;ncbi-102181525;ncbi-102175984;ncbi-102172767;ncbi-102169535;ncbi-102177770;ncbi-102177406	K02091+K10373+K17398+K05083+K06493+K17386+K00312+K02085+K04445+K07410+K02599+K13863+K04377+K06252+K02677+K04361+K06620+K05665+K07209
Organismal Systems	Endocrine system	Estrogen signaling pathway	14	96	0.0326283	0.14799	ko04915	ncbi-102171520;ncbi-102186145;ncbi-102171922;ncbi-102177850;ncbi-102184919;ncbi-102189677;ncbi-102185469;ncbi-102169966;ncbi-106502751;ncbi-102188874;ncbi-102182890;ncbi-102172758;ncbi-102172767;ncbi-102189653	K04379+K04534+K08042+K03283+K08048+K17448+K08044+K05858+K02183+K04632+K05704+K02649+K04361+K05858
Metabolism	Glycan biosynthesis and metabolism	Other types of O-glycan biosynthesis	6	29	0.0330089	0.14799	ko00514	ncbi-100860927;ncbi-102186023;ncbi-102168794;ncbi-102179776;ncbi-102189620;ncbi-102187305	K07966+K09674+K00781+K00779+K09661+K09667
Human Diseases	Cancers	Melanoma	11	70	0.0339782	0.148238	ko05218	ncbi-102180182;ncbi-102183886;ncbi-102169602;ncbi-102189930;ncbi-102170206;ncbi-102184232;ncbi-102172758;ncbi-100861165;ncbi-102172767;ncbi-102169535;ncbi-102180282	K02091+K06618+K04358+K02158+K04358+K17386+K02649+K05087+K04361+K06620+K04362
Metabolism	Amino acid metabolism	Tryptophan metabolism	8	45	0.0346754	0.148238	ko00380	ncbi-102188176;ncbi-102183291;ncbi-102177774;ncbi-102187775;ncbi-100860855;ncbi-102184252;ncbi-102189519;ncbi-102182852	K00157+K00164+K11182+K00452+K03781+K07410+K00128+K00164
Environmental Information Processing	Signal transduction	cGMP - PKG signaling pathway	21	162	0.0347175	0.148238	ko04022	ncbi-102169423;ncbi-102178087;ncbi-102181801;ncbi-102171922;ncbi-102174706;ncbi-102189930;ncbi-102189746;ncbi-102184919;ncbi-102176770;ncbi-102177328;ncbi-102185469;ncbi-102169966;ncbi-106502751;ncbi-102179217;ncbi-102176151;ncbi-102172758;ncbi-102187815;ncbi-102181454;ncbi-102189653;ncbi-102168898;ncbi-102174260	K04938+K12755+K04265+K08042+K04851+K02158+K04853+K08048+K04348+K04635+K08044+K05858+K02183+K18283+K04857+K02649+K05850+K00907+K05858+K05850+K09262
Human Diseases	Cancers	Colorectal cancer	10	63	0.0396043	0.166462	ko05210	ncbi-102178149;ncbi-102171520;ncbi-102189930;ncbi-102177435;ncbi-102169293;ncbi-102171262;ncbi-102172758;ncbi-102180348;ncbi-100861300;ncbi-102173800	K07860+K04379+K02158+K02085+K04500+K04377+K02649+K04385+K04388+K06765
Human Diseases	Cancers	Basal cell carcinoma	9	55	0.0417924	0.172956	ko05217	ncbi-102180448;ncbi-102183205;ncbi-102184049;ncbi-102177435;ncbi-100860789;ncbi-102175724;ncbi-102169419;ncbi-102180348;ncbi-102171665	K02842+K02432+K00312+K02085+K04662+K02375+K01064+K04385+K00572
Human Diseases	Cancers	Chronic myeloid leukemia	11	73	0.0444076	0.180995	ko05220	ncbi-102180182;ncbi-102183886;ncbi-102189930;ncbi-102189677;ncbi-102178020;ncbi-102171262;ncbi-106503061;ncbi-102172758;ncbi-100861300;ncbi-102169535;ncbi-102177406	K02091+K06618+K02158+K17448+K08367+K04377+K08878+K02649+K04388+K06620+K07209
Human Diseases	Cancers	Choline metabolism in cancer	14	101	0.0473704	0.190189	ko05231	ncbi-100860943;ncbi-102184577;ncbi-102178149;ncbi-102186592;ncbi-102171520;ncbi-102172822;ncbi-102171485;ncbi-102184232;ncbi-102175984;ncbi-102172758;ncbi-102172767;ncbi-102184966;ncbi-102186563;ncbi-102180205	K07207+K15282+K07860+K00889+K04379+K18695+K00901+K17386+K02677+K02649+K04361+K06276+K14156+K00968
Human Diseases	Infectious diseases	Bacterial invasion of epithelial cells	12	83	0.0483968	0.191452	ko05100	ncbi-102168332;ncbi-102170400;ncbi-102190402;ncbi-102189677;ncbi-102189492;ncbi-102182890;ncbi-102177079;ncbi-102179970;ncbi-102172758;ncbi-102181234;ncbi-102174457;ncbi-102180012	K06106+K16938+K01528+K17448+K01528+K05704+K01528+K09593+K02649+K16938+K13708+K05691
Cellular Processes	Transport and catabolism	Phagosome	19	149	0.0495974	0.193358	ko04145	ncbi-102181250;ncbi-102178119;ncbi-102175930;ncbi-102176404;ncbi-102185274;ncbi-102182700;ncbi-102172556;ncbi-102173110;ncbi-102171728;ncbi-102185034;ncbi-102169417;ncbi-102171570;ncbi-102174628;ncbi-102179674;ncbi-102180974;ncbi-102184105;ncbi-102188814;ncbi-102168505;ncbi-102186280	K13884+K07374+K08012+K07374+K10066+K02148+K02146+K07898+K08010+K07889+K06493+K06558+K10068+K04659+K10413+K06751+K06751+K10062+K02154

## Sheet: Genebody-down
KEGG_A_class	KEGG_B_class	Pathway	Genebody.DMR.down (591)	All (7281)	Pvalue	Qvalue	Pathway ID	Genes	K_IDs
Human Diseases	Cancers	Pathways in cancer	68	388	4.61492e-10	1.19988e-07	ko05200	ncbi-102187531;ncbi-102179435;ncbi-102175543;ncbi-102185427;ncbi-102176661;ncbi-102174902;ncbi-100860901;ncbi-102175660;ncbi-102184426;ncbi-102187767;ncbi-102187048;ncbi-102189399;ncbi-102187050;ncbi-102181502;ncbi-102190520;ncbi-102169967;ncbi-102189962;ncbi-102186699;ncbi-102179782;ncbi-102177814;ncbi-102174144;ncbi-102170451;ncbi-102170356;ncbi-102173423;ncbi-102174518;ncbi-100861254;ncbi-1021…	K04358+K09290+K04347+K04548+K05636+K06245+K04492+K02580+K05089+K04674+K06225+K04289+K05637+K04259+K04368+K08803+K13377+K04198+K04358+K05725+K04197+K05689+K04364+K09455+K04504+K02161+K08528+K05126+K11217+K05099+K08045+K06230+K02620+K05090+K08803+K06241+K04453+K09293+K05691+K06619+K06237+K06237+K04632+K04570+K04411+K10055+K16798+K18497+K08878+K05859+K08047+K10056+K00312+K02677+K01357+K15589+K06243+…
Organismal Systems	Nervous system	Glutamatergic synapse	27	108	7.7972e-08	1.01364e-05	ko04724	ncbi-102174434;ncbi-102175543;ncbi-102185427;ncbi-102170858;ncbi-102182961;ncbi-102184433;ncbi-102175216;ncbi-102190560;ncbi-102171388;ncbi-102189537;ncbi-102190659;ncbi-102189798;ncbi-102191403;ncbi-100861292;ncbi-102168441;ncbi-102171059;ncbi-102190430;ncbi-102172085;ncbi-102185858;ncbi-102180890;ncbi-102188092;ncbi-102184768;ncbi-102176089;ncbi-102172114;ncbi-102188104;ncbi-102182568;ncbi-1021…	K01115+K04347+K04548+K04959+K04608+K05202+K16342+K04608+K04607+K05209+K05203+K08045+K14990+K04850+K04344+K05197+K04632+K05613+K08047+K02677+K04958+K04960+K15008+K02677+K08049+K04604+K15009
Organismal Systems	Development	Axon guidance	29	124	1.24204e-07	1.07643e-05	ko04360	ncbi-102190819;ncbi-102186352;ncbi-102182192;ncbi-102182471;ncbi-102182949;ncbi-102183325;ncbi-102168637;ncbi-102177814;ncbi-102171364;ncbi-102177215;ncbi-102170660;ncbi-102181186;ncbi-102173041;ncbi-102175748;ncbi-102184600;ncbi-102182257;ncbi-102184349;ncbi-102174857;ncbi-102174862;ncbi-102170184;ncbi-102184850;ncbi-102173510;ncbi-102187644;ncbi-102169825;ncbi-102183390;ncbi-102183402;ncbi-1021…	K05104+K05111+K06840+K06840+K07526+K07528+K06521+K05725+K05744+K07521+K07525+K05099+K06841+K06572+K06845+K06754+K06619+K17332+K07526+K06529+K07526+K06840+K05113+K06838+K07520+K05733+K06550+K05463+K05462
Environmental Information Processing	Signal transduction	Rap1 signaling pathway	38	205	9.36236e-07	6.08553e-05	ko04015	ncbi-102187531;ncbi-102169728;ncbi-102186655;ncbi-102168996;ncbi-102184426;ncbi-102189399;ncbi-102177799;ncbi-102190520;ncbi-102175583;ncbi-102179782;ncbi-102168651;ncbi-102168934;ncbi-102170451;ncbi-102175326;ncbi-102179134;ncbi-102169516;ncbi-102189537;ncbi-102181186;ncbi-102189798;ncbi-102186007;ncbi-100861303;ncbi-106502495;ncbi-100860837;ncbi-102185098;ncbi-102174487;ncbi-102190430;ncbi-1021…	K04358+K08019+K17697+K04527+K05089+K04289+K04277+K04368+K06271+K04358+K05450+K05450+K05689+K05759+K04267+K04433+K05209+K05099+K08045+K17706+K05090+K05702+K05096+K04237+K17704+K04632+K05467+K04351+K05690+K18497+K08047+K02677+K07361+K02677+K08049+K05093+K17702+K05462
Organismal Systems	Circulatory system	Vascular smooth muscle contraction	27	129	3.43936e-06	0.000164645	ko04270	ncbi-102188560;ncbi-102170858;ncbi-102182788;ncbi-102190520;ncbi-102175216;ncbi-102169016;ncbi-102174494;ncbi-102174144;ncbi-102178388;ncbi-102179134;ncbi-102185781;ncbi-102175912;ncbi-102191486;ncbi-102187651;ncbi-102173062;ncbi-102189798;ncbi-102190641;ncbi-100861292;ncbi-102170884;ncbi-102190430;ncbi-102185858;ncbi-102180890;ncbi-102188092;ncbi-102184768;ncbi-102172114;ncbi-102188104;ncbi-1021…	K12327+K04959+K04135+K04368+K16342+K18050+K12337+K04197+K12328+K04267+K04937+K16366+K12313+K09821+K08447+K08045+K00907+K04850+K18052+K04632+K08047+K02677+K04958+K04960+K02677+K08049+K08845
Environmental Information Processing	Signal transduction	Calcium signaling pathway	34	184	3.79949e-06	0.000164645	ko04020	ncbi-102180455;ncbi-102170858;ncbi-102178536;ncbi-102184426;ncbi-102189673;ncbi-102182788;ncbi-102191052;ncbi-102177443;ncbi-102191055;ncbi-102182605;ncbi-102186699;ncbi-102189695;ncbi-102190716;ncbi-102174144;ncbi-102189152;ncbi-102179134;ncbi-102185124;ncbi-102189537;ncbi-100861351;ncbi-102190641;ncbi-100861292;ncbi-102168441;ncbi-102181964;ncbi-102190430;ncbi-102180337;ncbi-102185858;ncbi-1021…	K13755+K04959+K04160+K05089+K04636+K04135+K04963+K05849+K04222+K04157+K04198+K16059+K00911+K04197+K00911+K04267+K04229+K05209+K05863+K00907+K04850+K04344+K05849+K04632+K05859+K08047+K02677+K04157+K04958+K04960+K02677+K08049+K04163+K04604
Human Diseases	Cancers	Transcriptional misregulation in cancers	30	163	1.53486e-05	0.000570089	ko05202	ncbi-102177198;ncbi-102178336;ncbi-102180657;ncbi-102175660;ncbi-102175290;ncbi-102186601;ncbi-102181046;ncbi-102177814;ncbi-102189989;ncbi-102183475;ncbi-102187371;ncbi-102174376;ncbi-102176014;ncbi-102181186;ncbi-102185996;ncbi-102173725;ncbi-100861303;ncbi-102182786;ncbi-102172450;ncbi-102176130;ncbi-102182513;ncbi-100860837;ncbi-102180684;ncbi-102178465;ncbi-102180242;ncbi-102180076;ncbi-1021…	K09435+K03211+K10151+K02580+K04454+K04387+K15613+K05725+K04182+K15626+K01343+K06571+K08821+K05099+K15184+K06532+K05090+K09383+K15619+K04453+K09293+K05096+K04570+K10055+K09234+K10056+K15589+K09278+K09355+K09436
Organismal Systems	Nervous system	Serotonergic synapse	23	110	1.85068e-05	0.000601471	ko04726	ncbi-102175543;ncbi-102174897;ncbi-102169726;ncbi-102185427;ncbi-102170858;ncbi-102178536;ncbi-102190520;ncbi-102175216;ncbi-102182605;ncbi-102187021;ncbi-102189798;ncbi-100861292;ncbi-102168441;ncbi-102186997;ncbi-102190430;ncbi-102179132;ncbi-102180890;ncbi-102178674;ncbi-102188092;ncbi-102184768;ncbi-102172114;ncbi-102181834;ncbi-102169370	K04347+K07428+K01593+K04548+K04959+K04160+K04368+K16342+K04157+K07413+K08045+K04850+K04344+K04520+K04632+K00460+K02677+K04157+K04958+K04960+K02677+K04163+K08845
Environmental Information Processing	Signal transduction	cAMP signaling pathway	34	200	2.44932e-05	0.000707061	ko04024	ncbi-102174434;ncbi-102183935;ncbi-102175460;ncbi-102170199;ncbi-102175660;ncbi-102178536;ncbi-102186689;ncbi-102187048;ncbi-102181502;ncbi-102190520;ncbi-102174144;ncbi-102185124;ncbi-102189537;ncbi-102180558;ncbi-102179446;ncbi-102189798;ncbi-102178142;ncbi-102171574;ncbi-100861292;ncbi-102171059;ncbi-106502495;ncbi-102190430;ncbi-102184383;ncbi-102179794;ncbi-102188883;ncbi-102185858;ncbi-1021…	K01115+K04587+K05232+K09048+K02580+K04160+K04615+K06225+K04259+K04368+K04197+K04229+K05209+K13293+K05031+K08045+K06230+K04590+K04850+K05197+K05702+K04632+K04351+K01540+K08401+K08047+K01539+K07188+K13293+K05742+K04446+K04498+K08049+K01539
Environmental Information Processing	Signal transduction	Ras signaling pathway	36	218	2.71947e-05	0.000707061	ko04014	ncbi-100860919;ncbi-102187531;ncbi-102174434;ncbi-102175543;ncbi-102185427;ncbi-102169728;ncbi-102175660;ncbi-102168996;ncbi-102184426;ncbi-102190520;ncbi-102175216;ncbi-102179782;ncbi-102168651;ncbi-102173025;ncbi-102168934;ncbi-102170356;ncbi-102189537;ncbi-102181186;ncbi-102187854;ncbi-100861303;ncbi-102171602;ncbi-106502495;ncbi-102184349;ncbi-100860837;ncbi-102177991;ncbi-102180684;ncbi-1021…	K02678+K04358+K01115+K04347+K04548+K08019+K02580+K04527+K05089+K04368+K16342+K04358+K05450+K17635+K05450+K04364+K05209+K05099+K17634+K05090+K12326+K05702+K06619+K05096+K12380+K04570+K05467+K04411+K18497+K05859+K02677+K02677+K04163+K05093+K05733+K05462
Human Diseases	Cancers	MicroRNAs in cancer	25	140	0.000129744	0.00295497	ko05206	ncbi-102180657;ncbi-102175660;ncbi-102184426;ncbi-102190520;ncbi-102169016;ncbi-102168365;ncbi-102170337;ncbi-102190637;ncbi-102173122;ncbi-102170356;ncbi-100861254;ncbi-102177020;ncbi-106502019;ncbi-102181186;ncbi-100861294;ncbi-102179198;ncbi-102184349;ncbi-102182426;ncbi-102180337;ncbi-102169703;ncbi-102180890;ncbi-102171555;ncbi-106503489;ncbi-102187824;ncbi-102172114	K10151+K02580+K05089+K04368+K18050+K17442+K07996+K17391+K07204+K04364+K02161+K02599+K05658+K05099+K00558+K06252+K06619+K06256+K05859+K00312+K02677+K12035+K06252+K04498+K02677
Cellular Processes	Cellular commiunity	Gap junction	18	86	0.000146338	0.00295497	ko04540	ncbi-102170858;ncbi-102184426;ncbi-102189399;ncbi-102190520;ncbi-102182605;ncbi-102168651;ncbi-102168934;ncbi-102170356;ncbi-102189798;ncbi-102190430;ncbi-102185858;ncbi-102180890;ncbi-102178674;ncbi-102188092;ncbi-102184768;ncbi-102172114;ncbi-102188104;ncbi-102182568	K04959+K05089+K04289+K04368+K04157+K05450+K05450+K04364+K08045+K04632+K08047+K02677+K04157+K04958+K04960+K02677+K08049+K04604
Organismal Systems	Endocrine system	Aldosterone synthesis and secretion	17	80	0.000183165	0.00295497	ko04925	ncbi-102170199;ncbi-102170858;ncbi-102169016;ncbi-102178475;ncbi-100860869;ncbi-102189798;ncbi-100861292;ncbi-102174671;ncbi-102190430;ncbi-102185858;ncbi-100860801;ncbi-102180890;ncbi-102188092;ncbi-102184768;ncbi-102172114;ncbi-102188104;ncbi-102187294	K09048+K04959+K18050+K13885+K00070+K08045+K04850+K08794+K04632+K08047+K07188+K02677+K04958+K04960+K02677+K08049+K16931
Environmental Information Processing	Signal transduction	PI3K-Akt signaling pathway	48	350	0.000185034	0.00295497	ko04151	ncbi-102187531;ncbi-102191085;ncbi-102178401;ncbi-100860938;ncbi-102175543;ncbi-102185427;ncbi-102176661;ncbi-102174902;ncbi-102170199;ncbi-102180657;ncbi-102175660;ncbi-102168996;ncbi-102184426;ncbi-102189399;ncbi-102187050;ncbi-102190520;ncbi-102179782;ncbi-102177814;ncbi-102168651;ncbi-102168934;ncbi-102173122;ncbi-102170356;ncbi-102178032;ncbi-100861254;ncbi-102180277;ncbi-102182846;ncbi-1021…	K04358+K06238+K06238+K06236+K04347+K04548+K05636+K06245+K09048+K10151+K02580+K04527+K05089+K04289+K05637+K04368+K04358+K05725+K05450+K05450+K07204+K04364+K16340+K02161+K06465+K11217+K05099+K05090+K06252+K06241+K07206+K05096+K06237+K06237+K05068+K04570+K05467+K06236+K18497+K06525+K05080+K11584+K06585+K06243+K06243+K06252+K05093+K05462
Cellular Processes	Cellular commiunity	Focal adhesion	33	212	0.000189537	0.00295497	ko04510	ncbi-102191085;ncbi-102178401;ncbi-100860938;ncbi-102176661;ncbi-102174902;ncbi-102180657;ncbi-102184426;ncbi-102187050;ncbi-102190520;ncbi-102175583;ncbi-102177814;ncbi-102168651;ncbi-102168934;ncbi-102177274;ncbi-102170356;ncbi-100861254;ncbi-102181186;ncbi-102190641;ncbi-102170125;ncbi-102179198;ncbi-102177440;ncbi-100860837;ncbi-102171347;ncbi-102171079;ncbi-106502850;ncbi-102191175;ncbi-1021…	K06238+K06238+K06236+K05636+K06245+K10151+K05089+K05637+K04368+K06271+K05725+K05450+K05450+K05732+K04364+K02161+K05099+K00907+K06275+K06252+K06241+K05096+K06237+K06237+K06236+K06525+K02677+K06585+K06243+K06243+K06252+K02677+K05733
Organismal Systems	Digestive system	Gastric acid secretion	16	73	0.000192942	0.00295497	ko04971	ncbi-102170858;ncbi-102189132;ncbi-102179446;ncbi-102189798;ncbi-102190641;ncbi-102190430;ncbi-102179794;ncbi-102185858;ncbi-102179588;ncbi-102180890;ncbi-102188092;ncbi-102184768;ncbi-102179249;ncbi-102172114;ncbi-102188104;ncbi-102186069	K04959+K13961+K05031+K08045+K00907+K04632+K01540+K08047+K01539+K02677+K04958+K04960+K05742+K02677+K08049+K01539
Human Diseases	Infectious diseases	Amoebiasis	21	111	0.000193209	0.00295497	ko05146	ncbi-100860938;ncbi-102171024;ncbi-102176661;ncbi-102174902;ncbi-102175660;ncbi-102189673;ncbi-102187050;ncbi-102189962;ncbi-102186601;ncbi-102177814;ncbi-102177440;ncbi-102187231;ncbi-102171347;ncbi-102171079;ncbi-102190430;ncbi-106502850;ncbi-102180890;ncbi-102183372;ncbi-102179246;ncbi-102184299;ncbi-102172114	K06236+K03997+K05636+K06245+K02580+K04636+K05637+K13377+K04387+K05725+K06241+K04386+K06237+K06237+K04632+K06236+K02677+K06243+K06243+K13963+K02677
Environmental Information Processing	Signal transduction	cGMP - PKG signaling pathway	27	162	0.000233607	0.00337433	ko04022	ncbi-102170199;ncbi-102170858;ncbi-102191780;ncbi-102168996;ncbi-102175290;ncbi-102182788;ncbi-102190520;ncbi-102177443;ncbi-102169016;ncbi-102186699;ncbi-102174494;ncbi-102174144;ncbi-102185781;ncbi-100861351;ncbi-102189798;ncbi-102190641;ncbi-100861292;ncbi-102181964;ncbi-102174857;ncbi-102179794;ncbi-102185858;ncbi-102179588;ncbi-102188092;ncbi-102184768;ncbi-102188180;ncbi-102188104;ncbi-1021…	K09048+K04959+K13762+K04527+K04454+K04135+K04368+K05849+K18050+K04198+K12337+K04197+K04937+K05863+K08045+K00907+K04850+K05849+K17332+K01540+K08047+K01539+K04958+K04960+K04446+K08049+K01539
Human Diseases	Substance dependence	Morphine addiction	18	90	0.000267413	0.00361939	ko05032	ncbi-102175531;ncbi-102175543;ncbi-102185427;ncbi-102180455;ncbi-102183947;ncbi-102186689;ncbi-102190578;ncbi-102180558;ncbi-102189798;ncbi-102183500;ncbi-102168441;ncbi-102173660;ncbi-102190430;ncbi-102185858;ncbi-102180890;ncbi-102183183;ncbi-102172114;ncbi-102188104	K13298+K04347+K04548+K13755+K05175+K04615+K08291+K13293+K08045+K08291+K04344+K18438+K04632+K08047+K02677+K13293+K02677+K08049
Organismal Systems	Sensory system	Inflammatory mediator regulation of TRP channels	20	106	0.00028327	0.00361939	ko04750	ncbi-102170858;ncbi-102181502;ncbi-102175216;ncbi-102169016;ncbi-102182605;ncbi-102169516;ncbi-102187021;ncbi-102189798;ncbi-102186183;ncbi-102187231;ncbi-102170884;ncbi-102190430;ncbi-102180337;ncbi-102185858;ncbi-102180890;ncbi-102178674;ncbi-102188092;ncbi-102184768;ncbi-102172114;ncbi-102188104	K04959+K04259+K16342+K18050+K04157+K04433+K07413+K08045+K04830+K04386+K18052+K04632+K05859+K08047+K02677+K04157+K04958+K04960+K02677+K08049
Organismal Systems	Endocrine system	Insulin secretion	17	83	0.000292336	0.00361939	ko04911	ncbi-102183935;ncbi-102170199;ncbi-102185781;ncbi-102189798;ncbi-100861292;ncbi-102190430;ncbi-102184383;ncbi-102179794;ncbi-102185858;ncbi-102179588;ncbi-102182435;ncbi-102180890;ncbi-102184768;ncbi-102172114;ncbi-102188104;ncbi-102186069;ncbi-102178962	K04587+K09048+K04937+K08045+K04850+K04632+K04351+K01540+K08047+K01539+K04979+K02677+K04960+K02677+K08049+K01539+K04944
Organismal Systems	Endocrine system	Thyroid hormone synthesis	15	71	0.000463151	0.0054736	ko04918	ncbi-102170199;ncbi-102170858;ncbi-100750237;ncbi-102189798;ncbi-102182513;ncbi-102190430;ncbi-102179794;ncbi-102185858;ncbi-102179588;ncbi-102180890;ncbi-102188092;ncbi-102184768;ncbi-102172114;ncbi-102188104;ncbi-102186069	K09048+K04959+K10809+K08045+K09293+K04632+K01540+K08047+K01539+K02677+K04958+K04960+K02677+K08049+K01539
Organismal Systems	Nervous system	Long-term depression	13	58	0.000603655	0.0065396	ko04730	ncbi-102170858;ncbi-102191781;ncbi-102190520;ncbi-102175216;ncbi-102191647;ncbi-102168441;ncbi-102171059;ncbi-102190430;ncbi-102180890;ncbi-102188092;ncbi-102184768;ncbi-102172114;ncbi-102169370	K04959+K05207+K04368+K16342+K04578+K04344+K05197+K04632+K02677+K04958+K04960+K02677+K08845
Organismal Systems	Nervous system	Long-term potentiation	13	58	0.000603655	0.0065396	ko04720	ncbi-102170858;ncbi-102190520;ncbi-102189537;ncbi-100861292;ncbi-102171059;ncbi-102174475;ncbi-102180890;ncbi-102188092;ncbi-102184768;ncbi-102187824;ncbi-102172114;ncbi-102182568;ncbi-102169370	K04959+K04368+K05209+K04850+K05197+K04373+K02677+K04958+K04960+K04498+K02677+K04604+K08845
Organismal Systems	Digestive system	Bile secretion	15	74	0.000735417	0.00764833	ko04976	ncbi-100860945;ncbi-102178475;ncbi-102174685;ncbi-102181156;ncbi-106502019;ncbi-102179446;ncbi-102189798;ncbi-102190430;ncbi-102179794;ncbi-102185208;ncbi-102185858;ncbi-102179588;ncbi-102179249;ncbi-102188104;ncbi-102186069	K01253+K13885+K14158+K05667+K05658+K05031+K08045+K04632+K01540+K14158+K08047+K01539+K05742+K08049+K01539
Cellular Processes	Cellular commiunity	Adherens junction	15	75	0.000852115	0.00852115	ko04520	ncbi-100860901;ncbi-102168996;ncbi-102187767;ncbi-102170451;ncbi-102181186;ncbi-102173736;ncbi-106502495;ncbi-102189765;ncbi-102190427;ncbi-102185098;ncbi-102183255;ncbi-102187824;ncbi-102187289;ncbi-102180102;ncbi-102183859	K04492+K04527+K04674+K05689+K05099+K02620+K05702+K05691+K06083+K04237+K05690+K04498+K06086+K04491+K05747
Organismal Systems	Digestive system	Mineral absorption	11	47	0.00107258	0.0103286	ko04978	ncbi-100861210;ncbi-102182451;ncbi-102176093;ncbi-102168628;ncbi-102174685;ncbi-102189453;ncbi-102177594;ncbi-102179794;ncbi-102185208;ncbi-102179588;ncbi-102186069	K12347+K14685+K14078+K07213+K14158+K00510+K08539+K01540+K14158+K01539+K01539
Environmental Information Processing	Signaling molecules and interaction	ECM-receptor interaction	17	93	0.00115312	0.0107075	ko04512	ncbi-102191085;ncbi-102178401;ncbi-100860938;ncbi-102176661;ncbi-102174902;ncbi-102187050;ncbi-102179198;ncbi-102177440;ncbi-102171347;ncbi-102171079;ncbi-106502850;ncbi-102182426;ncbi-102191175;ncbi-102174073;ncbi-102183372;ncbi-102179246;ncbi-106503489	K06238+K06238+K06236+K05636+K06245+K05637+K06252+K06241+K06237+K06237+K06236+K06256+K06525+K06585+K06243+K06243+K06252
Environmental Information Processing	Signal transduction	Hippo signaling pathway	23	144	0.00121524	0.0108953	ko04390	ncbi-102180657;ncbi-100860901;ncbi-102187767;ncbi-102189962;ncbi-102170445;ncbi-102170451;ncbi-102183277;ncbi-102173736;ncbi-102170781;ncbi-102170916;ncbi-102189765;ncbi-102185094;ncbi-102185098;ncbi-102191439;ncbi-102178402;ncbi-102186619;ncbi-102169703;ncbi-102177945;ncbi-100860793;ncbi-102170375;ncbi-102184871;ncbi-102180102;ncbi-102169162	K10151+K04492+K04674+K13377+K09448+K05689+K04663+K02620+K16685+K16820+K05691+K16681+K04237+K04412+K16798+K16684+K00312+K01357+K16620+K02157+K03362+K04491+K12075
Human Diseases	Cancers	Thyroid cancer	8	28	0.00129541	0.0112269	ko05216	ncbi-102179435;ncbi-100860901;ncbi-102190520;ncbi-102170451;ncbi-102172412;ncbi-102173736;ncbi-102182513;ncbi-102180102	K09290+K04492+K04368+K05689+K05126+K02620+K09293+K04491
Organismal Systems	Digestive system	Pancreatic secretion	17	96	0.00165783	0.0139044	ko04972	ncbi-102186735;ncbi-102176093;ncbi-102170858;ncbi-102179573;ncbi-102179446;ncbi-102189798;ncbi-102190430;ncbi-102179794;ncbi-102185858;ncbi-102179588;ncbi-102180890;ncbi-102188092;ncbi-102184768;ncbi-102179249;ncbi-102172114;ncbi-102188104;ncbi-102186069	K05028+K14078+K04959+K12298+K05031+K08045+K04632+K01540+K08047+K01539+K02677+K04958+K04960+K05742+K02677+K08049+K01539
Organismal Systems	Excretory system	Endocrine and other factor-regulated calcium reabsorption	10	43	0.00188915	0.0153494	ko04961	ncbi-102177186;ncbi-102177594;ncbi-102190430;ncbi-102179794;ncbi-102179588;ncbi-102172093;ncbi-102180890;ncbi-102172114;ncbi-102188104;ncbi-102186069	K01325+K08539+K04632+K01540+K01539+K11825+K02677+K02677+K08049+K01539
Organismal Systems	Endocrine system	Melanogenesis	17	98	0.00208864	0.016456	ko04916	ncbi-102170199;ncbi-100860901;ncbi-102190520;ncbi-102186699;ncbi-102173423;ncbi-102175912;ncbi-102189798;ncbi-102173736;ncbi-102190430;ncbi-102185858;ncbi-102169703;ncbi-102180890;ncbi-102177945;ncbi-102187824;ncbi-102172114;ncbi-102188104;ncbi-102180102	K09048+K04492+K04368+K04198+K09455+K16366+K08045+K02620+K04632+K08047+K00312+K02677+K01357+K04498+K02677+K08049+K04491
Organismal Systems	Digestive system	Salivary secretion	16	90	0.00215437	0.0164746	ko04970	ncbi-102170858;ncbi-102182788;ncbi-102191052;ncbi-102189798;ncbi-102190430;ncbi-102179794;ncbi-102185858;ncbi-102179588;ncbi-102180890;ncbi-102188092;ncbi-102184768;ncbi-102179249;ncbi-102172114;ncbi-102188104;ncbi-102169730;ncbi-102186069	K04959+K04135+K04963+K08045+K04632+K01540+K08047+K01539+K02677+K04958+K04960+K05742+K02677+K08049+K13912+K01539
Environmental Information Processing	Signal transduction	Phosphatidylinositol signaling system	17	99	0.00233699	0.0173605	ko04070	ncbi-102172398;ncbi-102170858;ncbi-102190716;ncbi-102189152;ncbi-102187085;ncbi-102175743;ncbi-102184173;ncbi-102180694;ncbi-102180337;ncbi-102180890;ncbi-102181541;ncbi-102183460;ncbi-102188092;ncbi-102184768;ncbi-102185047;ncbi-102172114;ncbi-102181924	K00888+K04959+K00911+K00911+K07756+K00901+K00901+K01109+K05859+K02677+K13024+K00913+K04958+K04960+K07756+K02677+K01106
Human Diseases	Cardiovascular diseases	Arrhythmogenic right ventricular cardiomyopathy (ARVC)	13	68	0.00283076	0.0204444	ko05412	ncbi-102179332;ncbi-100860901;ncbi-102182803;ncbi-102172849;ncbi-102168618;ncbi-100861292;ncbi-102173736;ncbi-102189765;ncbi-102180076;ncbi-102191175;ncbi-102174073;ncbi-102188004;ncbi-102180102	K04865+K04492+K04863+K04860+K10366+K04850+K02620+K05691+K10056+K06525+K06585+K06736+K04491
Organismal Systems	Development	Dorso-ventral axis formation	7	25	0.00295032	0.020732	ko04320	ncbi-100860919;ncbi-102178336;ncbi-102190520;ncbi-102181805;ncbi-102170356;ncbi-102177020;ncbi-102176273	K02678+K03211+K04368+K02156+K04364+K02599+K02602
Organismal Systems	Environmental adaptation	Circadian entrainment	16	93	0.0030445	0.0208308	ko04713	ncbi-102175543;ncbi-102185427;ncbi-102183935;ncbi-102191052;ncbi-102171188;ncbi-102189537;ncbi-102189798;ncbi-100861292;ncbi-102171059;ncbi-102190430;ncbi-102185858;ncbi-102180890;ncbi-102188092;ncbi-102184768;ncbi-102172114;ncbi-102188104	K04347+K04548+K04587+K04963+K07843+K05209+K08045+K04850+K05197+K04632+K08047+K02677+K04958+K04960+K02677+K08049
Human Diseases	Cancers	Prostate cancer	15	86	0.00354255	0.023617	ko05215	ncbi-102170199;ncbi-100860901;ncbi-102175660;ncbi-102184426;ncbi-102190520;ncbi-102168651;ncbi-102168934;ncbi-102170356;ncbi-100861254;ncbi-102173736;ncbi-102187824;ncbi-102180102;ncbi-102170938;ncbi-100860827;ncbi-102169370	K09048+K04492+K02580+K05089+K04368+K05450+K05450+K04364+K02161+K02620+K04498+K04491+K05093+K08557+K08845
Environmental Information Processing	Signal transduction	MAPK signaling pathway	32	243	0.00410586	0.0266881	ko04010	ncbi-102187531;ncbi-102179332;ncbi-102175543;ncbi-102175660;ncbi-102184426;ncbi-102175290;ncbi-102187767;ncbi-102180223;ncbi-102190520;ncbi-102175216;ncbi-102189962;ncbi-102186601;ncbi-102179782;ncbi-102182803;ncbi-102170356;ncbi-102169516;ncbi-102172849;ncbi-100861292;ncbi-102168441;ncbi-102171602;ncbi-102174475;ncbi-102176130;ncbi-102187231;ncbi-102185193;ncbi-102191439;ncbi-102186892;ncbi-1008…	K04358+K04865+K04347+K02580+K05089+K04454+K04674+K04360+K04368+K16342+K13377+K04387+K04358+K04863+K04364+K04433+K04860+K04850+K04344+K12326+K04373+K04453+K04386+K04411+K04412+K18497+K04380+K02677+K04444+K04446+K02677+K05093
Organismal Systems	Endocrine system	Oxytocin signaling pathway	22	151	0.00495119	0.0313978	ko04921	ncbi-102179332;ncbi-102170858;ncbi-102175290;ncbi-102190520;ncbi-102191052;ncbi-102175216;ncbi-102182803;ncbi-102185124;ncbi-102172849;ncbi-102189798;ncbi-102190641;ncbi-100861292;ncbi-102174671;ncbi-102190430;ncbi-102174857;ncbi-102185858;ncbi-102180890;ncbi-102188092;ncbi-102184768;ncbi-102188180;ncbi-102172114;ncbi-102188104	K04865+K04959+K04454+K04368+K04963+K16342+K04863+K04229+K04860+K08045+K00907+K04850+K08794+K04632+K17332+K08047+K02677+K04958+K04960+K04446+K02677+K08049
Human Diseases	Cardiovascular diseases	Dilated cardiomyopathy (DCM)	14	81	0.00518106	0.0320732	ko05414	ncbi-102179332;ncbi-102179435;ncbi-102180482;ncbi-102189962;ncbi-102182803;ncbi-102172849;ncbi-102168618;ncbi-102189798;ncbi-100861292;ncbi-102190430;ncbi-102185858;ncbi-102191175;ncbi-102174073;ncbi-102188104	K04865+K09290+K10375+K13377+K04863+K04860+K10366+K08045+K04850+K04632+K08047+K06525+K06585+K08049
Organismal Systems	Nervous system	Retrograde endocannabinoid signaling	16	99	0.00574115	0.0347139	ko04723	ncbi-102175543;ncbi-102185427;ncbi-102170858;ncbi-102183947;ncbi-102177799;ncbi-102189798;ncbi-100861292;ncbi-102168441;ncbi-102171059;ncbi-102185858;ncbi-102180890;ncbi-102188092;ncbi-102184768;ncbi-102172114;ncbi-102188104;ncbi-102182568	K04347+K04548+K04959+K05175+K04277+K08045+K04850+K04344+K05197+K08047+K02677+K04958+K04960+K02677+K08049+K04604
Environmental Information Processing	Signal transduction	Wnt signaling pathway	20	135	0.0059647	0.035246	ko04310	ncbi-102189276;ncbi-102180657;ncbi-100860901;ncbi-102185686;ncbi-102174518;ncbi-102173736;ncbi-102174857;ncbi-102169503;ncbi-102186146;ncbi-102169703;ncbi-102180890;ncbi-102177945;ncbi-102170565;ncbi-102188180;ncbi-102170375;ncbi-102187824;ncbi-102172114;ncbi-102184871;ncbi-102173064;ncbi-102180102	K03347+K10151+K04492+K16834+K04504+K02620+K17332+K02176+K03213+K00312+K02677+K01357+K04512+K04446+K02157+K04498+K02677+K03362+K04496+K04491
Organismal Systems	Endocrine system	Renin secretion	12	66	0.0061806	0.0357102	ko04924	ncbi-102186735;ncbi-102180455;ncbi-102183935;ncbi-102170858;ncbi-102181502;ncbi-102174144;ncbi-102187651;ncbi-102189798;ncbi-100861292;ncbi-102190430;ncbi-102188092;ncbi-102184768	K05028+K13755+K04587+K04959+K04259+K04197+K09821+K08045+K04850+K04632+K04958+K04960
Organismal Systems	Circulatory system	Adrenergic signaling in cardiomyocytes	21	146	0.00691444	0.0390816	ko04261	ncbi-102179332;ncbi-102179435;ncbi-102170199;ncbi-102180482;ncbi-102182788;ncbi-102182878;ncbi-102182803;ncbi-102172849;ncbi-100861254;ncbi-102189798;ncbi-100861292;ncbi-102188298;ncbi-102190430;ncbi-102184383;ncbi-102179794;ncbi-102185858;ncbi-102179588;ncbi-102169526;ncbi-102179249;ncbi-102188104;ncbi-102186069	K04865+K09290+K09048+K10375+K04135+K11584+K04863+K04860+K02161+K08045+K04850+K04354+K04632+K04351+K01540+K08047+K01539+K11584+K05742+K08049+K01539
Human Diseases	Cancers	Small cell lung cancer	14	85	0.00800086	0.0442601	ko05222	ncbi-102176661;ncbi-102174902;ncbi-102175660;ncbi-102187050;ncbi-102177814;ncbi-100861254;ncbi-102171952;ncbi-102177440;ncbi-102176130;ncbi-102171347;ncbi-102171079;ncbi-102180684;ncbi-102183372;ncbi-102179246	K05636+K06245+K02580+K05637+K05725+K02161+K08528+K06241+K04453+K06237+K06237+K04570+K06243+K06243
Human Diseases	Cancers	Acute myeloid leukemia	10	53	0.00922221	0.0499537	ko05221	ncbi-100860901;ncbi-102175660;ncbi-102190520;ncbi-102170356;ncbi-102174518;ncbi-102173736;ncbi-102178465;ncbi-102180076;ncbi-102180102;ncbi-102169370	K04492+K02580+K04368+K04364+K04504+K02620+K10055+K10056+K04491+K08845
